# Supplementary material for: A meta-analysis of catalytic literature data reveals property-performance correlations for the OCM reaction
Source: Nat Commun. 2019 Jan 25;10:441. doi: 10.1038/s41467-019-08325-8 (PMC6347636; doi:10.1038/s41467-019-08325-8)
Supplement: Supplementary file 3 — Supplementary Data 1 [file 41467_2019_8325_MOESM3_ESM.xls]

## Sheet: Description
Description of columns
• Number of catalyst, referring to original dataset by Zavyalova et al.
• Number of publication used for the data extraction (see corresponding References);
• Cation 1 – 4 – cation composition of catalysts in molar fractions;
• Anion 1 – 4 – anion composition of catalysts excluding oxygen in molar fractions;
• Support 1, 2 – cation composition of supports;
• Promoter – additional non-metals not belonging to catalyst compositions;
• Preparation – all techniques are divided into the 5 groups (n.a.- not available);
• Temperature – operating temperature in K;
• p(CH4) and p(O2)- partial pressures of methane and O2 in bar;
• p total - total pressure in reactor in bar;
• Contact time - relation between catalyst bed volume and volumetric flow in seconds;
• X(O2) – oxygen conversion in mole percentages;
• X(CH4) – methane conversion in mole percentages;
• S(COx) – selectivity to CO and CO2 in mole percentages;
• S(C2=) – selectivity to ethylene in mole percentages;
• S(C2-) – selectivity to ethane in mole percentages;
• S(C2) – selectivity to ethane and ethylene in mole percentages;
• Y(C2) – ethane and ethylene yield – methane conversion * selectivity to ethane and ethylene, in mole percentages.

## Sheet: OCM_Dataset_corrected
Catalyst Nr	Nr of publication	Cation 1	Cation 1 mol%	Cation 2	Cation 2 mol%	Cation 3	Cation 3 mol%	Cation 4	Cation 4 mol%	Anion 1	Anion 1 mol%	Anion 2	Anion 2 mol%	Promotor	Support 1	Support 1 mol%	Support 2	Support 2 mol%	Preparation	Temperature, K	p(CH4), bar	p(O2), bar	p(CH4)/p(O2)	p total, bar	Contact time, s	X(O2), %	X(CH4), %	S(COx), %	S(C2=), %	S(C2-), %	S(C2), %	Y(C2), %
1	1	Mn	9.2												Al	90.8			Impregnation	1073	0.4	0.084	4.76191	1.013	0.04		11				45.5	5.005
2	1	Cd	4.7												Al	95.3			Impregnation	1073	0.4	0.084	4.76191	1.013	0.04		10				40	4
3	1	Sn	4.5												Al	95.5			Impregnation	1073	0.4	0.084	4.76191	1.013	0.04		8.4				4.8	0.4032
4	1	Ti	10.4												Al	89.6			Impregnation	1073	0.4	0.084	4.76191	1.013	0.04		6.8				44.1	2.9988
5	1	Pt	2.8												Al	97.2			Impregnation	1073	0.4	0.084	4.76191	1.013	0.04		8				1.3	0.104
6	1	Ce	3.8												Al	96.2			Impregnation	1073	0.4	0.084	4.76191	1.013	0.04		5				2	0.1
7	1	Pb	2.6												Al	97.4			Impregnation	1073	0.4	0.084	4.76191	1.013	0.04		4.6				43.5	2.001
8	1	Bi	2.6												Al	97.4			Impregnation	1073	0.4	0.084	4.76191	1.013	0.04		4.4				9.1	0.4004
9	1	Mo	5.5												Al	94.5			Impregnation	1073	0.4	0.084	4.76191	1.013	0.04		4				2.5	0.1
10	1	Cu	8												Al	92			Impregnation	1073	0.4	0.084	4.76191	1.013	0.04		4				0	0
11	1	Sb	4.4												Al	95.6			Impregnation	1073	0.4	0.084	4.76191	1.013	0.04		3.5				42.9	1.5015
12	1	Li	44.6												Al	55.4			Impregnation	1073	0.4	0.084	4.76191	1.013	0.04		3.2				6.3	0.2016
13	1	Mg	18.7												Al	81.3			Impregnation	1073	0.4	0.084	4.76191	1.013	0.04		2				40	0.8
14	2	Pb	20												Al	80			Therm.decomp.	1023	0.5	0.05	10	1.013	1.03	90	12.1		11.2	41.1	52.3	6.3283
15	2	Pb	10												Al	90			Impregnation	973	0.26	0.052	5	1.013	0.24		9		12.2	26.2	38.4	3.456
16	2	Pb	10	Bi	90														Impregnation	973	0.25	0.041	6.09756	1.013	10		8		14.4	31.8	46.2	3.696
17	2	Pb	10	Bi	10	Sb	80												Impregnation	973	0.47	0.033	14.2424	1.013	8.7		12		5.1	39.7	44.8	5.376
18	2	Pb	50												Al	50			Impregnation	1023	0.51	0.052	9.80769	1.013	4.3		7		11.2	41.1	52.3	3.661
19	3	Li	30.3	Mg	69.7														n.a.	993	0.077	0.038	2.02632	1.013	5.3	85	38				50	19
20	4	Be	100																n.a.	1017	0.65	0.078	8.33333	1.013	3.44	99	9		9	15	24	2.16
21	4	Be	50							S	50								Therm.decomp.	1018	0.68	0.068	10	1.013	20.5	87	15		1	5	6	0.9
22	4	Mg	100																Therm.decomp.	880	0.64	0.08	8	1.013	1.27	93	8		0.2	1.7	1.9	0.152
23	4	Mg	100																n.a.	1026	0.64	0.078	8.20513	1.013	0.62	95	10		8	14	22	2.2
24	4	Mg	50							S	50								n.a.	1018	0.65	0.077	8.44156	1.013	9.64	38	3		20	39	59	1.77
25	4	Ca	50							C	50								Therm.decomp.	1059	0.64	0.079	8.10127	1.013	7.2	96	12		15	34	49	5.88
26	4	Ca	100																Therm.decomp.	1044	0.65	0.08	8.125	1.013	3.9	94	14		18	34	52	7.28
27	4	Ca	50							S	50								Therm.decomp.	1017	0.63	0.08	7.875	1.013	26	53	7		22	28	50	3.5
28	4	Sr	50							C	50								n.a.	1014	0.65	0.076	8.55263	1.013	18.2	64	7		12	28	40	2.8
29	4	Sr	100																n.a.	1019	0.77	0.05	15.4	1.013	17.8	99	13		29	21	50	6.5
30	4	Sr	100																Therm.decomp.	1123	0.63	0.078	8.07692	1.013	4.4	100	8		53	37	90	7.2
31	4	Sr	50							S	50								n.a.	1015	0.63	0.082	7.68293	1.013	56	100	13		3	5	8	1.04
32	4	Ba	50							S	50								n.a.	1013	0.65	0.079	8.22785	1.013	42.1	21	2		10	24	34	0.68
33	4	Ba	100																Therm.decomp.	1013	0.6	0.09	6.66667	1.013	8.4	93	10		43	46	89	8.9
34	4	K	66.7							C	33.3								n.a.	1016	0.64	0.08	8	1.013	3.5	97	12		13	25	38	4.56
35	4	Na	66.7							C	33.3								n.a.	1020	0.65	0.08	8.125	1.013	8.5	71	10		28	19	47	4.7
36	4	K	10.5	Sr	84.3					C	5.2								Therm.decomp.	1013	0.67	0.07	9.57143	1.013	25.6	96	7		52	36	88	6.16
37	4	K	5.3	Pb	92.1					C	2.6								Therm.decomp.	1015	0.67	0.07	9.57143	1.013	0.8	99	13		26	35	61	7.93
38	4	Mg	66.7							S	33.3								Impregnation	1019	0.65	0.08	8.125	1.013	1.4	39	4		23	41	64	2.56
39	4	Mg	55							S	45								Impregnation	1017	0.66	0.08	8.25	1.013	3	65	10		27	40	67	6.7
40	4	Na	7	Mg	33					S	60								Impregnation	1017	0.64	0.08	8	1.013	0.19	39	3		23	19	42	1.26
41	4	Na	5.5	Ca	94.5														Impregnation	1021	0.64	0.08	8	1.013	0.16	98	16		24	39	63	10.08
42	4	Na	7	Ca	93														Impregnation	1023	0.65	0.08	8.125	1.013	38.4	97	15		25	44	69	10.35
43	4	Na	2	K	16	Ca	37	Sr	37	C	8								Therm.decomp.	1017	0.67	0.07	9.57143	1.013	0.2	94	6		50	39	89	5.34
44	4	Ca	56	Si	44														Sol-gel	1044	0.67	0.07	9.57143	1.013	1.3	100	11		12	30	42	4.62
45	4	Ca	66.2	Pb	33.8														Therm.decomp.	1113	0.65	0.08	8.125	1.013	0.2	100	13		13	36	49	6.37
46	4	Pb	8	Ca	61.3	Si	30.7												Impregnation	1013	0.66	0.08	8.25	1.013	9.9	94	9		9	36	45	4.05
47	4	Pb	3.8	Ca	48.1					S	48.1								Impregnation	1050	0.64	0.08	8	1.013	30.7	99	12		26	29	55	6.6
48	4	Pb	82							S	18								Precipitation	1027	0.64	0.08	8	1.013	49.5	63	8		32	23	55	4.4
49	4	Pb	77							P	23								Therm.decomp.	1054	0.65	0.08	8.125	1.013	19.9	79	5		12	29	41	2.05
50	4	Pb	7.5	Ca	51					S	7.5	P	34						Therm.decomp.	1020	0.67	0.07	9.57143	1.013	2.4	89	12		25	32	57	6.84
51	4	Pb	9	Ca	41					S	50								Impregnation	1014	0.67	0.07	9.57143	1.013	11.6	33	4		23	37	60	2.4
52	4	Pb	1	Ca	49					S	50								Impregnation	1019	0.65	0.08	8.125	1.013	14.2	100	6		23	48	71	4.26
53	4	Sr	4.6	Ca	95.4														Therm.decomp.	1120	0.66	0.08	8.25	1.013	0.84	100	13		16	37	53	6.89
54	4	Li	6	Ca	94														Impregnation	1017	0.64	0.08	8	1.013	1.05	99	13		24	38	62	8.06
55	4	K	62	Ca	38														Impregnation	1016	0.64	0.08	8	1.013	0.38	86	10		14	40	54	5.4
56	4	Na	3.6	Ca	94.6					S	1.8								Impregnation	1018	0.65	0.08	8.125	1.013	0.25	92	16		26	45	71	11.36
57	4	Li	5.8	Ca	94.2														Impregnation	1027	0.67	0.07	9.57143	1.013	0.5	97	14		24	40	64	8.96
58	4	Na	9.8	Ca	85.3					C	4.9								Impregnation	1016	0.67	0.07	9.57143	1.013	0.49	98	13		20	41	61	7.93
59	4	K	12	Ca	82					S	6								Impregnation	1031	0.65	0.08	8.125	1.013	0.42	93	14		24	42	66	9.24
60	4	K	8	Ca	92														Impregnation	1056	0.66	0.08	8.25	1.013	0.47	93	11		18	37	55	6.05
61	4	Na	7	Ca	93														Impregnation	1026	0.64	0.08	8	1.013	0.47	95	10		16	36	52	5.2
62	4	K	13	Ca	80.5					C	6.5								Impregnation	1022	0.64	0.08	8	1.013	0.48	94	10		13	33	46	4.6
63	4	Li	5.4	Ca	91.9					S	2.7								Impregnation	1030	0.65	0.08	8.125	1.013	0.9	98	14		32	34	66	9.24
64	4	Al	100																Therm.decomp.	1025	0.67	0.07	9.57143	1.013	1.1	99	11		14	31	45	4.95
65	4	Na	36	Al	46					S	18								Impregnation	1018	0.67	0.07	9.57143	1.013	1.92	93	11		19	36	55	6.05
66	4	Li	13	Al	87														Impregnation	1024	0.65	0.08	8.125	1.013	6.88	100	11		24	26	50	5.5
67	5	Na	3.8	Mn	3.8	Mg	92.4												Therm.decomp.	1123	0.677	0.333	2.03303	1.013	6		14.2				81.8	11.6156
68	5	Na	3.8	Mn	3.8	Mg	85.4								Si	7			Therm.decomp.	1123	0.677	0.333	2.03303	1.013	6		20.5				65.6	13.448
69	6	Si	100																n.a.	1173	0.905	0.094	9.62766	1.013	3	98	12		51	5	56	6.72
70	6	Al	100																n.a.	1218	0.96	0.04	24	1.013	2.1	57	3.9		25	37	62	2.418
71	6	Al	2	Zr	98														n.a.	1173	0.905	0.094	9.62766	1.013	3	98	8		4	0	4	0.32
72	6	K	1	Si	98					Br	1								n.a.	1173	0.905	0.094	9.62766	1.013	3	98	16		48	6	54	8.64
73	6	Al	6.3	Mg	6.3					B	87.4								n.a.	1119	0.96	0.04	24	1.013	3.2	38	3.2		10.5	28.2	38.7	1.2384
74	6	Pb	20												Al	80			n.a.	1030	0.96	0.05	19.2	1.013	0.4	100	6.8		17.6	32.8	50.4	3.4272
75	6	Pb	20												Si	80			n.a.	1103	0.96	0.05	19.2	1.013	0.55	44.1	18.7		18.7	20.5	39.2	7.3304
76	6	Na	2	Pb	20										Si	78			n.a.	1128	0.96	0.05	19.2	1.013	1	98.9	7.8		42.1	38.3	80.4	6.2712
77	6	Na	5	Pb	20										Si	75			n.a.	1062	0.97	0.03	32.3333	1.013	2.1	99.4	9.5		27.3	8.8	36.1	3.4295
78	6	Mg	1.5	Pb	20										Si	78.5			n.a.	1062	0.97	0.03	32.3333	1.013	2.1	99.5	3.6		10.9	19.1	30	1.08
79	6	Pb	20							S	20				Si	60			n.a.	1123	0.97	0.03	32.3333	1.013	1.2	94.2	7.3		32.9	47.6	80.5	5.8765
80	6	Pb	20	W	20										Si	60			n.a.	1123	0.97	0.03	32.3333	1.013	1.2	99.1	7.3		5.4	21.4	26.8	1.9564
81	6	Pb	20	Mo	20										Si	60			n.a.	1123	0.97	0.03	32.3333	1.013	1.2	99.4	3.6		2.6	24.6	27.2	0.9792
82	7	Mg	100																n.a.	1173	0.3	0.05	6	1.013	0.1	100	18.1		32.1	17.9	50	9.05
83	7	Ca	100																n.a.	1023	0.3	0.05	6	1.013	0.1	100	15.3		15.1	26.1	41.2	6.3036
84	7	Sr	100																n.a.	1123	0.3	0.05	6	1.013	0.1	36	8		22.1	46.5	68.6	5.488
85	7	Sc	100																n.a.	1173	0.3	0.05	6	1.013	0.1	100	17.6		30.7	16.5	47.2	8.3072
86	7	Y	100																n.a.	1073	0.3	0.05	6	1.013	0.1	100	18		26.8	27.4	54.2	9.756
87	7	La	100																n.a.	1023	0.3	0.05	6	1.013	0.1	100	19.6		25.7	30.9	56.6	11.0936
88	7	Pr	100																n.a.	1123	0.3	0.05	6	1.013	0.1	100	11.3		8.7	16.6	25.3	2.8589
89	7	Nd	100																n.a.	1023	0.3	0.05	6	1.013	0.1	100	17.9		22.5	31.5	54	9.666
90	7	Sm	100																n.a.	1023	0.3	0.05	6	1.013	0.1	100	17.9		23.5	29.5	53	9.487
91	7	Eu	100																n.a.	973	0.3	0.05	6	1.013	0.1	100	18.2		24.4	28.2	52.6	9.5732
92	7	Gd	100																n.a.	1073	0.3	0.05	6	1.013	0.1	100	19.2		31.1	27.2	58.3	11.1936
94	7	Li	10	La	90														Impregnation	1073	0.3	0.05	6	1.013	0.1	100	21.6		32.6	37.6	70.2	15.1632
95	7	Na	10	La	90														Impregnation	1073	0.3	0.05	6	1.013	0.1	100	20		31.4	33.2	64.6	12.92
96	7	K	10	La	90														Impregnation	1073	0.3	0.05	6	1.013	0.1	100	20.6		30.1	30.3	60.4	12.4424
97	7	Mg	10	La	90														Impregnation	1023	0.3	0.05	6	1.013	0.1	100	20.7		28	32.1	60.1	12.4407
98	7	Ca	10	La	90														Impregnation	1023	0.3	0.05	6	1.013	0.1	100	19.4		28.6	31.1	59.7	11.5818
99	7	Sr	10	La	90														Impregnation	1023	0.3	0.05	6	1.013	0.1	100	20.6		28	35.2	63.2	13.2
100	7	Ba	10	La	90														Impregnation	1073	0.3	0.05	6	1.013	0.1	100	20.3		30.5	33.6	64.1	13.0123
101	7	Pb	10	La	90														Impregnation	1023	0.3	0.05	6	1.013	0.1	100	18.5		24.9	33.2	58.1	10.7485
102	7	Bi	10	La	90														Impregnation	1023	0.3	0.05	6	1.013	0.1	100	18.4		27	34.6	61.6	11.3344
103	7	Ag	10	La	90														Impregnation	1073	0.3	0.05	6	1.013	0.1	100	20		27.8	31.9	59.7	11.94
104	7	Li	10	Mg	90														Impregnation	1123	0.3	0.05	6	1.013	0.1	100	21.1		38	29.1	67.1	14.1581
105	7	Na	10	Mg	90														Impregnation	1073	0.3	0.05	6	1.013	0.1	100	19.4		27.5	31.6	59.1	11.4654
106	7	K	10	Mg	90														Impregnation	1173	0.3	0.05	6	1.013	0.1	100	19.3		37.5	18.6	56.1	10.8273
107	7	Y	10	Mg	90														Impregnation	1173	0.3	0.05	6	1.013	0.1	100	16.5		35.6	20.2	55.8	9.207
108	7	La	10	Mg	90														Impregnation	1123	0.3	0.05	6	1.013	0.1	100	18		28.8	23.1	51.9	9.342
109	7	Ba	10	Mg	90														Impregnation	1123	0.3	0.05	6	1.013	0.1	100	17.4		27.6	28.5	56.1	9.7614
110	7	Sr	0.45	La	99.5														Impregnation	1023	0.3	0.05	6	1.013	0.1	100	21.2		28.9	35.2	64.1	13.5892
111	7	Sr	0.75	La	99.2														Impregnation	1023	0.3	0.05	6	1.013	0.1	100	21.4		29	36.2	65.2	13.9528
112	7	Sr	1.5	La	98.5														Impregnation	1023	0.3	0.05	6	1.013	0.1	100	20.9		28.7	34.9	63.6	13.2924
113	7	Sr	3	La	97														Impregnation	1023	0.3	0.05	6	1.013	0.1	100	21		28.9	35.8	64.7	13.587
114	7	Sr	15	La	85														Impregnation	1023	0.3	0.05	6	1.013	0.1	100	19.6		28	35.2	63.2	12.3872
115	7	La	67	Ce	1	Re	32												Impregnation	1023	0.3	0.05	6	1.013	0.1	100	16.5		17.8	30	47.8	7.887
116	7	La	60	Ce	10	Re	30												Impregnation	1023	0.3	0.05	6	1.013	0.1	100	15.5		18.4	31.8	50.2	7.781
117	7	La	40	Ce	40	Re	20												Impregnation	1023	0.3	0.05	6	1.013	0.1	100	11.6		7.9	16.2	24.1	2.7956
118	7	Ce	100																n.a.	1023	0.3	0.05	6	1.013	0.1	100	9.3		0.3	1.6	1.9	0.1767
119	7	Pb	10												Si	90			Impregnation	1173	0.3	0.05	6	1.013	0.1	50	8.5		27	31.1	58.1	4.9385
120	8	Pb	5.6												Si	94.4			Impregnation	1013	0.7	0.07	10	1	0.15	60	7.7		32	39	70.5	5.4285
121	9	Na	14.9	Mg	85.1														n.a.	1073	0.027	0.014	1.92857	1.013	2.4		39				57	22.23
122	10	Li	11.1	Sm	88.9														n.a.	1023	0.051	0.02	2.55	1.013	0.6	80	28.8		59	10.8	70	20.16
123	11	Li	12.5	Zn	87.5														n.a.	1013	0.109	0.057	1.91228	1.013	2.4	90	40				62.1	24.84
124	12	Pb	4.3	Mg	95.7														Impregnation	1023	0.613	0.016	38.3125	1.013	0.161	84	10	34	13	53	66	6.6
125	13	Li	14.3	Ca	85.7														n.a.	984	0.5	0.106	4.71698	1.013	7.2		20		39	27	66	13.2
126	13	Na	50	Ca	50														n.a.	980	0.5	0.106	4.71698	1.013	7.2		15		36	37	73	10.95
127	14	Li	16.7	Ni	66.6					Br	16.7								Impregnation	1023	0.051	0.026	1.96154	1.013	0.6	94	35.1		43	3	46	16.146
128	14	Li	16.7	Ni	66.6					Cl	16.7								Impregnation	1023	0.051	0.026	1.96154	1.013	0.6	57	25.9		56	16	72	18.648
129	15	La	50	Al	50														n.a.	983	0.507	0.106	4.78302	1.013	0.451	94.7	25.3				48.4	12.2452
130	16	Li	20	Sm	80														Impregnation	1023	0.05	0.02	2.5	1.013	0.6	90	41.2		26	28	54.1	22.2892
131	17	Li	2	Ba	98														n.a.	1073	0.027	0.014	1.92857	1.013	2.4		37				50	18.5
132	17	Na	2	Ba	98														n.a.	1073	0.027	0.014	1.92857	1.013	2.4		36				42	15.12
133	17	K	2	Ba	98														n.a.	1073	0.027	0.014	1.92857	1.013	2.4		48				42	20.16
134	17	Rb	2	Ba	98														n.a.	1073	0.027	0.014	1.92857	1.013	2.4		45				38	17.1
135	18	Pb	10												Al	90			n.a.	923	0.575	0.09	6.38889	1.013	0.03		13.1				56.2	7.3622
136	19	Bi	1.7	K	7.1										Al	91.2			Pyrolysis	913	0.507	0.253	2.00395	1.013	0.011	87	6.6				23.9	1.5774
137	20	Li	2.4	Ca	96.4					C	1.2								Impregnation	1013	0.52	0.058	8.96552	1.013	0.37	92	15				76	11.4
138	20	Li	11.6	Ca	82.6					C	5.8								Impregnation	1013	0.52	0.058	8.96552	1.013	0.44	93	16				77	12.32
139	20	Na	7	Ca	89.5					C	3.5								Impregnation	1013	0.52	0.058	8.96552	1.013	0.14	83	15				78	11.7
140	20	Na	12.4	Ca	81.4					C	6.2								Impregnation	1013	0.52	0.058	8.96552	1.013	0.81	91	12				70	8.4
141	20	K	7.4	Ca	88.9					C	3.7								Impregnation	1013	0.52	0.058	8.96552	1.013	0.14	91	14				71	9.94
142	20	K	14.2	Ca	78.7					C	7.1								Impregnation	1013	0.52	0.058	8.96552	1.013	0.38	96	13				70	9.1
143	20	Li	2.8	Ca	97.2														Impregnation	1013	0.52	0.058	8.96552	1.013	0.37	92	14				75	10.5
144	20	Li	6	Ca	94														Impregnation	1013	0.52	0.058	8.96552	1.013	0.38	97	14				72	10.08
145	20	Li	12	Ca	88														Impregnation	1013	0.52	0.058	8.96552	1.013	0.36	99	14				72	10.08
146	20	Na	2.6	Ca	97.4														Impregnation	1013	0.52	0.058	8.96552	1.013	0.36	97	17				78	13.26
147	20	Na	6	Ca	94														Impregnation	1013	0.52	0.058	8.96552	1.013	0.36	95	16				76	12.16
148	20	Na	17.4	Ca	82.6														Impregnation	1013	0.52	0.058	8.96552	1.013	0.72	96	14				76	10.64
149	20	K	2.2	Ca	97.8														Impregnation	1013	0.52	0.058	8.96552	1.013	0.25	93	15				73	10.95
150	20	K	5.8	Ca	94.2														Impregnation	1013	0.52	0.058	8.96552	1.013	0.25	83	14				72	10.08
151	20	K	12	Ca	88														Impregnation	1013	0.52	0.058	8.96552	1.013	0.43	94	14				69	9.66
152	20	Li	2.8	Ca	95.8					S	1.4								Impregnation	1013	0.52	0.058	8.96552	1.013	0.91	100	16				76	12.16
153	20	Li	6.8	Ca	89.8					S	3.4								Impregnation	1013	0.52	0.058	8.96552	1.013	1.4	99	16				76	12.16
154	20	Li	13	Ca	80.5					S	6.5								Impregnation	1013	0.52	0.058	8.96552	1.013	0.95	93	14				74	10.36
155	20	Na	2.8	Ca	95.8					S	1.4								Impregnation	1013	0.52	0.058	8.96552	1.013	0.24	95	14				73	10.22
156	20	Na	7	Ca	89.5					S	3.5								Impregnation	1013	0.52	0.058	8.96552	1.013	0.19	92	16				78	12.48
157	20	Na	10.4	Ca	84.4					S	5.2								Impregnation	1013	0.52	0.058	8.96552	1.013	0.2	82	15				78	11.7
158	20	K	2.4	Ca	96.4					S	1.2								Impregnation	1013	0.52	0.058	8.96552	1.013	0.22	85	15				76	11.4
159	20	K	6.8	Ca	89.8					S	3.4								Impregnation	1013	0.52	0.058	8.96552	1.013	0.18	80	14				76	10.64
160	20	K	10.4	Ca	84.4					S	5.2								Impregnation	1013	0.52	0.058	8.96552	1.013	0.23	92	15				75	11.25
161	20	Ca	100																Impregnation	1040	0.64	0.078	8.20513	1.013	0.17	94	11	45			55	6.05
162	20	Pb	7.5	Mg	92.5														Impregnation	1057	0.64	0.078	8.20513	1.013	0.54	98	13	31			69	8.97
163	20	Pb	1.4	Ca	49.3					S	49.3								Impregnation	1057	0.64	0.078	8.20513	1.013	7.3	99	12	40			60	7.2
164	20	Pb	0.1	Si	33.3	Ca	66.6												Impregnation	1054	0.64	0.078	8.20513	1.013	0.2	94	9	54			46	4.14
165	20	Pb	1.9	K	65.4					C	32.7								Impregnation	1013	0.64	0.078	8.20513	1.013	5.9	95	10	42			58	5.8
166	20	Na	5.6	Ca	94.4														Impregnation	1013	0.35	0.143	2.44755	1.013	0.3	84	30				56	16.8
167	20	Li	4.5	Ca	95.5														Impregnation	1013	0.52	0.058	8.96552	1.013	0.36	91	16				77	12.32
168	20	Na	1.3	Ca	98.7														Impregnation	1013	0.52	0.058	8.96552	1.013	0.14	80	16				78	12.48
169	20	K	1.2	Ca	98.8														Impregnation	1013	0.52	0.058	8.96552	1.013	0.36	98	15				72	10.8
170	20	Pb	2.4	Ca	97.6														Impregnation	1040	0.64	0.078	8.20513	1.013	0.18	96	10	57			43	4.3
171	20	Pb	5.2	Ca	94.8														Impregnation	1040	0.64	0.078	8.20513	1.013	0.18	91	9	64			36	3.24
172	20	Pb	7.4	Ca	92.6														Impregnation	1040	0.64	0.078	8.20513	1.013	0.19	81	8	67			33	2.64
173	20	Mg	100																Impregnation	1057	0.64	0.078	8.20513	1.013	0.19	94	11	47			53	5.83
174	20	Pb	2.2	Mg	97.8														Impregnation	1057	0.64	0.078	8.20513	1.013	0.68	100	13	34			66	8.58
175	20	Pb	3.8	Mg	96.2														Impregnation	1057	0.64	0.078	8.20513	1.013	0.69	99	12	34			66	7.92
176	20	Ca	50							S	50								Impregnation	1057	0.64	0.078	8.20513	1.013	4.9	53	6	47			53	3.18
177	20	Ca	66.7	Si	33.3														Impregnation	1057	0.64	0.078	8.20513	1.013	0.2	100	11	57			43	4.73
178	20	K	66.7							C	33.3								Impregnation	1057	0.64	0.078	8.20513	1.013	4.1	97	12	62			38	4.56
179	20	Pb	0.7	K	66.2					C	33.1								Impregnation	1057	0.64	0.078	8.20513	1.013	9.9	50	7	45			55	3.85
180	20	Si	100																Impregnation	1057	0.64	0.078	8.20513	1.013	3.4	92	11				40	4.4
181	20	Pb	1.7												Si	98.3			Impregnation	1057	0.64	0.078	8.20513	1.013	8.7	72	4				64	2.56
182	20	Pb	2.3												Si	97.7			Impregnation	1057	0.64	0.078	8.20513	1.013	16.6	100	11				64	7.04
183	20	Al	100																Impregnation	1057	0.64	0.078	8.20513	1.013	0.3	99	7				17	1.19
184	20	Mg	50							C	50								Therm.decomp.	1013	0.64	0.078	8.20513	1.013	0.58	95	10				22	2.2
185	20	Na	5.6	Ca	94.4														Impregnation	1013	0.66	0.08	8.25	1.013	0.2	75	13				74	9.62
186	20	Mg	100																Therm.decomp.	1013	0.64	0.078	8.20513	1.013	0.82	96	11				41	4.51
187	21	Pb	21.7												Al	78.3			n.a.	1013	0.66	0.07	9.42857	1.013	0.22	95.1	10.1		17.1	39.1	56.2	5.6762
188	21	Pb	12												Si	88			n.a.	1003	0.66	0.07	9.42857	1.013	1.56	2	0.3		5	67	72	0.216
189	21	Pb	100																n.a.	1013	0.65	0.07	9.28571	1.013	6.24	10	0.5		8.7	54.1	62.8	0.314
190	21	Na	18.1	Pb	10.7										Al	71.2			n.a.	1023	0.7	0.07	10	1.013	0.046	77.4	8.2		12.5	47.4	59.9	4.9118
191	21	Li	7.6	Pb	12										Al	80.4			n.a.	1023	0.7	0.07	10	1.013	0.207	100	10		21.3	35.6	56.9	5.69
192	21	K	37	Pb	8.3										Al	54.7			n.a.	1023	0.7	0.07	10	1.013	0.207	90	9.8		16.3	41.9	58.2	5.7036
193	21	Ca	8	Pb	12.4										Al	79.6			n.a.	1023	0.7	0.07	10	1.013	0.207	99	9.9		16.6	40.4	57	5.643
194	21	Li	100																n.a.	1023	0.7	0.07	10	1.013	0.416	21.5	2.2		4.2	40.9	45.1	0.9922
195	21	Na	100																n.a.	1023	0.7	0.07	10	1.013	0.158	12.4	1.2		6	44	50	0.6
196	21	Ca	100																n.a.	1023	0.7	0.07	10	1.013	0.39	96.8	8.2		9.1	32.3	41.4	3.3948
197	21	Mg	100																n.a.	1023	0.7	0.07	10	1.013	0.157	100	8		4.6	16.1	20.7	1.656
198	21	Ba	100																n.a.	1023	0.7	0.07	10	1.013	0.158	2.7	0.2		1.9	41.7	43.6	0.0872
199	21	Li	19.1	Ca	80.9														n.a.	1023	0.67	0.07	9.57143	1.013	0.412	100	9.4		27	44.6	71.6	6.7304
200	21	Na	5.3	Ca	94.7														n.a.	1023	0.67	0.07	9.57143	1.013	0.157	100	10.8		18.3	47.9	66.2	7.1496
201	21	K	5.3	Ca	94.7														n.a.	1023	0.67	0.07	9.57143	1.013	0.412	100	11.6		27.9	37.7	65.6	7.6096
202	21	Mg	1.4	Ca	98.6														n.a.	1023	0.67	0.07	9.57143	1.013	0.415	100	9		14.3	31.8	46.1	4.149
203	21	Sr	1.3	Ca	98.7														n.a.	1023	0.67	0.07	9.57143	1.013	0.415	100	9.5		16.4	36.7	53.1	5.0445
204	21	Ba	1.4	Ca	98.6														n.a.	1023	0.67	0.07	9.57143	1.013	0.079	100	12.7		16.1	33.8	49.9	6.3373
205	21	Pb	5.2	Ca	94.8														n.a.	1023	0.67	0.07	9.57143	1.013	0.156	100	7.5		4.7	31.8	36.5	2.7375
206	22	Pb	2.5												Al	97.5			Impregnation	1057	0.64	0.078	8.20513	1.013	0.73	99	9				14	1.26
207	22	Pb	9.3												Al	90.7			Impregnation	1057	0.64	0.078	8.20513	1.013	0.29	91	10				57	5.7
208	22	Li	15.2	Mg	84.8														n.a.	893	0.48	0.107	4.48598	1.013	25.7		20				51.6	10.32
209	22	Li	30.5	Mg	69.5														n.a.	973	0.474	0.108	4.38889	1.013	8		22				71	15.62
210	23	Li	22.2	Ca	77.8														n.a.	984	0.468	0.106	4.41509	1.013	8.7		18	30	38	27	65	11.7
211	23	Na	7.3	Ca	92.7														n.a.	982	0.468	0.106	4.41509	1.013	8.7		16	25	35	35	70	11.2
212	23	Li	17.2	Mg	82.8														n.a.	1043	0.375	0.125	3	1.013	5.5		59	48	36	17	53	31.27
213	23	Sn	1.2	Li	17.6	Mg	81.2												n.a.	977	0.468	0.106	4.41509	1.013	7.5		23	31	35	27	62	14.26
217	23	Na	8	K	4	Co	20	Zr	50	S	16	P	2	Cl					Therm.decomp.	970	0.5	0.105	4.76191	1.013	1.2		19.2		43.2	17.6	60.8	11.6736
218	23	Zr	100																n.a.	973	0.47	0.112	4.19643	1.013	1.2		12		0	2.5	2.5	0.3
219	24	Na	8.5	Pb	8.5	Si	8.5	Zn	74.5										n.a.	1023	0.9	0.1	9	1.013	2.4	71	8		34	34	68	5.44
220	24	Cs	100											Cl					n.a.	1023	0.909	0.091	9.98901	1.013	2		5		30	54	84	4.2
221	24	Li	100											Cl					n.a.	1023	0.909	0.091	9.98901	1.013	2		5		44	46	90	4.5
222	24	Li	33.3	Ca	33.3	Pr	33.4							Cl					n.a.	1023	0.909	0.091	9.98901	1.013	2		14		71	13	84	11.76
223	24	Li	33.3	Ca	33.3	Ce	33.4							Cl					n.a.	1023	0.909	0.091	9.98901	1	2		14		70	14	84	11.76
224	24	Ca	100											Cl					n.a.	1023	0.667	0.067	9.95522	1.013	2		14		71	11	82	11.48
225	24	Mg	100											Cl					n.a.	1023	0.667	0.067	9.95522	1.013	2		5		38	49	87	4.35
226	24	Mn	100											Cl					n.a.	1023	0.667	0.067	9.95522	1.013	2		14		71	13	84	11.76
227	24	Pb	100											Cl					n.a.	1023	0.667	0.067	9.95522	1.013	2		10		48	18	66	6.6
228	24	Fe	100											Cl					n.a.	1023	0.667	0.067	9.95522	1.013	2		14		55	20	75	10.5
229	24	Ca	33.3							Cl	66.7								Impregnation	1023	0.66	0.34	1.94118	1.013	0.72		19.9		60.4	9.3	69.7	13.8703
230	24	Mg	33.3							Cl	66.7								Impregnation	1023	0.66	0.07	9.42857	1.013	1.8		5.3		38.2	49.1	87.3	4.6269
231	24	Li	50							Cl	50								Impregnation	1023	0.66	0.07	9.42857	1.013	1.8		5.1		44	45.8	89.8	4.5798
232	24	Cs	50							Cl	50								Impregnation	1023	0.66	0.07	9.42857	1.013	1.8		4.5		30.4	54	84.4	3.798
233	24	Mn	33.3							Cl	66.7								Impregnation	1023	0.66	0.07	9.42857	1.013	1.8		14.4		71.5	12.5	84	12.096
234	24	Pb	33.3							Cl	66.7								Impregnation	1023	0.66	0.07	9.42857	1.013	1.8		10.5		47.5	18.3	65.8	6.909
235	24	Cd	33.3							Cl	66.7								Impregnation	1023	0.66	0.07	9.42857	1.013	1.8		3.7		15.8	36	51.8	1.9166
236	24	Fe	33.3							Cl	66.7								Impregnation	1023	0.66	0.07	9.42857	1.013	1.8		13.9		54.6	20.1	74.7	10.3833
237	24	Ca	22.2	Mg	11.1					Cl	66.7								Impregnation	1023	0.66	0.07	9.42857	1.013	1.8		14.2		50.9	24.3	75.2	10.6784
238	24	Ca	14.3	Li	14.3	Mn	14.3			Cl	57.1								Impregnation	1023	0.66	0.07	9.42857	1.013	1.8		9.9		52.3	32.1	84.4	8.3556
239	24	Ca	14.3	Li	14.3	Pr	14.3			Cl	57.1								Impregnation	1023	0.66	0.07	9.42857	1.013	1.8		14.3		71.2	13.3	84.5	12.0835
240	24	Ba	33.3							Br	66.7								Impregnation	1023	0.66	0.07	9.42857	1.013	1.8		19		38.1	5.8	43.9	8.341
241	24	Bi	50							Cl	50								Impregnation	1023	0.66	0.07	9.42857	1.013	1.8		10.7		44.9	18.2	63.1	6.7517
242	24	Ca	33.3							Br	66.7								Impregnation	1023	0.66	0.07	9.42857	1.013	1.8		13.3		34.4	9.7	44.1	5.8653
243	24	Ba	6							Br	12				Si	82			Impregnation	1023	0.66	0.07	9.42857	1.013	1.8		8.9		49.8	21.4	71.2	6.3368
244	24	Ba	6							Br	12				Ca	82			Impregnation	1023	0.66	0.07	9.42857	1.013	1.8		8.9		36.4	17	53.4	4.7526
245	24	Ba	6							Br	12				Zn	82			Impregnation	1023	0.66	0.07	9.42857	1.013	1.8		11.8		41	25.6	66.6	7.8588
246	24	K	6							Br	6				Ti	88			Impregnation	1023	0.66	0.07	9.42857	1.013	1.8		11.6		46.2	20.7	66.9	7.7604
247	24	La	25							Cl	75								Impregnation	1023	0.66	0.07	9.42857	1.013	1.8		7.6		56.2	14.1	70.3	5.3428
257	26	Li	21.1	Ti	26.3	Mg	52.6												n.a.	1024	0.5	0.1	5	1.013	7.9		8	25	34	39	73	5.84
258	26	Li	25	Ti	25	Ca	50												n.a.	980	0.5	0.1	5	1.013	7.9		17	22	39	31	70	11.9
259	26	Ti	22.3	Li	33.3	Sr	44.4												n.a.	979	0.5	0.1	5	1.013	7.8		13	2	42	49	91	11.83
260	26	Li	45.5	La	54.5														n.a.	977	0.472	0.112	4.21429	1.013	8		34	4	52	34	86	29.24
261	26	Na	18.2	La	81.8														n.a.	976	0.495	0.105	4.71429	1.013	7.2		43	20	31	43	74	31.82
262	26	K	11.5	La	88.5														n.a.	974	0.495	0.105	4.71429	1.013	7.2		41	26	28	41	69	28.29
263	26	Li	19.2	La	80.8														n.a.	1073	0.3	0.05	6	1.013	0.19	100	22	24	33	38	71	15.62
264	26	Sr	1.9	La	98.1														n.a.	1023	0.3	0.05	6	1.013	0.18	100	21	31	29	35	64	13.44
265	26	La	100																n.a.	1023	0.3	0.05	6	1.013	0.18	100	20	51	26	31	57	11.4
266	26	Na	0.3	Pb	49.8										Si	49.9			n.a.	1113	0.866	0.028	30.9286	1.013	2.12	100	6	13	33	47	80	4.8
267	26	Na	0.5	Pb	6.2										Si	93.3			n.a.	1113	0.833	0.035	23.8	1.013	2.12	100	6	13	33	47	80	4.8
268	27	Li	7	Mg	93														Therm.decomp.	973	0.47	0.107	4.39252	1.013	7.6		23.7		37.5	24.1	61.6	14.5992
269	27	Li	3	Mg	97														Therm.decomp.	958	0.47	0.107	4.39252	1.013	7.6		20.4		47.3	39.1	86.4	17.6256
270	27	Sn	3	Li	3	Mg	94												Therm.decomp.	977	0.47	0.107	4.39252	1.013	7.6		23		35	37	72	16.56
271	27	Mg	100																Therm.decomp.	978	0.47	0.107	4.39252	1.013	7.6		15.7		6.8	8.9	15.7	2.4649
272	27	Li	3												Si	97			Therm.decomp.	989	0.47	0.107	4.39252	1.013	7.6		2		11	0	11	0.22
273	27	Li	3												Al	97			Therm.decomp.	973	0.47	0.107	4.39252	1.013	7.6		15		0	3	3	0.45
274	27	Li	3												Ca	48.5	Si	48.5	Therm.decomp.	973	0.47	0.107	4.39252	1.013	7.6		3		0	0	0	0
275	27	Pb	25												Al	75			Therm.decomp.	943	0.47	0.107	4.39252	1.013	7.6		16.7		8.9	8.7	17.6	2.9392
276	27	Pb	25	Li	0.2										Al	74.8			Therm.decomp.	978	0.47	0.107	4.39252	1.013	7.6		16.7		8.7	3.7	12.4	2.0708
277	28	Zr	25	Li	50					C	25								Therm.decomp.	1060	0.667	0.333	2.003	1.013	6	99.8	40.6		30.4	11.3	41.7	16.9302
278	28	Zr	25	Li	50					C	25								Therm.decomp.	1078	0.667	0.333	2.003	1.013	6	99.7	31.4		33.4	12.5	45.9	14.4126
279	29	Ba	20	Ce	80														Therm.decomp.	1023	0.73	0.28	2.60714	1.013	0.04		11.8				38	4.484
280	30	Sm	100																n.a.	1023	0.87	0.143	6.08392	1.013	0.012		20				61	12.2
281	31	Ba	8.3	Ca	91.7														Impregnation	1073	0.4	0.08	5	1.013	0.545	99.7	21.5		30	27	57.1	12.2765
282	32	Mg	2.8	Ca	91.5					Cl	5.7								Impregnation	1023	0.13	0.014	9.28571	1.013	0.161	45	8		40	47	87.1	6.968
283	33	Li	50	Be	50														Impregnation	1033	0.76	0.253	3.00395	1.013	0.012	73	24.2				63	15.246
284	34	Pb	4.3	Mg	95.7														n.a.	1073	0.143	0.016	8.9375	1.013	0.16	97	13	29	16	54	70	9.1
285	35	Pb	0.9	Mg	99.1														Precipitation	1073	0.142	0.016	8.875	1.013	0.161	98	13				71	9.23
286	36	Li	20												Al	80			Impregnation	1064	0.676	0.068	9.94118	1.013	0.22	100	13				76	9.88
287	36	Li	24.7												Al	75.3			Precipitation	1076	0.5	0.105	4.76191	1.013	0.22	100	23				54	12.42
288	36	Pb	16.1												Al	83.9			Impregnation	986	0.499	0.103	4.84466	1.013	0.22	100	19				48	9.12
289	36	Na	23.5	Pb	8										Al	68.5			Precipitation	1095	0.499	0.103	4.84466	1.013	0.22	100	20				52	10.4
290	36	Na	7.1												Al	92.9			Impregnation	1102	0.517	0.101	5.11881	1.013	0.22		15				19	2.85
291	36	Ca	33.3												Al	66.7			Impregnation	1112	0.675	0.068	9.92647	1.013	0.22		8				31	2.48
292	36	Mg	100																n.a.	1139	0.668	0.066	10.1212	1.013	0.22		8				30	2.4
293	36	Cu	50	Mg	50														Impregnation	1113	0.7	0.06	11.6667	1.013	0.22		6				9	0.54
294	36	Si	50							C	50								n.a.	1115	0.64	0.075	8.53333	1.013	0.22		7				30	2.1
295	36	Bi	50	Sn	50														n.a.	1054	0.5	0.1	5	1.013	0.22		13				25	3.25
296	36	Bi	33.3												Al	66.7			Impregnation	1022	0.5	0.1	5	1.013	0.22		12				8	0.96
297	36	Mn	12.4												Al	87.6			Impregnation	1113	0.5	0.1	5	1.013	0.22		12				6	0.72
298	36	Fe	25	Cr	25										Al	50			Impregnation	1073	0.5	0.1	5	1.013	0.22		11				7	0.77
299	36	Li	24.8	Mg	75.2														n.a.	1076	0.506	0.107	4.72897	1.013	0.225		23				54	12.42
300	37	Na	16.7	Mn	66.6					Cl	16.7								Impregnation	1023	0.567	0.284	1.99648	1.013	0.24	99.4	46.8		55	4	59	27.612
301	38	Yb	5	Ce	45	Sr	50												n.a.	1023	0.133	0.067	1.98507	1.013	0.79		56	40	36	24	60	33.6
302	38	Li	50	Ni	50														Pyrolysis	1023	0.101	0.051	1.98039	1.013	0.601	43.6	22.2				59	13.098
303	39	Li	30.5	Mg	69.5														n.a.	973	0.1	0.05	2	1.013	0.87		22.6				56.7	12.8142
304	40	Pb	4.7	Mg	95.3														n.a.	1073	0.14	0.016	8.75	1.013	0.16		13				71	9.23
305	41	Li	37	Mg	63														n.a.	1043	0.909	0.091	9.98901	1.013	1.3	71	11	22	31	41	72	7.92
308	42	Li	14.3	Mg	85.7														n.a.	1008	0.667	0.067	9.95522	1.013	3.9		10		31	42	73	7.3
309	42	Li	14.3	Mg	85.7									Cl					n.a.	1008	0.667	0.067	9.95522	1.013	3.9		10		43	31	74	7.4
310	43	Li	75	Ti	25									Cl					n.a.	1008	0.196	0.02	9.8	1.013	3.9		14		48	21	69	9.66
311	44	Ti	33.3	Li	66.7														n.a.	1033	0.667	0.333	2.003	1.013	6	98	22	42	13	42	55	12.1
312	44	Ce	33.3	Li	66.7														n.a.	1061	0.667	0.333	2.003	1.013	6	100	38	48	34	14	48	18.24
313	44	Zr	33.3	Li	66.7														n.a.	1067	0.667	0.333	2.003	1.013	6	100	38	51	32	13	45	17.1
314	44	Li	15.5	Pr	84.5														n.a.	1057	0.667	0.333	2.003	1.013	6	100	40	48	28	16	44	17.6
315	44	Li	11.5	Na	11.5	Pr	77												n.a.	1031	0.667	0.333	2.003	1.013	6	100	41	47	30	15	45	18.45
316	44	Li	50	Th	50														n.a.	1078	0.667	0.333	2.003	1.013	6	100	31	47	33	13	46	14.26
317	45	K	12	Zn	76					P	12								Impregnation	1084	0.75	0.25	3	1.013	2.77		21		20	14	34	7.14
318	45	Ca	5	Zn	95														n.a.	1049	0.75	0.25	3	1.013	2.77		24		26	15	41	9.84
319	45	Si	28.5	Al	4.7					C	66.8								n.a.	1176	0.75	0.25	3	1.013	2.77		26		19	2	21	5.46
321	45	K	12	Ca	76					P	12								Impregnation	927	0.75	0.25	3	1.013	0.3		22		25	14	39	8.58
322	45	K	12	Gd	76					P	12								Impregnation	1032	0.75	0.25	3	1.013	0.3		13		12	11	23	2.99
323	45	K	12	Si	76					P	12								Impregnation	1103	0.75	0.25	3	1.013	2.77		26		29	7	36	9.36
324	45	Si	90							B	10								Impregnation	1123	0.75	0.25	3	1.013	36		20.5		15.5	0	15.5	3.1775
325	45	K	12	Zr	76					P	12								Impregnation	1076	0.6	0.2	3	1.013	2.77		23		15	10	25	5.75
326	45	K	12	Cr	76					P	12								Impregnation	1217	0.75	0.25	3	1.013	2.77		20		5	1	6	1.2
327	45	K	12	Ti	76					P	12								Impregnation	1088	0.6	0.2	3	1.013	0.3		21		7	5	12	2.52
328	46	Mn	8	Na	10							P	5		Si	77			Impregnation	1048	0.5	0.105	4.76191	1.013	1	92	48		26	13	39	18.72
329	46	Na	25	Mn	12	Mg	63												Impregnation	1098	0.5	0.105	4.76191	1.013	1	93	28		54	13	67	18.76
330	47	Li	7.5	Na	15	K	7.5	Mn	20	C	50								Therm.decomp.	1173	0.9	0.1	9	1.013			6.2				98	6.076
331	47	Na	66.7	W	33.3														n.a.	1123	0.9	0.1	9	1.013			2.5				96	2.4
332	47	Na	66.7	Mo	33.3														n.a.	1123	0.9	0.1	9	1.013			3.3				42	1.386
333	47	Na	66.7							S	33.3								n.a.	1123	0.9	0.1	9	1.013			1				70	0.7
334	47	Li	25	Na	30	K	20	Pr	4	C	21								Therm.decomp.	1173	0.9	0.1	9	1.013			10.2				37	3.774
335	48	Mo	1.8	W	0.1	V	0.1								Si	98			Therm.decomp.	823	0.49	0.105	4.66667	1.013	8		17.2		5.8	13.4	19.2	3.3024
336	48	Mo	1.7	W	0.1	Co	0.1	K	0.1						Si	98			Impregnation	823	0.08	0.012	6.66667	1.013	0.5		9		4.3	15.1	19.4	1.746
337	48	W	1.8	Mo	0.1	Co	0.1								Si	98			Impregnation	823	0.18	0.03	6	1.013	1		9.1		3	9.3	12.3	1.1193
338	48	Mo	1	W	0.1	V	0.1	K	0.8						Si	98			Impregnation	823	0.18	0.03	6	1.013	1.3		11.6		5.8	13.4	19.2	2.2272
339	48	Mo	1.6	W	0.1	V	0.1	K	0.2						Si	98			Impregnation	823	0.06	0.01	6	1.013	0.7		9.3		8	16.1	24.1	2.2413
340	48	Mo	1.8	W	0.1	Co	0.1								Si	98			Sol-gel	823	0.08	0.01	8	1.013	0.5		9.6		3.5	14.4	17.9	1.7184
341	48	Mo	0.36	W	0.02	Co	0.02								Si	19.6	Al	80	Impregnation	923	0.08	0.02	4	1.013	0.85		13.2		20	14.9	34.9	4.6068
342	48	Mo	1.8	W	0.1	Co	0.1								Si	98			Impregnation	823	0.17	0.04	4.25	1.013	2.6		15.1		8.8	14.5	23.3	3.5183
343	48	Mo	0.36	W	0.02	Co	0.02								Si	19.6	Al	80	Impregnation	823	0.09	0.01	9	1.013	0.7		6.8		9.5	15	24.5	1.666
344	49	Li	20	Mn	60.1					Cl	19.9								Impregnation	1023	0.5	0.02	25	1.013	0.75	90	33.7	41	49	12	61.3	20.6581
345	49	Na	10	Mn	80					Cl	10								n.a.	1023	0.5	0.025	20	1.013	0.375		13				75.8	9.854
346	50	Li	50	Y	50														Therm.decomp.	970	0.182	0.03	6.06667	1.013	1.6	99	24		23	49	72	17.28
347	51	Li	19.8	Ce	0.6	Mg	79.6												n.a.	973	0.219	0.109	2.00917	1.013	2.432	90	25	2	67	31	91	22.75
348	52	Na	4.5	Si	79.2	Mn	16.3							P					n.a.	1198	0.5	0.1	5	1.013	0.75		22				66	14.52
349	52	Na	3.8	Mn	3.8	Mg	92.4												n.a.	1198	0.5	0.1	5	1.013	0.375		22				70	15.4
350	53	Pb	7.7	Mg	92.3														n.a.	1073	0.691	0.103	6.70874	1.013	0.11		16				78	12.48
351	54	La	34.9	Sr	65.1														Therm.decomp.	1023	0.304	0.051	5.96078	1.013	0.177	100	20.9	32	29	35	64	13.376
352	55	Li	50	Ni	50														n.a.	1023	0.1	0.05	2	1.013	0.65	44	22				59	12.98
353	56	Na	5	La	45	Mn	50												n.a.	1093	0.507	0.101	5.0198	1.013	0.872	80	21				63.4	13.314
354	57	Na	5	La	45	Mn	50												n.a.	1093	0.833	0.167	4.98802	1.013	2.2		21				64	13.44
355	57	Na	5	Gd	45	Mn	50												n.a.	1093	0.833	0.167	4.98802	1.013	2.2		20				71	14.2
356	57	Na	5	Sm	45	Mn	50												n.a.	1093	0.833	0.167	4.98802	1.013	2.2		19				69	13.11
357	58	La	50	Al	50														Pyrolysis	983	0.505	0.101	5	1.013	0.059		21.1				40	8.44
358	59	Li	5.6	Mg	94.4														n.a.	1123	0.3	0.05	6	1	0.093	100	21	29	38	29	67	14.07
359	59	Ag	1.5	La	98.5														n.a.	1073	0.3	0.05	6	1.013	0.18	100	20	37	28	32	60	12
360	59	Ca	4	La	96														n.a.	1023	0.3	0.05	6	1.013	0.18	100	19	35	29	31	60	11.4
361	60	Zn	33.3	Fe	66.7														Sol-gel	1103	0.416	0.084	4.95238	1.013	0.25		18				72.2	12.996
362	61	Li	2.1	Zn	97.9														n.a.	1023	0.083	0.042	1.97619	1	5.2	56	28		29	25	54	15.12
363	62	Na	30.3	Ca	69.7														n.a.	948	0.395	0.027	14.6296	1.013	1.2		8				80	6.4
364	63	Na	23.1	Pr	76.9														n.a.	1173	0.5	0.1	5	1.013	0.75		22				64	14.08
365	64	Li	5.8	Mg	93.3			B	0.9										n.a.	1069	0.597	0.084	7.10714	1.013	0.72		21				86	18.06
366	64	Li	68.8	Ti	31.2														n.a.	1023	0.32	0.08	4	1.013	0.16	68	10	27	21	46	67	6.7
367	64	Ni	20	Ti	20	Li	60												n.a.	1023	0.32	0.08	4	1.013	0.16		19				70	13.3
368	64	Ca	100											Cl					n.a.	1073	0.154	0.077	2	1.013	0.9		40		57	8	65	26
369	65	Ce	2	Li	4.1	Mg	93.9												n.a.	973	0.215	0.108	1.99074	1.013	2.65		46				44	20.24
370	65	Ce	2	Li	4.1	Ca	93.9												n.a.	973	0.215	0.108	1.99074	1.013	2.65		46				46	21.16
371	65	Ce	2	Li	4.1	Sr	93.9												n.a.	973	0.215	0.108	1.99074	1.013	2.65		14				88	12.32
372	65	Ce	2	Li	4.1	Ba	93.9												n.a.	973	0.215	0.108	1.99074	1.013	2.65		18				71	12.78
373	66	Zn	0.4	Li	18.1	Mg	81.5												n.a.	1073	0.276	0.132	2.09091	1.013	0.52		16		40	33	73	11.68
374	66	Li	17.9	Mg	82.1														n.a.	1073	0.276	0.132	2.09091	1.013	0.52		21		34	30	64	13.44
375	67	Li	20	Ti	80									Cl					n.a.	1023	0.05	0.025	2	1.013	0.65	40	18		77	6	83	14.94
376	67	Li	7.7	Co	92.3									Cl					n.a.	1023	0.05	0.025	2	1.013	0.65	91	48		32	3	35	16.8
377	67	Li	20	Ni	80									Cl					n.a.	1023	0.05	0.025	2	1.013	0.65	57	26		56	16	72	18.72
378	67	Li	20	Zn	80									Cl					n.a.	1023	0.05	0.025	2	1.013	0.65	49	22		43	26	69	15.18
379	68	Co	0.4	Li	18.1	Mg	81.5												n.a.	1073	0.276	0.131	2.10687	1.013	0.52		22		52	45	97	21.34
380	68	Fe	0.4	Li	18.1	Mg	81.5												n.a.	1073	0.276	0.131	2.10687	1.013	0.52		23		52	43	95	21.85
381	68	Mn	0.4	Li	18.1	Mg	81.5												n.a.	1073	0.276	0.131	2.10687	1.013	0.52		26		46	34	80	20.8
382	69	Li	14.3	Mg	85.7														n.a.	1053	0.671	0.07	9.58571	1.013	0.22	100	13	27	31	42	73	9.49
383	70	Pb	10	Al	90														n.a.	1073	0.143	0.016	8.9375	1.013	0.16	94	13	30	19	51	70	9.1
384	71	Na	5.8	Ca	94.2														Impregnation	1013	0.7	0.075	9.33333	1.013	0.36	95	16				76	12.16
385	72	Ba	100																n.a.	1013	0.7	0.075	9.33333	0.106	14.45	98	14				70	9.8
386	72	Ba	100																n.a.	1013	0.667	0.083	8.03615	1	16	98	14	30	31	32	63	8.82
387	72	Li	25	Bi	75									Cl					n.a.	1023	0.057	0.029	1.96552	1.013	90		22		60	17	77	16.94
388	72	Na	25	Bi	75									Cl					n.a.	1023	0.057	0.029	1.96552	1.013	90		23		65	18	83	19.09
389	72	K	25	Bi	75									Cl					n.a.	1023	0.057	0.029	1.96552	1.013	90		24		65	17	82	19.68
390	72	Bi	100											Cl					n.a.	1023	0.057	0.029	1.96552	1	90		23		58	13	71	16.33
391	73	Li	15.2	Mg	84.8														n.a.	973	0.284	0.158	1.79747	1.013	4.9		39.4				37.6	14.8144
393	75	Li	4	Ce	2	Mg	94												Impregnation	973	0.216	0.108	2	1.013	2.4		46.3				43.8	20.2794
394	75	Li	4	Ce	2	Ca	94												Impregnation	973	0.216	0.108	2	1.013	2.4		44				45.7	20.108
395	75	Li	4	Ce	2	Sr	94												Impregnation	973	0.216	0.108	2	1.013	2.4		14.2				87.8	12.4676
396	75	Li	4	Ce	2	Ba	94												Impregnation	973	0.216	0.108	2	1.013	2.4		18.4				71.2	13.1008
397	76	Na	7.7	Ca	92.3														Impregnation	1013	0.66	0.08	8.25	1.013			17.5				80	14
398	76	Na	6	Ca	94														Impregnation	1013	0.35	0.14	2.5	1.013			30.4				56	17.024
399	77	Li	29.4	Zn	70.6														n.a.	980	0.5	0.06	8.33333	1.013	4.4		11	19	31	46	77	8.47
400	77	Na	14.3	Mn	28.6	Mg	57.1							B					n.a.	1123	0.5	0.1	5	1.013	1.5		29				69	20.01
401	78	Na	6.7	La	93.3														n.a.	1073	0.3	0.05	6	1.013	0.19	100	33	30	31	33	64	21.12
402	78	K	4	La	96														n.a.	1073	0.3	0.05	6	1.013	0.19	100	30	36	30	30	60	18
403	78	Mg	6.3	La	93.7														n.a.	1023	0.3	0.05	6	1.013	0.18	100	21	35	28	32	60	12.6
404	78	Ba	1.2	La	98.8														n.a.	1073	0.3	0.05	6	1.013	0.18	100	20	32	31	34	65	13
405	78	Bi	0.8	La	99.2														n.a.	1023	0.3	0.05	6	1.013	0.18	100	18	35	27	35	62	11.16
406	79	La	66.7							C	33.3								Therm.decomp.	973	0.88	0.12	7.33333	1.013	0.05	97.2	17.7		34.1	34	68.1	12.0537
407	80	Li	12	Mn	50	Mg	21			B	17								Therm.decomp.	1143	0.5	0.105	4.76191	1.013	19.8	69.8	15.1		33.2	9.8	43	6.493
408	80	Li	12	Mn	25	Mg	21			B	17				Al	25			Therm.decomp.	1143	0.5	0.105	4.76191	1.013	19.8	99	23.5		35.8	5.5	41.3	9.7055
409	81	Na	20	Mn	60					Cl	20								Impregnation	1073	0.67	0.33	2.0303	1.013	3	99	37.5		24	12.1	36.1	13.5375
410	81	Al	2.3	Na	19.5	Mn	58.7			Cl	19.5								Impregnation	1073	0.67	0.33	2.0303	1.013	3	99	29.3		8.5	7.5	16	4.688
411	81	Sn	2.3	Na	19.5	Mn	58.7			Cl	19.5								Impregnation	1073	0.67	0.33	2.0303	1.013	3	99	38.4		30.6	9.4	40	15.36
412	81	Ti	2.3	Na	19.5	Mn	58.7			Cl	19.5								Impregnation	1073	0.67	0.33	2.0303	1.013	3	99	41.8		31.3	10.4	41.7	17.4306
413	81	W	2.3	Na	19.5	Mn	58.7			Cl	19.5								Impregnation	1073	0.67	0.33	2.0303	1.013	3	99	40.7		31.2	12.3	43.5	17.7045
414	81	Ta	2.3	Na	19.5	Mn	58.7			Cl	19.5								Impregnation	1073	0.67	0.33	2.0303	1.013	3	99	44.1		34.6	9.8	44.4	19.5804
415	81	Si	5	Na	19.9	Mn	55.2			Cl	19.9								Impregnation	1073	0.67	0.33	2.0303	1.013	3	99	44.3		39.7	6.8	46.5	20.5995
416	81	Na	10	Mn	30					Cl	10				Si	25	C	25	Impregnation	1073	0.67	0.33	2.0303	1.013	3	99	46.2		35.8	8.6	44.4	20.5128
417	81	Na	10	Mn	30					Cl	10				Si	50			Impregnation	1073	0.67	0.33	2.0303	1.013	3	99	44.8		45.4	6.7	52.1	23.3408
418	82	Sm	50	Li	50														Impregnation	973	0.135	0.067	2.01493	1.013	0.8	50.3	31.9	72	5	24	28.7	9.1553
419	82	Nd	50	Li	50														Impregnation	973	0.135	0.067	2.01493	1.013	0.8	56.1	30.4	62	14	24	38	11.552
420	83	Li	8.3	Mo	27.8	Bi	55.6			Cl	8.3								Therm.decomp.	1023	0.05	0.025	2	1.013	108	43	18	62	34	2	35.8	6.444
421	84	Li	3	Mg	97														Impregnation	973	0.76	0.253	3.00395	1.013	0.012	91	38.3		19	37	56	21.448
422	85	Na	3.7	Mn	92.7					Cl	3.6								Impregnation	1023	0.507	0.025	20.28	1.013	0.1		5.5				87.8	4.829
423	86	Li	5	Sb	6.2										Si	88.8			Precipitation	1053	0.507	0.112	4.52679	1.013	0.333		2	32	8	60	68	1.36
424	87	La	50	Ti	50														Pyrolysis	1023	0.405	0.101	4.0099	1.013	0.6	99	20				50	10
425	88	Ti	5.5	Li	11.6										Si	82.9			n.a.	1047	0.14	0.047	2.97872	1.013	3	100	15	25	31	44	75	11.25
426	89	Sn	1.6	Li	20.2	Mg	78.2												Mech. Mixing	953	0.67	0.07	9.57143	1.013	0.225	90	14.3				84	12.012
427	90	Li	4.6	Si	40.8	Mg	54.6												n.a.	1123	0.187	0.093	2.01075	1.013	10.909	90	43.1				39.6	17.0676
428	90	Li	2.6	Zn	1	Mg	96.4												Impregnation	1053	0.169	0.074	2.28378	1.013	0.24	90	42				47	19.74
429	91	Mg	3	Ca	97									Cl					n.a.	1023	0.125	0.014	8.92857	1.013	0.16	45	8		40	47	87	6.96
430	91	Mg	1.6	Ca	98.4									Br					n.a.	1023	0.125	0.014	8.92857	1.013	0.16	65	8		18	56	74	5.92
431	91	Ca	100											Cl					n.a.	1023	0.125	0.014	8.92857	1.013	0.16	35	5		34	49	83	4.15
432	91	Mg	100											Cl					n.a.	1023	0.125	0.014	8.92857	1.013	0.16	45	8		18	56	74	5.92
433	92	Ca	1.9	Mg	98.1									Cl					n.a.	1023	0.125	0.014	8.92857	1.013	0.16	58	7		28	48	76	5.32
434	93	Li	14.5	Co	70.9					Cl	14.6								Therm.decomp.	973	0.101	0.051	1.98039	1.013	2.4	90	42				50	21
435	94	La	4.8	Ca	95.2														Impregnation	1073	0.81	0.203	3.99015	1	0.025		22.7				66.8	15.1636
436	95	Ba	100																n.a.	1073	0.137	0.059	2.32203	1	0.04	90	34.8				42.8	14.8944
437	95	Ba	100																Impregnation	1073	0.137	0.059	2.32203	1	0.04	81	34.2	60			43	14.706
438	95	La	13.6	Ba	86.4														Impregnation	1073	0.137	0.059	2.32203	1	0.04	99.9	36.6	51			50	18.3
439	96	Ce	18.8	Li	8.8	Mg	72.4												Therm.decomp.	1023	0.08	0.04	2	1.2	0.16		33				45	14.85
440	97	Li	50	Mg	50														n.a.	1053	0.4	0.2	2	1.013	1.3		40		32	11	43	17.2
441	98	Ca	100											Cl					n.a.	1073	0.15	0.075	2	1.013	0.9		39	37	56	7	63	24.57
442	98	Ca	100											Cl					n.a.	1073	0.15	0.075	2	1.013	0.9		26	25	66	9	75	19.5
443	99	Li	21.4	Ca	14.3	Bi	64.3							Cl					n.a.	993	0.2	0.1	2	1.013	2.6		18		49	18	67	12.06
444	99	Li	20	Ca	20	Bi	60							Cl					n.a.	993	0.2	0.1	2	1.013	2.6		22		54	13	67	14.74
445	99	Na	20	Ca	20	Bi	60							Cl					n.a.	993	0.2	0.1	2	1	2.6		16		45	20	65	10.4
446	99	Li	16.7	Ca	33.3	Bi	50							Cl					n.a.	993	0.2	0.1	2	1.013	2.6		42		45	2	47	19.74
447	100	Na	4.3	Zr	95.7														n.a.	1023	0.4	0.13	3.07692	1.013	0.12		18.2				59	10.738
448	101	Na	5	La	45	Mn	50												Impregnation	1118	0.405	0.203	1.99507	1.013	0.4	44.5	19.8	53	30	17	47.4	9.3852
449	102	Li	11.1	Ca	11.1	Bi	33.3			Cl	44.5								Impregnation	993	0.2	0.1	2	1.013	2.4	47	21.9				67	14.673
450	103	La	9.1	Mg	90.9														Impregnation	1073	0.81	0.203	3.99015	1.013	0.034		24.1				63.3	15.2553
451	104	La	9.1	Mg	90.9														Impregnation	1023	0.81	0.203	3.99015	1	0.035	98.7	29.1				70	20.37
452	105	Sr	2.6	Sm	94.8					C	2.6								Therm.decomp.	846	0.714	0.286	2.4965	1.013	1.4		31.4		25	14.5	39.5	12.403
453	105	Sm	100																Therm.decomp.	846	0.714	0.286	2.4965	1.013	1.4		29.3				24.5	7.1785
454	106	Ba	4.3	La	8.7	Mg	87												Therm.decomp.	1073	0.81	0.203	3.99015	1.013	0.071		26				65.3	16.978
455	107	Ti	16.6	La	16.7	Li	66.7												n.a.	1023	0.32	0.08	4	1.013	0.16		19				75	14.25
456	108	Li	5.8	Ca	94.2														Impregnation	1013	0.67	0.074	9.05405	1.013	0.36	91	16	23	27	41	68	10.88
457	108	K	2.4	Ca	97.6														Impregnation	1013	0.67	0.074	9.05405	1.013	0.25	93	15	26	24	42	66	9.9
458	108	Li	5.7	Ca	91.4					C	2.9								n.a.	1013	0.667	0.074	9.01351	1.013	0.36	91	16		41	27	68	10.88
459	108	K	6.9	Ca	89.7					C	3.4								n.a.	1013	0.667	0.074	9.01351	1.013	0.14	91	14		42	20	62	8.68
460	108	Na	6.5	Ca	90.3					C	3.2								n.a.	1013	0.667	0.074	9.01351	1.013	0.14	83	15		42	25	67	10.05
461	108	Na	5.9	Ca	94.1														n.a.	1013	0.667	0.074	9.01351	1.013	0.15	90	14		43	24	67	9.38
462	108	Na	6.7	Ca	90					S	3.3								n.a.	1013	0.667	0.074	9.01351	1.013	0.19	92	16		45	26	71	11.36
463	108	K	5.7	Ca	91.4					S	2.9								n.a.	1013	0.667	0.074	9.01351	1.013	0.22	85	15		42	27	69	10.35
464	108	Li	6.5	Ca	90.3					S	3.2								n.a.	1013	0.667	0.074	9.01351	1.013	1.4	99	16		32	33	65	10.4
465	108	Sr	100																n.a.	1013	0.667	0.083	8.03615	1.013	25	88	12	28	36	28	64	7.68
466	109	Pb	8.9												Al	91.1			Therm.decomp.	1017	0.505	0.05	10.1	1.013	3.282	94	6.5	66	28	6	33.9	2.2035
468	110	Mn	40	Li	60														n.a.	1053	0.333	0.167	1.99401	1.013	0.39		32				50	16
469	110	Fe	40	Li	60														n.a.	1073	0.333	0.167	1.99401	1.013	0.39		40				55	22
470	110	In	40	Li	60														n.a.	1053	0.333	0.167	1.99401	1.013	0.39		35				57	19.95
471	110	Ni	40	Li	60														n.a.	1033	0.333	0.167	1.99401	1.013	0.39		35				68	23.8
472	110	Li	50	Ni	50														n.a.	1013	0.333	0.167	1.99401	1.013	0.39		40				52	20.8
473	110	Ti	28.6	Li	71.4														n.a.	1053	0.333	0.167	1.99401	1.013	0.39		30				62	18.6
474	110	Ge	28.6	Li	71.4														n.a.	1113	0.333	0.167	1.99401	1.013	0.39		32				50	16
475	110	Sr	28.6	Li	71.4														n.a.	1073	0.333	0.167	1.99401	1.013	0.39		37				55	20.35
476	110	Sn	28.6	Li	71.4														n.a.	1053	0.333	0.167	1.99401	1.013	0.39		29				63	18.27
477	111	La	10.7	Ba	89.3														n.a.	1023	0.5	0.1	5	1	2.77		23				65	14.95
478	112	Li	9.1	Ti	90.9									Cl					n.a.	1023	0.12	0.04	3	1.013	0.65	85	40		39	2	41	16.4
479	112	Na	9.1	Ti	90.9									Cl					n.a.	1023	0.12	0.04	3	1.013	0.65	100	35		56	9	65	22.75
480	112	K	9.1	Ti	90.9									Cl					n.a.	1023	0.12	0.04	3	1.013	0.65	80	32		44	10	54	17.28
481	112	Na	9.9	Mn	1	Ti	89.1							Cl					n.a.	1023	0.12	0.04	3	1.013	0.65	100	43		52	9	61	26.23
482	113	Li	4.5	Mg	95.5														n.a.	973	0.667	0.333	2.003	1.013	0.013	76	34		40	16	56	19.04
483	113	Li	5	Zn	5	Mg	90												n.a.	973	0.667	0.33	2.02121	1.013	0.013		35		29	21	50	17.5
484	113	Li	5	Ni	5	Mg	90												n.a.	973	0.667	0.33	2.02121	1.013	0.013		34		26	20	46	15.64
485	113	Li	5	Sm	5	Mg	90												n.a.	973	0.667	0.33	2.02121	1.013	0.013		40		23	23	46	18.4
486	113	Li	5	Ce	5	Mg	90												n.a.	973	0.667	0.33	2.02121	1.013	0.013		42		24	24	48	20.16
487	114	Na	33.3	Mn	66.7									Cl					n.a.	1072	0.667	0.333	2.003	1.013	3	100	37		24	12	36	13.32
488	114	Sn	0.5	Na	33.2	Mn	66.3							Cl					n.a.	1064	0.667	0.333	2.003	1.013	3	100	38		31	9	40	15.2
489	114	Ti	0.5	Na	33.2	Mn	66.3							Cl					n.a.	1087	0.667	0.333	2.003	1.013	3	100	42		31	11	42	17.64
490	114	W	0.5	Na	33.2	Mn	66.3							Cl					n.a.	1089	0.667	0.333	2.003	1.013	3	100	41		32	12	44	18.04
491	114	Ta	0.5	Na	33.2	Mn	66.3							Cl					n.a.	1077	0.667	0.333	2.003	1.013	3	100	44		35	10	45	19.8
492	114	Si	1.1	Na	33	Mn	65.9							Cl					n.a.	1041	0.667	0.333	2.003	1.013	3	100	44		40	7	47	20.68
493	114	Si	18.2	Na	27.3	Mn	54.5							Cl					n.a.	1053	0.667	0.333	2.003	1.013	3	100	46		36	9	45	20.7
494	115	Li	5.5	Mg	94.5														Impregnation	975	0.87	0.03	29	1.013	0.72		4				80	3.2
495	115	Mg	98							B	2								Impregnation	983	0.87	0.03	29	1.013	0.72		2.3				18	0.414
496	115	Li	5.5	Mg	93.8					B	0.7								Impregnation	973	0.87	0.03	29	1.013	0.72		4.4				88	3.872
497	115	Li	5.5	Mg	89.8					B	4.7								Impregnation	1073	0.87	0.03	29	1.013	0.72		17				74	12.58
498	115	Li	5.5	Al	1	Mg	93.5												Impregnation	1075	0.6	0.084	7.14286	1.013	0.72		17.3				45	7.785
499	115	Li	5.5	Y	0.9	Mg	93.6												Impregnation	1072	0.6	0.084	7.14286	1.013	0.72		20				68	13.6
500	115	Li	5.5	La	0.7	Mg	93.8												Impregnation	1072	0.6	0.084	7.14286	1.013	0.72		18				74	13.32
501	115	Li	5.5	La	1.5	Mg	93												Impregnation	1072	0.6	0.084	7.14286	1.013	0.72		16				71	11.36
502	116	Ag	8.5											Cl	Al	91.5			Impregnation	973	0.1	0.05	2	1.013	1.5		31.5				19.6	6.174
503	116	K	3	Ag	8.5					Cl	3			Cl	Al	85.5			Impregnation	973	0.1	0.05	2	1.013	1.5		30.8				33.6	10.3488
504	116	Li	3	Ag	8.5					Cl	3			Cl	Al	85.5			Impregnation	973	0.1	0.05	2	1.013	1.5		2.2				76.9	1.6918
505	116	Ba	3	Ag	8.5					Cl	6			Cl	Al	82.5			Impregnation	973	0.1	0.05	2	1.013	1.5		32.1				32.1	10.3041
506	116	Na	3	Ag	8.5					Cl	3			Cl	Al	85.5			Impregnation	973	0.1	0.05	2	1.013	1.5		35				33.5	11.725
507	116	Cs	3	Ag	8.5					Cl	3			Cl	Al	85.5			Impregnation	973	0.1	0.05	2	1.013	1.5		30.2				24.3	7.3386
508	116	Ag	18											Cl	Al	82			Impregnation	973	0.1	0.05	2	1.013	1.5		20.4				0	0
509	116	Ag	18	Ba	41					C	41			Cl					Impregnation	973	0.1	0.05	2	1.013	1.5		26.8				0.3	0.0804
510	116	Pr	5	Ag	8.5									Cl	Al	86.5			Impregnation	973	0.1	0.05	2	1.013	1.5		26.6				0.2	0.0532
511	116	Pr	1	Ag	8.5									Cl	Al	90.5			Impregnation	973	0.1	0.05	2	1.013	1.5		26.1				0	0
512	116	Bi	1	Ag	18									Cl	Al	81			Impregnation	973	0.1	0.05	2	1.013	1.5		23.4				1.3	0.3042
513	116	Ba	1	Ag	18									Cl	Al	81			Impregnation	973	0.1	0.05	2	1.013	1.5		27.8				0.7	0.1946
514	116	Ba	5	Ag	18									Cl	Al	77			Impregnation	973	0.1	0.05	2	1.013	1.5		26				1.7	0.442
515	116	K	3	Ag	18									Cl	Al	79			Impregnation	973	0.1	0.05	2	1.013	1.5		17.2				23.3	4.0076
516	116	Ag	18											Cl	Al	82			Therm.decomp.	973	0.1	0.05	2	1.013	1.5		5				0	0
517	116	Ba	3	Ag	18					Cl	6			Cl	Al	73			Therm.decomp.	973	0.1	0.05	2	1.013	1.5		17.2				25.4	4.3688
518	116	Ba	3	La	91					Cl	6			Cl					Therm.decomp.	973	0.1	0.05	2	1.013	1.5		26.7				15.3	4.0851
519	116	Ba	3	La	9					Cl	6			Cl	Al	82			Impregnation	973	0.1	0.05	2	1.013	1.5		15.8				28	4.424
520	116	Ba	3	La	18					Cl	6			Cl	Al	73			Impregnation	973	0.1	0.05	2	1.013	1.5		27.1				30.4	8.2384
521	116	Ba	3	Ag	18					Cl	6			Cl	Al	73			Therm.decomp.	973	0.1	0.05	2	1.013	1.5		21.3				30.4	6.4752
522	116	Ca	1	Ag	18					Cl	2			Cl	Al	79			Impregnation	973	0.1	0.05	2	1.013	1.5		15.8				25.4	4.0132
523	117	Sr	3							Cl	6			Cl	Al	91			Impregnation	1023	0.098	0.048	2.04167	1.013	1.5		30.3				56	16.968
524	117	Ba	28							C	28			Cl	Al	44			Impregnation	1023	0.098	0.048	2.04167	1.013	1.5		43.2				41.8	18.0576
525	117	Ba	3							Cl	6			Cl	Al	91			Impregnation	1048	0.058	0.05	1.16	1.013	2.1		47				41.6	19.552
526	117	Ba	6							Br	12			Cl	Al	82			Impregnation	1023	0.1	0.051	1.96078	1.013	1.6		38.6				40.6	15.6716
527	117	Ba	3											Cl	Al	97			Impregnation	1023	0.1	0.051	1.96078	1.013	1.6		33.3				49.6	16.5168
528	117	Ba	3							C	3			Cl	Ti	94			Impregnation	1023	0.1	0.051	1.96078	1.013	0.31		38.8				54.5	21.146
529	117	Ba	3							Cl	6				Ti	91			Impregnation	1023	0.1	0.051	1.96078	1.013	4.1		38.2				47.9	18.2978
530	117	Ba	3							C	3			Cl	Zr	94			Impregnation	1023	0.1	0.051	1.96078	1.013	0.7		28.1				42.8	12.0268
531	118	Y	16.7	Ba	33.3	Sn	50												Therm.decomp.	1023	0.15	0.075	2	1.013	0.15	100	29				20	5.8
532	118	Y	15	Ba	30	Sn	55												Therm.decomp.	1073	0.83	0.17	4.88235	1.013	0.15	83	16.4				53	8.692
533	119	Y	17.2	Ba	36.2	Sn	46.6												Therm.decomp.	1023	0.83	0.17	4.88235	1.013	0.15	49	5.2				38	1.976
534	120	K	28.6	La	28.6	Ti	42.8												Therm.decomp.	1023	0.29	0.15	1.93333	1.013	1.2		39				42	16.38
535	120	K	28.6	Nd	28.6	Ti	42.8												Therm.decomp.	1023	0.29	0.15	1.93333	1.013	0.96		26				24	6.24
536	120	K	28.6	Sm	28.6	Ti	42.8												Therm.decomp.	1023	0.29	0.15	1.93333	1.013	1.2		25				23	5.75
537	120	K	28.6	Dy	28.6	Ti	42.8												Therm.decomp.	1023	0.29	0.15	1.93333	1.013	1		25				15	3.75
538	120	K	28.6	Gd	28.6	Ti	42.8												Therm.decomp.	1023	0.29	0.15	1.93333	1.013	2		29				20	5.8
539	120	Rb	28.6	La	28.6	Ti	42.8												Therm.decomp.	1023	0.29	0.15	1.93333	1.013	0.8		21				31	6.51
540	120	Na	28.6	La	28.6	Ti	42.8												Therm.decomp.	1023	0.29	0.15	1.93333	1.013	0.8		35				28	9.8
541	120	K	28.6	Pr	28.6	Ti	42.8												Therm.decomp.	1023	0.29	0.15	1.93333	1.013	1.2		30				40	12
542	120	K	28.6	Ce	28.6	Ti	42.8												Therm.decomp.	1023	0.29	0.15	1.93333	1.013	5		29				36	10.44
543	121	Ba	3							Cl	6			Cl	Al	91			Impregnation	1048	0.058	0.05	1.16	1.013	2.1		47				56	26.32
544	121	Ba	6							Br	12			Cl	Al	82			Impregnation	1023	0.1	0.051	1.96078	1.013	1.6		38.6				41.8	16.1348
545	121	Ba	3							C	3			Cl	Zr	94			Impregnation	1023	0.1	0.051	1.96078	1.013	0.7		28.1				41.6	11.6896
546	122	Sr	9.1	La	90.9														Precipitation	1189	0.7	0.1	7	1.013	0.15		14.6				9.14	1.33444
547	123	Si	100																n.a.	1073	0.96	0.04	24	1.013	3.6	97	4.1		25	22	47	1.927
548	123	K	1							Br	1				Si	98			Impregnation	1173	0.91	0.09	10.1111	1.013	3	98	16		48	6	54	8.64
549	123	Pb	20												Si	80			Impregnation	1190	0.83	0.16	5.1875	1.013	0.4	88.7	18.7		30.2	20.2	50.4	9.4248
550	123	Pb	3.2	Si	96.8														n.a.	1110	0.866	0.028	30.9286	1.013	2.12	99	8	14	31	51	82	6.56
551	124	Li	2	Mg	97					B	1								Therm.decomp.	1073	0.6	0.084	7.14286	1.013	0.72		21.2				86	18.232
552	124	Li	2	Al	1	Mg	97												Therm.decomp.	1073	0.6	0.084	7.14286	1.013	0.72		17.3				45	7.785
553	125	Li	15.4	Zn	46.2	Mg	38.4												Therm.decomp.	1073	0.27	0.057	4.73684	1.013			20.1				76.3	15.3363
554	125	Li	4.3	Cs	0.9	Zn	94.8												Therm.decomp.	1013	0.27	0.057	4.73684	1.013			21.8				77	16.786
555	125	Li	14.8	Al	3.7	Zn	44.4	Mg	37.1										Therm.decomp.	1073	0.27	0.057	4.73684	1.013			22.2				78	17.316
556	125	Li	4.3	Zn	52.2	Zr	43.5												Therm.decomp.	1073	0.27	0.057	4.73684	1.013			9.1				52.9	4.8139
557	125	Li	15.4	Mg	38.5	Zn	46.1												n.a.	1073	0.27	0.056	4.82143	1	0.49		26		37	36	73	18.98
558	125	Li	14.8	Al	3.8	Zn	44.4	Mg	37										n.a.	1073	0.27	0.056	4.82143	1.013	0.49		28		43	32	75	21
559	126	Li	6.2	Na	35	Ti	32.6	Si	20	Cl	6.2								Impregnation	973	0.05	0.021	2.38095	1.013	0.6		50		39.5	0	39.5	19.75
560	126	Rb	6.2	Na	35	Ti	32.6	Si	20	Cl	6.2								Impregnation	973	0.05	0.021	2.38095	1.013	0.6		36.9		3.8	3.6	7.4	2.7306
561	126	Li	5.8	Ti	88.4					Cl	5.8								Impregnation	973	0.05	0.021	2.38095	1.013	0.6		33.6		19.9	0	19.9	6.6864
562	126	Li	5.8	Mn	88.4					Cl	5.8								Impregnation	973	0.05	0.021	2.38095	1.013	0.6		41		28	0	28	11.48
563	126	Rb	28	Ti	44					Cl	28								Impregnation	973	0.05	0.021	2.38095	1.013	0.6		20.3		2.6	3.7	6.3	1.2789
564	127	Bi	20	Pb	30	Ba	50												Impregnation	1048	0.3	0.04	7.5	1.013	1.6		3.8				21	0.798
565	128	Li	11.6	Mg	88.4														Impregnation	1073	0.67	0.07	9.57143	1.013	0.225		16.3				84	13.692
566	129	Sr	33.3	La	66.7														Precipitation	1153	0.881	0.132	6.67424	1.013	0.016	99.6	21.2				73.1	15.4972
567	130	Y	18.2	Ca	81.8														Precipitation	1023	0.152	0.076	2	1.013	0.75	90	37				35	12.95
568	131	Ca	100																Therm.decomp.	1073	0.092	0.046	2	1.013	0.194	100	38	79	12	9	21	7.98
569	131	Sr	100																Therm.decomp.	1073	0.092	0.046	2	1.013	0.194	39	24	52	25	23	48	11.52
570	131	Sm	3.9	Mg	96.1														Therm.decomp.	1073	0.092	0.046	2	1.013	0.194	93	39	64	20	16	36	14.04
571	132	Ca	20	Ba	80														Impregnation	1073	0.67	0.07	9.57143	1.013	0.225	16	2	76	24	0	24	0.48
572	133	Li	0.4	Mg	99.6														Precipitation	1023	0.031	0.016	1.9375	1.013	1.229	90	46				62.8	28.888
573	133	Mn	0.8	Mg	99.2														n.a.	1023	0.031	0.016	1.9375	1.013	1.229	90	34.9				46	16.054
574	133	Co	10	Mg	90														Impregnation	1023	0.031	0.016	1.9375	1.013	1.229	90	32.7				35.7	11.6739
575	134	Na	15.3	P	7.7	Gd	38.5	Mn	38.5										Pyrolysis	1101	0.41	0.205	2	1.013	0.289		15	47	36	17	53	7.95
576	135	Zn	100																Therm.decomp.	973	0.44	0.11	4	1.013	0.15	100	18				23	4.14
577	135	Li	47.9	Zn	52.1														Therm.decomp.	973	0.44	0.11	4	1.013	0.15	23	5				42	2.1
579	136	Li	2.6	Cd	1	Mg	96.4												Impregnation	1053	0.169	0.074	2.28378	1.013	0.24		29				49	14.21
580	137	Ba	100																n.a.	1073	0.137	0.059	2.32203	1.013	0.04	90	34.8				42.8	14.8944
581	137	Ba	50							Cl	50								n.a.	1073	0.137	0.059	2.32203	1.013	0.04	81	34.2	60			43	14.706
582	137	La	13.6	Ba	86.4														Impregnation	1073	0.137	0.059	2.32203	1.013	0.04	99.9	36.6	51			50	18.3
583	137	Ba	100																Impregnation	1073	0.167	0.055	3.03636	1.013	42.288	95.9	21.7	65	30	5	34.7	7.5299
584	138	Ba	100																n.a.	1013	0.7	0.075	9.33333	1.013	14.45	98	14				70	9.8
585	139	Sr	50							C	50								Therm.decomp.	1153	0.909	0.091	9.98901	1.013	0.24	43.3	7				67.5	4.725
586	139	Ba	50							C	50								Therm.decomp.	1153	0.909	0.091	9.98901	1.013	0.24	43.1	7.6				74.9	5.6924
587	139	Th	100																Therm.decomp.	1153	0.909	0.091	9.98901	1.013	0.24	54.7	8.6				64.3	5.5298
588	139	Sr	50	Th	50														Therm.decomp.	1153	0.909	0.091	9.98901	1.013	0.24	56.5	9.3				73.3	6.8169
589	139	Ca	50							C	50								Therm.decomp.	1153	0.909	0.091	9.98901	1.013	0.24	70.3	9.5				63.9	6.0705
590	139	La	100																Therm.decomp.	1153	0.909	0.091	9.98901	1.013	0.24	69.6	10.1				65.3	6.5953
591	139	Th	9.1	Sr	45.5					C	45.4								Therm.decomp.	1153	0.909	0.091	9.98901	1.013	0.24	68.4	11.3				75.6	8.5428
592	139	Sr	50	Th	50														Therm.decomp.	1153	0.909	0.091	9.98901	1.013	0.24	74.1	12				75	9
593	139	Ba	50	Th	50														Therm.decomp.	1153	0.909	0.091	9.98901	1.013	0.24	84.8	12.2				69	8.418
594	139	Th	9.1	Ca	45.5					C	45.4								Therm.decomp.	1153	0.909	0.091	9.98901	1.013	0.24	89.5	12.4				68.6	8.5064
595	139	Ca	50	Th	50														Therm.decomp.	1153	0.909	0.091	9.98901	1.013	0.24	97.4	14.2				70.9	10.0678
596	139	La	4.5	Sr	4.6	Th	90.9												Therm.decomp.	1153	0.909	0.091	9.98901	1.013	0.24	99.4	15.1				74.9	11.3099
597	139	La	9.1	Th	90.9														Therm.decomp.	1153	0.909	0.091	9.98901	1.013	0.24	99.7	13.8				68.3	9.4254
598	139	Th	9.1	La	90.9														Therm.decomp.	1153	0.909	0.091	9.98901	1.013	0.24	99.8	14				68.3	9.562
599	140	Y	100																n.a.	1073	0.304	0.051	5.96078	1.013	0.162	100	18	44			56.2	10.116
600	140	La	100																n.a.	998	0.176	0.02	8.8	1.013	2.381	91	9.44	53			46.6	4.39904
601	140	Nd	100																Therm.decomp.	1023	0.304	0.051	5.96078	1.013	0.177	100	17.1	43			57	9.747
602	140	Eu	100																Therm.decomp.	973	0.304	0.051	5.96078	1.013	0.186	100	18.2	44			55.9	10.1738
603	140	Gd	100																Therm.decomp.	1073	0.304	0.051	5.96078	1.013	0.231	100	19.2	39			61	11.712
604	140	Ce	25	Na	75														Impregnation	970	0.183	0.03	6.1	1.013	1.5	100	15.7				59	9.263
605	140	Na	0.5	La	99.5														Therm.decomp.	1073	0.304	0.051	5.96078	1.013	0.096	100	20	31			69.2	13.84
606	140	Yb	5	Ce	45	Sr	50												Therm.decomp.	1023	0.135	0.068	1.98529	1.013	0.72	90	52.6				60.1	31.6126
607	140	Na	15	Mg	85														Impregnation	1073	0.028	0.014	2	1.013	2.172	90	39.4				56.8	22.3792
620	141	Li	20	Mn	80									Cl					n.a.	1023	0.051	0.026	1.96154	1	0.6	90	47.3				64.7	30.6031
622	141	K	2	Ba	98														n.a.	1073	0.028	0.014	2	1.013	2.172	90	48.1				42	20.202
623	142	Ca	15	Mg	85														Precipitation	1023	0.132	0.014	9.42857	1.013	0.161		16.9				71.8	12.1342
624	143	Ca	1.9	Mg	98.1									Cl					Impregnation	1073	0.8	0.2	4	1.013	0.6		26.6				59.4	15.8004
625	143	Pb	1.1	Mg	98.9														Impregnation	1073	0.8	0.2	4	1.013	0.6		25.1				64.9	16.2899
626	143	La	9.1	Mg	90.9														Impregnation	1073	0.8	0.2	4	1.013	0.06		29.2				60.3	17.6076
627	144	K	3.2	Ni	32.3	Ca	64.5												Therm.decomp.	873	0.286	0.095	3.0105	1.013	4.2		10	0	38	48	86	8.6
628	145	Mg	28.6	Si	23.8	Li	47.6												n.a.	1023	0.078	0.046	1.69565	1.01	0.11		17		34	45	79	13.43
629	146	Li	10	Ca	90														n.a.	1023	0.027	0.014	1.92857	1.013	2.4		42		34	19	53	22.26
630	146	Li	5	Ba	5	Ca	90												n.a.	1023	0.027	0.014	1.92857	1.013	2.4		48		29	20	49	23.52
631	147	La	24.4	Na	75.6														n.a.	1023	0.4	0.08	5	1.013	0.65	92	26	22	32	40	72	18.72
632	148	Mg	5	Sr	5	Li	45	La	45										n.a.	973	0.133	0.067	1.98507	1.013	0.8		28	43	26	32	58	16.24
633	148	Mg	5	Sr	5	Li	45	Sm	45										n.a.	973	0.133	0.067	1.98507	1.013	0.8		23	42	30	29	59	13.57
634	148	Mg	5	Sr	5	Li	45	Nd	45										n.a.	973	0.133	0.067	1.98507	1.013	0.8		33	49	19	33	52	17.16
635	149	Li	70	Ti	30														Impregnation	1023	0.32	0.08	4	1.013	0.15		10				73.5	7.35
636	149	Li	58	La	28	Ti	14												Impregnation	1023	0.32	0.08	4	1.013	0.15		18.56				75.33	13.9812
637	149	Li	61.1	Ni	19.5	Ti	19.4												Impregnation	1023	0.32	0.08	4	1.013	0.15		18.9				69.7	13.1733
638	150	Li	50	Mn	50									Cl					n.a.	1023	0.5	0.025	20	1.013	0.11		14	10	44	44	88	12.32
639	151	K	27.8	Mn	72.2									Cl					n.a.	1023	0.51	0.102	5	1.013	0.15	100	29	28	59	13	72	20.88
640	152	Ba	10	La	90														Therm.decomp.	1073	0.148	0.08	1.85	1.013	0.72		36.9				32	11.808
641	152	Ba	33	La	67														Precipitation	1073	0.148	0.08	1.85	1.013	0.72		39.1				35	13.685
642	152	Ba	33	La	67														Pyrolysis	1073	0.148	0.08	1.85	1.013	0.72		38.3				42.5	16.2775
643	152	La	100																Therm.decomp.	1073	0.148	0.08	1.85	1.013	0.72		37.6				24.8	9.3248
644	152	Ba	8	Ca	92														Therm.decomp.	1073	0.148	0.08	1.85	1.013	0.72		38.8				36.4	14.1232
645	153	Li	33.3	Mg	33.3	Nd	33.4												n.a.	1003	0.6	0.4	1.5	1.013	0.78		62		33	18	51	31.62
646	154	Mn	25	Ti	25	Li	50							S					n.a.	1073	0.417	0.167	2.49701	1.013	3.6		37				82	30.34
647	155	Li	27.7	Mn	72.3									B					n.a.	1023	0.625	0.375	1.66667	1.013	1.2		42				80	33.6
648	156	Zr	100																n.a.	1093	0.4	0.1	4	1	0.0065		18		23	20	43	7.74
649	156	Ca	50	Zr	50														n.a.	973	0.4	0.1	4	1	0.0065		20		30	32	62	12.4
650	156	Sr	50	Zr	50														n.a.	1013	0.4	0.1	4	1.013	0.0065		21		34	34	68	14.28
651	156	Ba	50	Zr	50														n.a.	1093	0.4	0.1	4	1.013	0.0065		20		33	33	66	13.2
652	156	Zr	45	Mg	5	Ca	50												n.a.	893	0.4	0.1	4	1.013	0.0065		19		29	33	62	11.78
653	156	Zr	45	Mg	5	Sr	50												n.a.	973	0.4	0.1	4	1.013	0.0065		23		33	35	68	15.64
654	156	Zr	45	Mg	5	Ba	50												n.a.	1073	0.4	0.1	4	1.013	0.0065		22		33	32	65	14.3
655	156	Na	25	La	25	Zr	50												n.a.	993	0.4	0.1	4	1.013	0.0065		21		33	28	61	12.81
656	156	K	25	La	25	Zr	50												n.a.	953	0.4	0.1	4	1.013	0.0065		22		31	30	61	13.42
657	156	Rb	25	La	25	Zr	50												n.a.	953	0.4	0.1	4	1.013	0.0065		23		27	31	58	13.34
658	157	K	12.8	Mn	87.2														Impregnation	1023	0.507	0.025	20.28	1.013	0.1		2.5	4	11	85	96.1	2.4025
659	158	Mo	25	Na	75														n.a.	1002	0.538	0.475	1.13263	1.013	3.75	90	60				12	7.2
660	159	Mg	47.8	Li	52.2														n.a.	1023	0.52	0.118	4.40678	1.013		99.6	17.2	59	5	36	41	7.052
661	160	La	27	Ca	73														Therm.decomp.	1013	0.93	0.07	13.2857	1	0.02	95	11.8				76	8.968
662	161	Na	16.7	Ca	83.3														n.a.	1101	0.4	0.2	2	1.013	0.31		40	55	10	33	43	17.2
663	162	Fe	100											P					n.a.	848	2.7	1.35	2	1.013	0.125		15				43	6.45
664	163	Na	16.1	Si	16.1	Mn	67.8							Cl					n.a.	1048	0.288	0.037	7.78378	1.013	3.3	100	16		56	20	76	12.16
665	164	Mg	100																Impregnation	1053	0.43	0.16	2.6875	1.013	0.035		9.4				25	2.35
666	164	Sn	0.2	Mg	99.8														Impregnation	1053	0.43	0.16	2.6875	1.013	0.035		14				31	4.34
667	164	Sn	0.4	Mg	99.6														Impregnation	1053	0.43	0.16	2.6875	1.013	0.035		20				40	8
668	164	Sn	0.8	Mg	99.2														Impregnation	1053	0.43	0.16	2.6875	1.013	0.035		24				31	7.44
669	164	Sn	2.6	Mg	97.4														Impregnation	1053	0.43	0.16	2.6875	1.013	0.035		22				26	5.72
670	164	Sn	100																Impregnation	1053	0.43	0.16	2.6875	1.013	0.035		16.5				4	0.66
671	164	Pb	0.2	Mg	99.8														Impregnation	1053	0.43	0.16	2.6875	1.013	0.035		12.8				42.6	5.4528
672	164	Pb	0.4	Mg	99.6														Impregnation	1053	0.43	0.16	2.6875	1.013	0.035		13.1				51	6.681
673	164	Pb	0.8	Mg	99.2														Impregnation	1053	0.43	0.16	2.6875	1.013	0.035		13.9				46	6.394
674	164	Pb	2.6	Mg	97.4														Impregnation	1053	0.43	0.16	2.6875	1.013	0.035		10.8				38	4.104
675	164	Pb	4.4	Mg	95.6														Impregnation	1053	0.43	0.16	2.6875	1.013	0.035		10.4				20	2.08
676	164	Pb	7.3	Mg	92.7														Impregnation	1053	0.43	0.16	2.6875	1.013	0.035		10.5				20	2.1
677	165	Mg	100																Therm.decomp.	973	0.75	0.25	3	1.013	0.05	100	21.9		11.1	13.7	24.8	5.4312
678	165	Li	0.2	Mg	99.6					C	0.2								Impregnation	973	0.75	0.25	3	1.013	0.05	94.2	29.8		17.3	41.5	58.8	17.5224
679	165	Li	2	Mg	96					C	2								Impregnation	973	0.75	0.25	3	1.013	0.05	63.9	22.1		24.7	38.1	62.8	13.8788
680	165	Li	5	Mg	90					C	5								Impregnation	973	0.75	0.25	3	1.013	0.05	27.8	11.8		16.2	36.8	53	6.254
681	166	Ni	50	Ti	50														Impregnation	1073	0.267	0.13	2.05385	1.013	0.4		4.9				59.5	2.9155
682	166	Na	1.6	Ni	49.2	Ti	49.2												Impregnation	1073	0.267	0.13	2.05385	1.013	0.4		22				38	8.36
683	166	Na	1.6	Ni	49.2	Ti	49.2												Impregnation	1123	0.267	0.13	2.05385	1.013	0.4		39				41.3	16.107
684	166	Na	22	Ni	39	Ti	39												Impregnation	1023	0.32	0.08	4	1.013	0.4		12.7				60.1	7.6327
685	166	Na	22	Ni	39	Ti	39												Impregnation	1073	0.32	0.08	4	1.013	0.4		22.1				61.5	13.5915
686	166	Li	0.5	Ni	49.5	Ti	50												Impregnation	1073	0.267	0.13	2.05385	1.013	0.4		20.1				49.1	9.8691
687	166	Li	0.5	Ni	49.5	Ti	50												Impregnation	1123	0.267	0.13	2.05385	1.013	0.4		35.5				47	16.685
688	166	Li	9	Ni	41	Ti	50												Impregnation	1023	0.32	0.08	4	1.013	0.4		18.9				69.7	13.1733
689	166	Li	9	Ni	41	Ti	50												Impregnation	1073	0.267	0.13	2.05385	1.013	0.4		38.2				46.6	17.8012
690	167	Na	66.7							C	33.3								Therm.decomp.	1048	0.5	0.091	5.4945	1.013	0.38	10	5.3				47.8	2.5334
691	167	La	100																Therm.decomp.	1048	0.5	0.091	5.4945	1.013	0.38	99	25.1				46.2	11.5962
692	167	Ce	100																Therm.decomp.	1048	0.5	0.091	5.4945	1.013	0.38	100	13.7				1.2	0.1644
693	167	Yb	100																Therm.decomp.	1048	0.5	0.091	5.4945	1.013	0.38	83	20.1				40.3	8.1003
694	167	Na	4	La	92					C	4								Impregnation	1048	0.5	0.091	5.4945	1.013	0.38	73	21.8				56.8	12.3824
695	167	Na	4	Ce	92					C	4								Impregnation	1048	0.5	0.091	5.4945	1.013	0.38	81	21.7				52.7	11.4359
696	167	Na	4	Yb	92					C	4								Impregnation	1048	0.5	0.091	5.4945	1.013	0.38	81	21.9				52.3	11.4537
697	168	Zr	100																Therm.decomp.	1023	0.875	0.125	7	1.013	4.2		11				5	0.55
698	168	Na	30.7	Zr	69.3														Impregnation	1023	0.875	0.125	7	1.013	4.2		16				43.5	6.96
699	168	K	22.5	Zr	77.5														Impregnation	1023	0.875	0.125	7	1.013	4.2		16				37.3	5.968
700	168	Li	47.6	Zr	52.4														Impregnation	1023	0.875	0.125	7	1.013	4.2		15				28.2	4.23
701	169	Mn	11	Na	20.5	Si	68.5							Cl					n.a.	1023	0.667	0.333	2.003	1.013	3.3	100	52	43	44	5	49	25.48
702	170	Li	6.3	Mg	93.7														n.a.	1057	0.593	0.085	6.97647	1.013	0.72		17				74	12.58
703	171	Pb	50												Si	50			n.a.	1104	0.83	0.036	23.0556	1.013	2.12	99	9	12	34	42	76	6.84
704	172	Li	12.5	Ti	87.5									Cl					n.a.	1033	0.051	0.02	2.55	1.013	0.65		34		59	0	59	20.06
705	172	Li	20	Mn	80									Cl					n.a.	1033	0.051	0.02	2.55	1.013	0.65		41		68	0	68	27.88
706	173	Ca	1.3											Cl	Al	98.7			n.a.	973	0.1	0.05	2	1.013	3.1		52	48	48	3	51	26.52
707	173	Sr	1.3											Cl	Al	98.7			n.a.	1023	0.1	0.05	2	1.013	4.6		49	56	42	2	44	21.56
708	173	Ba	1.3											Cl	Al	98.7			n.a.	1023	0.1	0.05	2	1.013	4.6		49	56	41	3	44	21.56
709	174	Na	45.8	Ag	40.3	Cu	13.9							Cl					n.a.	1023	0.32	0.08	4	1.013	0.5		24		60	5	65	15.6
710	174	Na	53.2	Ag	46.8									Cl					n.a.	1023	0.32	0.08	4	1.013	0.5		21		53	7	60	12.6
711	174	Mn	68.8	Ag	31.2									Cl					n.a.	1023	0.32	0.08	4	1.013	0.5		13		49	14	63	8.19
712	175	Li	33.3	Ni	33.3	Mg	33.4												n.a.	953	0.338	0.169	2	1.013	0.12		36.1				59	21.299
713	175	Na	33.3	La	33.3	Mg	33.4												n.a.	953	0.338	0.169	2	1.013	0.12		34.2				51.1	17.4762
714	176	Co	0.6	Sr	2.1									Cl	Al	97.3			n.a.	923	0.128	0.058	2.2069	1.013	2.4		33				68.3	22.539
715	177	Na	5	Mn	18					Cl	5				Si	72			Sol-gel	1023	0.67	0.33	2.0303	1.013	3	46.5	19.3				40.8	7.8744
716	177	Na	5	Mn	18					Cl	5			Cl	Si	72			Sol-gel	1023	0.67	0.33	2.0303	1.013	3	100	48.2				50.4	24.2928
717	177	Na	5	Mn	18	Fe	3			Cl	5				Si	69			Sol-gel	1023	0.67	0.33	2.0303	1.013	3	100	49		42.4	4.1	46.5	22.785
718	177	Si	50							C	50								n.a.	1023	0.67	0.33	2.0303	1.013	3	16.4	5.1		2.8	17	19.8	1.0098
719	178	Sr	2							Cl	4				Al	94			Impregnation	923	0.087	0.04	2.175	1.013	2.4		7.5				61	4.575
720	178	Co	1	Sr	4					Cl	8				Al	87			Impregnation	923	0.087	0.04	2.175	1.013	2.4		33				65	21.45
721	178	Ni	1	Sr	4					Cl	8				Al	87			Impregnation	923	0.087	0.04	2.175	1.013	2.16		22				70	15.4
722	178	Fe	1	Sr	4					Cl	8				Al	87			Impregnation	923	0.087	0.04	2.175	1.013	2.27		6.9				16	1.104
723	178	Cu	1	Sr	4					Cl	8				Al	87			Impregnation	923	0.087	0.04	2.175	1.013	2.47		21				4.7	0.987
724	178	Co	1												Al	99			Impregnation	923	0.095	0.05	1.9	1.013	6.1		19				3	0.57
725	178	Co	1	Ba	4					Cl	8				Al	87			Impregnation	923	0.087	0.04	2.175	1.013	4.8		24				32	7.68
726	178	Co	1	Sr	4					C	8				Al	87			Impregnation	923	0.087	0.04	2.175	1.013	4.8		20				3.4	0.68
727	178	Rh	1	Sr	8					Cl	16				Al	75			Impregnation	1023	0.087	0.04	2.175	1.013	4.56		36				51	18.36
728	178	Pd	1	Sr	8					Cl	16				Al	75			Impregnation	943	0.095	0.05	1.9	1.013	4.56		18				30	5.4
729	178	Co	1	Sr	4					C	8			Cl	Al	87			Impregnation	973	0.087	0.04	2.175	1.013	4		23				54	12.42
730	178	Sr	2							Cl	4			Cl	Al	94			Impregnation	923	0.087	0.04	2.175	1.013	6		8.9				67	5.963
731	178	Co	1	Sr	4					Cl	8			Cl	Al	87			Impregnation	923	0.087	0.04	2.175	1.013	4.7		26				55	14.3
732	179	Fe	50							P	50								Therm.decomp.	998	0.75	0.25	3	1.013	6.8		8.5				35	2.975
733	180	Dy	1	Li	19.8	Mg	79.2												Therm.decomp.	893	0.287	0.104	2.75961	1.013	10		29.4	49	12	39	50.7	14.9058
734	181	Y	8	Zr	92														Therm.decomp.	1173	0.0094	0.009	1.04444	1.013	182.5	90	54.3				21.6	11.7288
735	182	Li	17.6	Pr	82.4														Therm.decomp.	1023	0.81	0.132	6.13636	1.013	0.112	95	16				65	10.4
736	183	Mn	15	Na	3.4										Si	81.6			Impregnation	1073	0.217	0.043	5.04651	1	6.429		11.9	30			70	8.33
737	183	Pb	10	Na	1.7										Si	88.3			Impregnation	1073	0.217	0.043	5.04651	1.013	6.429		11	20			80	8.8
738	183	Pb	10	Na	1.7					Cl	1.7				Si	86.6			Impregnation	1023	0.217	0.043	5.04651	1.013	6.429		9.7	13			87	8.439
739	184	Ca	30	Ce	70														Precipitation	1013	0.84	0.16	5.25	1.013	0.36	95	14.8	79			20.9	3.0932
740	185	La	85	Ba	15														n.a.	1023	0.4	0.2	2	1.013	0.18		42				43	18.06
741	186	Sm	100											Cl					n.a.	1023	0.299	0.149	2.00671	1.013	0.1		44		36	3	39	17.16
742	187	Li	75							P	25								Precipitation	1048	0.267	0.033	8.09091	1.013	1.2		6	22	19	55	74	4.44
743	188	Na	18.6	Ca	1.3										Mg	26.7	Al	53.4	Impregnation	1073	0.507	0.106	4.78302	1.013	0.61	78.3	20	40			58	11.6
744	189	Sm	70.6							Cl	29.4								Therm.decomp.	993	0.2	0.1	2	1.013	1.2	91	34.5				24.8	8.556
745	190	Y	20	La	80														Precipitation	1023	0.135	0.067	2.01493	1.013	0.8	99	25.4	84	7	9	15.7	3.9878
746	191	Li	23.7	Pb	4.1	Ca	72.2												Precipitation	973	0.131	0.066	1.98485	1.013	3.6	42	37				22.7	8.399
747	192	Sr	33.3	Y	66.7														Therm.decomp.	1051	0.921	0.0921	10	1.013	0.016	92	14.7	23			77.4	11.3778
748	192	Sr	9.1	Y	90.9														Impregnation	1059	0.921	0.0921	10	1.013	0.016	94.5	14.6	26			74.9	10.9354
749	192	Ba	33.3	Y	66.7														Therm.decomp.	1045	0.921	0.0921	10	1.013	0.016	94.3	14.7	23			76.7	11.2749
750	192	Sr	100																n.a.	1141	0.909	0.091	9.98901	1.013	0.018	88	13	30	46	24	70	9.1
751	192	Ba	100																n.a.	1129	0.909	0.091	9.98901	1	0.018	68	11	27	45	29	74	8.14
752	192	Y	100																n.a.	1080	0.909	0.091	9.98901	1	0.018	87	13	32	41	26	67	8.71
753	192	La	100																n.a.	1032	0.909	0.091	9.98901	1.013	0.018	100	14	30	30	40	70	9.8
754	192	Ca	33.3	Y	66.7														n.a.	1099	0.909	0.091	9.98901	1.013	0.018	75	11	31	42	27	69	7.59
755	192	Sr	33.3	Y	66.7														n.a.	1051	0.909	0.091	9.98901	1.01	0.018	92	15	23	41	36	77	11.55
756	192	Ba	33.3	Y	66.7														n.a.	1045	0.909	0.091	9.98901	1.013	0.018	94	15	24	39	38	77	11.55
757	192	Sr	33.3	Th	66.7														n.a.	1080	0.909	0.091	9.98901	1.013	0.018	74	12	25	37	38	75	9
758	192	Sr	33.3	La	66.7														n.a.	1032	0.909	0.091	9.98901	1.013	0.018	100	15	22	34	44	78	11.7
759	193	Li	9.1	Mg	90.9														n.a.	1023	0.889	0.111	8.00901	1.013	0.175		20				79	15.8
760	194	Pr	33.3	Na	66.7														n.a.	1073	0.4	0.1	4	1.013	0.13		29		36	31	67	19.43
761	195	Co	1.3	Li	32.9	Mg	65.8												n.a.	973	0.669	0.07	9.55714	1.013	0.23		7.5				79	5.925
762	196	Ba	16.7	Li	16.7	Fe	16.6	La	50										n.a.	1093	0.675	0.338	1.99704	1.013		89.7	38.7		41	17	57.5	22.2525
763	197	La	100																Therm.decomp.	1073	0.808	0.186	4.34409	1.013	0.03	62	12	36			64	7.68
764	198	Li	18.8	Mg	62.4					Cl	18.8								Sol-gel	913	0.096	0.051	1.88235	1.013	7.2	90	37	43	45	8	52.9	19.573
765	199	Sr	100																Therm.decomp.	1073	0.028	0.014	2	1.013	2.172	95	32	3			31.3	10.016
766	200	Zn	0.1	Li	27	Mg	72.9												n.a.	1078	0.276	0.132	2.09091	1.013	0.48	58	27	44	26	30	56	15.12
767	200	Li	27	Mg	73														n.a.	1073	0.276	0.132	2.09091	1	0.48	49	27	36	34	30	64	17.28
768	200	Mn	0.1	Li	27	Mg	72.9												n.a.	1078	0.276	0.131	2.10687	1.013	0.48	95	39	47	31	22	53	20.67
769	201	Na	40	Sm	40					P	20								Therm.decomp.	1101	0.101	0.051	1.98039	1.013	0.3	90	44.4		36	15	50.6	22.4664
770	202	Bi	16.7	Mg	83.3														n.a.	1073	0.2	0.04	5	1.013	1.2	90	20	37	25	37	62	12.4
771	203	Li	28.6	Mg	71.4														n.a.	1073	0.2	0.1	2	1.013	0.65		24				75	18
772	204	Al	100																n.a.	1163	0.85	0.163	5.21472	1.013	1.165		24				37.5	9
773	205	Ti	37.5	Mg	12.5	Ba	50												n.a.	1141	0.172	0.034	5.05882	1.013	0.012	90	21	40	21	37	58	12.18
774	206	K	28.6	La	28.6	Ti	42.8												n.a.	1073	0.299	0.149	2.00671	1.013	1.2		39				42	16.38
775	207	Ba	2	Ti	98									Cl					n.a.	1023	0.1	0.053	1.88679	1.013	4.1		38	52	44	4	48	18.24
776	207	Sr	33.3	Al	66.7									Cl					n.a.	923	0.095	0.043	2.2093	1.013	2.4		7		23	38	61	4.27
777	207	Co	8.3	Al	16.7	Sr	75							Cl					n.a.	923	0.095	0.043	2.2093	1.013	2.4		24		46	20	66	15.84
778	207	Ni	8.3	Al	16.7	Sr	75							Cl					n.a.	923	0.095	0.043	2.2093	1.013	2.2		19		45	25	70	13.3
779	208	Rh	5	Al	10	Sr	85							Cl					n.a.	923	0.095	0.045	2.11111	0.106	4.6		34		38	9	47	15.98
780	208	Ba	2	Ti	98									Cl					n.a.	1023	0.1	0.05	2	1.013	1.3		31	36	53	10	63	19.53
781	208	Ba	1.3											Cl	Al	98.7			n.a.	1023	0.1	0.05	2	1.013	1.6		28		54	12	66	18.48
782	208	Ba	3	Zr	97									Cl					n.a.	1048	0.1	0.05	2	1.013	1.8		42	59	30	11	41	17.22
783	208	Ba	1.3											Cl	Al	98.7			n.a.	1033	0.1	0.05	2	1.013	1.7		40	48	36	16	52	20.8
784	208	Ba	0.3											Cl	Al	99.7			n.a.	1023	0.1	0.05	2	1.013	3.157		28	45	47	7	54	15.12
785	208	Sr	3.5											Cl	Al	96.5			n.a.	1023	0.1	0.05	2	1.013	3		21	35	41	24	65	13.65
786	208	Sr	2.6											Cl	Al	97.4			n.a.	1023	0.1	0.05	2	1.013	1.5		32	44	37	19	56	17.92
787	208	Ba	2.3	Ga	97.7									Cl					n.a.	1023	0.1	0.05	2	1.013	4		43	50	43	43	86	36.98
788	209	Al	16.6	Li	41.7	Mg	41.7												n.a.	1007	0.817	0.039	20.9487	1.013	0.35	99	9	18	28	51	79	7.11
789	210	Ni	6.7	Al	26.7	Li	33.3	Mg	33.3										n.a.	1033	0.7	0.064	10.9375	1.013	0.064	99	14	21	25	47	72	10.08
790	210	Si	13	Li	43.5	Mg	43.5												n.a.	1067	0.7	0.064	10.9375	1	0.24	100	15	19	38	33	71	10.65
791	210	Al	13	Li	43.5	Ca	43.5												n.a.	963	0.7	0.064	10.9375	1.013	0.37	62	6	5	28	62	90	5.4
793	212	Li	24.2	Mg	75.8														n.a.	923	0.091	0.043	2.11628	1.013	5.2		32		48	7	55	17.6
794	212	Al	10.8	Li	21.6	Mg	67.6												n.a.	923	0.087	0.04	2.175	1.013	5.2		35		46	6	52	18.2
795	213	Na	4.3	Sr	95.7														n.a.	1023	0.95	0.05	19	1.013	0.07	55	7	10	66	22	88	6.16
796	214	Pb	7.7	Mg	92.3														n.a.	1098	0.709	0.079	8.97468	1.013	0.09		16				75	12
797	215	Ba	50	Co	40	Fe	10												Sol-gel	1073	0.67	0.33	2.0303	1.013			6.2				93.1	5.7722
798	215	Sr	50	Co	40	Fe	10												Sol-gel	1023	0.67	0.33	2.0303	1.013			4.7				93.9	4.4133
799	215	Ca	50	Co	40	Fe	10												Sol-gel	1023	0.67	0.33	2.0303	1.013			26.7				20.2	5.3934
800	215	Co	80	Fe	20														Sol-gel	973	0.67	0.33	2.0303	1.013			5.5				0	0
801	215	Ba	50	Co	30	Fe	20												Sol-gel	1023	0.67	0.33	2.0303	1.013			5.7				84.9	4.8393
802	215	Sr	50	Co	30	Fe	20												Sol-gel	1023	0.67	0.33	2.0303	1.013			12.8				47	6.016
803	216	Li	40	Mg	40	Nd	20												Sol-gel	1193	0.47	0.118	3.98305	1.013	0.108		28.1		32.4	27.4	59.8	16.8038
804	216	Li	57	Mg	29	Nd	14												Sol-gel	1193	0.47	0.118	3.98305	1.013	0.108		27.1		29.8	29.7	59.5	16.1245
805	216	Li	14	Mg	57	Nd	29												Sol-gel	1193	0.47	0.118	3.98305	1.013	0.108		26.9		26.4	28.9	55.3	14.8757
806	216	Li	3	Mg	65	Nd	32												Sol-gel	1193	0.47	0.118	3.98305	1.013	0.108		25.8		25.6	27.8	53.4	13.7772
807	216	Li	0.8	Mg	66.1	Nd	33.1												Sol-gel	1193	0.47	0.118	3.98305	1.013	0.108		23.6		21.5	25.8	47.3	11.1628
808	216	Li	40	Mg	40	Nd	20												Therm.decomp.	1193	0.47	0.118	3.98305	1.013	0.108		26.9		29.2	29	58.2	15.6558
809	216	Li	0.8	Mg	66.1	Nd	33.1												Therm.decomp.	1193	0.47	0.118	3.98305	1.013	0.108		22.4		18.6	23.7	42.3	9.4752
810	216	Li	40	Mg	40	La	20												Sol-gel	1193	0.47	0.118	3.98305	1.013	0.108		27		28.9	25.9	54.8	14.796
811	216	Mg	67	Nd	33														Sol-gel	1193	0.47	0.118	3.98305	1.013	0.108		23.6		19.5	25.4	44.9	10.5964
812	217	La	25	Ca	25	Mn	25	Co	25										Therm.decomp.	973	0.9	0.2	4.5	1.013	6.8		2.18				5.9	0.12862
813	217	Na	20	La	15	Ca	15	Mn	15	C	20				Co	15			Therm.decomp.	1073	0.9	0.2	4.5	1.013	2		7.3				90.6	6.6138
814	217	K	20	La	15	Ca	15	Mn	15	C	20				Co	15			Therm.decomp.	1073	0.9	0.2	4.5	1.013	1.8		9.4				79.7	7.4918
815	217	Li	20	La	15	Ca	15	Mn	15	C	20				Co	15			Therm.decomp.	1023	0.9	0.2	4.5	1.013	1.8		3.5				95.8	3.353
816	217	Rb	20	La	15	Ca	15	Mn	15	C	20				Co	15			Therm.decomp.	1023	0.9	0.2	4.5	1.013	1.8		4.2				96.2	4.0404
817	217	Cs	20	La	15	Ca	15	Mn	15	C	20				Co	15			Therm.decomp.	973	0.9	0.2	4.5	1.013	1.8		1.8				78.5	1.413
818	217	Mn	44	Na	3					P	3				Si	50			Therm.decomp.	1123	0.9	0.2	4.5	1.013	1.8		1.7				75	1.275
819	217	Na	20	Pr	60					C	20								Therm.decomp.	1023	0.9	0.2	4.5	1.013	1.8		19				79.7	15.143
820	218	Li	35	Mg	35										Al	30			Sol-gel	944	0.6	0.4	1.5	1.013	22	99.4	41.7		16.2	11.3	27.5	11.4675
821	218	Li	15	Mg	15										Al	70			Sol-gel	1069	0.95	0.05	19	1.013	2.9	99.5	6.6		24.7	30.2	54.9	3.6234
822	218	Li	42.5	Mg	42.5										Al	15			Sol-gel	1069	0.95	0.05	19	1.013	2.9	99.1	8.8		26	52.9	78.9	6.9432
823	218	K	42.5	B	42.5										Al	15			Sol-gel	1064	0.91	0.09	10.1111	1.013	2.2	99.1	11.3		30.1	29.1	59.2	6.6896
824	218	Li	29.2	Ca	58.4										Al	12.4			Sol-gel	916	0.91	0.09	10.1111	1.013	2.2	46.2	5.8		12.6	70.3	82.9	4.8082
825	218	Li	42.5	Mg	42.5										Si	15			Sol-gel	1097	0.91	0.09	10.1111	1.013	2.2	99	15		41.9	30.4	72.3	10.845
826	219	Co	9	Li	12	Mg	22								Al	57			Precipitation	1073	0.91	0.09	10.1111	1.013	4.3	99.5	11.2		25.1	16	41.1	4.6032
827	219	Ni	9	Li	12	Mg	22								Al	57			Precipitation	1073	0.91	0.09	10.1111	1.013	4.3	99.4	12.7		36.2	25	61.2	7.7724
828	220	Sr	50							C	50								n.a.	1023	0.95	0.05	19	1.013	0.02		0.6				52	0.312
829	220	Na	2	Sr	49					C	49								Impregnation	1023	0.95	0.05	19	1.013	0.02		0.8				80	0.64
830	221	Na	8.3	Ca	16.7	Bi	25			Cl	50								Therm.decomp.	1023	0.5	0.25	2	1.013	0.1		4.9	15	32	53	84.5	4.1405
831	222	Ca	100																n.a.	1073	0.292	0.029	10.069	1.013	0.02	44.8	3.2	62.9	2.4	34.6	37	1.184
832	222	V	3	Ca	97														Impregnation	1073	0.292	0.029	10.069	1.013	0.02	47.6	3.3	71.8	1.4	26.8	28.2	0.9306
833	222	V	2	Al	30	Ca	68												Sol-gel	1073	0.292	0.029	10.069	1.013	0.02	66.5	4.1	98		2	2	0.082
834	222	V	2	Si	30	Ca	68												Sol-gel	1073	0.292	0.029	10.069	1.013	0.02	45	2.7	94.4		5.6	5.6	0.1512
835	222	V	2	Ti	30	Ca	68												Sol-gel	1073	0.292	0.029	10.069	1.013	0.02	91.2	6.3	80.2	2.4	17.5	19.9	1.2537
836	222	V	2	Zr	30	Ca	68												Sol-gel	1073	0.292	0.029	10.069	1.013	0.02	100	6.4	86.9	0.6	12.6	13.2	0.8448
837	222	Mg	100																Therm.decomp.	1073	0.292	0.029	10.069	1.013	0.02	26.6	1.4	95.7		4.3	4.3	0.0602
838	222	V	2	Ti	30	Mg	68												Sol-gel	1073	0.292	0.029	10.069	1.013	0.02	61.5	3.7	99.2		0.8	0.8	0.0296
839	222	V	2	Zr	30	Mg	68												Sol-gel	1073	0.292	0.029	10.069	1.013	0.02	81.3	5.4	78.4		21.6	21.6	1.1664
840	223	Mg	100																n.a.	1123	0.962	0.051	18.8627	1.013	0.05	71	5.3				70	3.71
841	223	Ca	100																n.a.	1123	0.962	0.051	18.8627	1.013	0.05	87	7.8				75	5.85
842	223	Sr	100																n.a.	1123	0.962	0.051	18.8627	1.013	0.05	92	9.5				79	7.505
843	223	Ba	100																n.a.	1123	0.962	0.051	18.8627	1.013	0.05	76	7				84	5.88
844	223	La	100																Precipitation	1123	0.912	0.101	9.0297	1.013	0.0017	82	13.1				70	9.17
845	223	Ce	100																Precipitation	1123	0.912	0.101	9.0297	1.013	0.0017	1	0.3				61	0.183
846	223	Pr	100																Precipitation	1123	0.912	0.101	9.0297	1.013	0.0017	99	9				41	3.69
847	223	Nd	100																Precipitation	1123	0.912	0.101	9.0297	1.013	0.0017	75	11.7				66	7.722
848	223	Sm	100																Precipitation	1123	0.912	0.101	9.0297	1.013	0.0017	83	12.5				71	8.875
849	223	Eu	100																Precipitation	1123	0.912	0.101	9.0297	1.013	0.0017	72	10.9				71	7.739
850	223	Gd	100																Precipitation	1123	0.912	0.101	9.0297	1.013	0.0017	86	13.4				64	8.576
851	223	Tb	100																Precipitation	1123	0.912	0.101	9.0297	1.013	0.0017	96	7.9				28	2.212
852	223	Dy	100																Precipitation	1123	0.912	0.101	9.0297	1.013	0.0017	51	9.3				74	6.882
853	223	Ho	100																Precipitation	1123	0.912	0.101	9.0297	1.013	0.0017	63	10.6				71	7.526
854	223	Er	100																Precipitation	1123	0.912	0.101	9.0297	1.013	0.0017	50	8.1				64	5.184
855	223	Tm	100																Precipitation	1123	0.912	0.101	9.0297	1.013	0.0017	48	7.8				61	4.758
856	223	Yb	100																Precipitation	1123	0.912	0.101	9.0297	1.013	0.0017	51	7.5				60	4.5
857	223	Lu	100																Precipitation	1123	0.912	0.101	9.0297	1	0.0017	43	7.2				67	4.824
858	224	Pb	25.6												Al	74.4			Impregnation	993	0.028	0.003	9.33333	1	1.14	100	12.9	32.3	16.4	47.2	63.6	8.2044
859	225	K	16.7	Ca	33.3	Nb	50												Therm.decomp.	1073	0.4	0.08	5	1	0.3	81.2	16.7	45.6	27.7	24.1	51.8	8.6506
860	225	K	12.5	Na	12.5	Ca	25	Nb	50										Therm.decomp.	1073	0.4	0.08	5	1.013	0.3	98	22.2	53.6	29.3	13.7	43	9.546
861	225	K	20	La	40	Nb	40												Therm.decomp.	1023	0.4	0.08	5	1.013	0.3	42.1	6.7	64	12.4	23.6	36	2.412
862	225	K	16.7	Sr	33.3	Nb	50												Therm.decomp.	1023	0.4	0.08	5	1.013	0.3	23.6	7.7	38.3	25.2	34.4	59.6	4.5892
863	225	Cs	16.7	Ca	33.3	Nb	50												Therm.decomp.	1023	0.4	0.08	5	1.013	0.3	41	8.2	43.3	20.2	36.5	56.7	4.6494
864	225	K	16.7	Ca	33.3	Ta	50												Therm.decomp.	1023	0.4	0.08	5	1.013	0.3	92	14.2	60.9	10.9	28.2	39.1	5.5522
865	226	Li	16.7	Zr	66.6					Cl	16.7								Sol-gel	1023	0.324	0.081	4	1.013	0.48	50	9.6	51	33	16	49	4.704
866	226	Na	16.7	Zr	66.6					Cl	16.7								Sol-gel	1023	0.324	0.081	4	1.013	0.48	58.8	13.8	23	59	18	77	10.626
867	226	K	16.7	Zr	66.6					Cl	16.7								Sol-gel	1023	0.324	0.081	4	1.013	0.48	51	7	65.8	20	14.2	34.2	2.394
868	226	Rb	16.7	Zr	66.6					Cl	16.7								Sol-gel	1023	0.324	0.081	4	1.013	0.48	44	6.2	70.6	15.2	14	29.2	1.8104
869	226	Cs	16.7	Zr	66.6					Cl	16.7								Sol-gel	1023	0.324	0.081	4	1.013	0.48	50.4	6.8	67	20	13	33	2.244
870	227	Mg	100																Therm.decomp.	1023	0.2	0.05	4	1.013	0.24	43.2	4.5	46.2	8.3	39.5	47.8	2.151
871	227	Bi	50							Cl	50								Therm.decomp.	1023	0.2	0.05	4	1.013	0.24	43.8	5	48	15	37	52	2.6
872	227	Bi	28.6	Mg	42.8					Cl	28.6								Therm.decomp.	1023	0.2	0.05	4	1.013	0.24	81.5	14.5	37.5	37.5	25	62.5	9.0625
873	227	Bi	25	Li	12.5	Mg	31.2			Cl	25	C	6.3						Therm.decomp.	1023	0.2	0.05	4	1.013	0.24	80.5	22.8	24	60	16	76	17.328
874	227	Li	44.4	Mg	33.4					C	22.2								Therm.decomp.	1023	0.2	0.05	4	1.013	0.24	50.5	12.4	29.1	17.2	53.7	70.9	8.7916
875	227	Li	3	Mg	94					Cl	3								Therm.decomp.	1023	0.2	0.05	4	1.013	0.24	48.2	11.8	59.6	10.1	30.3	40.4	4.7672
876	227	Li	8.8	Mg	85					Cl	3.5	C	2.7						Therm.decomp.	1023	0.2	0.05	4	1.013	0.24	52.4	13.6	56.8	16.1	27.2	43.3	5.8888
877	228	Ca	20	Nb	40	Bi	40												Impregnation	1023	0.4	0.08	5	1.013	0.6	83.4	14.5	54.6	14.5	30.9	45.4	6.583
878	228	Sr	20	Nb	40	Bi	40												Therm.decomp.	1023	0.4	0.08	5	1.013	0.6	82.7	13.9	54.6	16.2	29.1	45.3	6.2967
879	228	Ba	20	Nb	40	Bi	40												Therm.decomp.	1023	0.4	0.08	5	1.013	0.6	75.1	14.1	43.8	18.3	36.8	55.1	7.7691
880	228	Pb	20	Nb	40	Bi	40												Therm.decomp.	1023	0.4	0.08	5	1.013	0.6	57.4	9.6	45.2	18.7	36	54.7	5.2512
881	228	Ba	20	Ta	40	Bi	40												Therm.decomp.	1023	0.4	0.08	5	1.013	0.6	93.1	13.4	63.9	9.4	26.7	36.1	4.8374
882	229	Li	17.2	Mg	82.8														n.a.	973	0.484	0.11	4.4	1.013	8.8		23	31	40	24	64	14.72
883	229	Li	22.2	Ca	77.8														n.a.	984	0.484	0.11	4.4	1.013	8.8		20	28	39	27	66	13.2
884	229	Li	29.4	Zn	70.6														n.a.	993	0.515	0.149	3.45638	1.013	8.8		13	23	32	42	74	9.62
885	229	Li	45.5	La	54.5														n.a.	983	0.484	0.11	4.4	1.013	8.8		21	33	39	22	61	12.81
886	229	Li	25	Ti	25	Ca	50												n.a.	980	0.484	0.11	4.4	1.013	8.8		17	24	40	31	71	12.07
887	229	Li	25	Ti	25	Sr	50												n.a.	983	0.484	0.11	4.4	1.013	8.8		15	30	32	34	66	9.9
888	230	Mo	33.3	Na	66.7														n.a.	999	0.524	0.476	1.10084	1.013	4.1		74	85	9	3	12	8.88
889	231	Na	11.1	Fe	88.9									Cl_B					n.a.	1023	0.32	0.08	4	1.013	0.24	64	23	21	59	16	75	17.25
890	232	Na	2.1	W	1										Si	96.9			impregnation	1073	0.5	0.105	4.76191	1.013	0.6	94.7	33.2	47.2	37.7	15.1	52.8	17.5296
891	233	Li	9.6	Mg	90.4														n.a.	941	0.507	0.101	5.0198	1.013	7.2		10				57	5.7
892	233	Zn	9.8	Li	11.1	Mg	79.1												n.a.	948	0.507	0.101	5.0198	1.013	7.2		19				54	10.26
893	233	Li	15	Ca	85														n.a.	978	0.507	0.101	5.0198	1.013	7.2		19				59	11.21
894	233	Li	25.6	Zn	74.4														n.a.	973	0.507	0.101	5.0198	1.013	7.2		9				68	6.12
895	234	Li	9.1	Mg	90.9														Therm.decomp.	1018	0.8	0.2	4	1.013	0.35		28.1				57.4	16.1294
896	235	Li	3												Si	97			Impregnation	1073	0.83	0.17	4.88235	1.013	0.9		9		44	23	67	6.03
897	235	Co	10												Si	90			Impregnation	1073	0.83	0.17	4.88235	1.013	0.9		8.8		4	10.3	14.3	1.2584
898	235	Co	10							P	0.2				Si	89.8			Impregnation	1073	0.83	0.17	4.88235	1.013	0.9		8.4		7.9	14.7	22.6	1.8984
899	235	Co	10	Na	1					P	0.2	Cl	1		Si	87.8			Impregnation	1073	0.83	0.17	4.88235	1.013	0.9		12.6		11.6	12.1	23.7	2.9862
900	235	Na	1	Li	6	Co	10			P	0.2				Si	82.8			Impregnation	1073	0.83	0.17	4.88235	1.013	0.9		10.6		24.9	29	53.9	5.7134
901	235	Na	1	Li	6	Co	10			P	0.2	Cl	1		Si	81.8			Impregnation	1073	0.83	0.17	4.88235	1.013	0.9		17		30.5	22.3	52.8	8.976
902	236	Li	75							P	25								precipitation	973	0.266	0.032	8.3125	1.013	1.2	10	5.7		18.8	54.9	73.7	4.2009
903	236	Li	57.1	Ca	14.3					P	28.6								precipitation	973	0.266	0.032	8.3125	1.013	1.2		6.8		13.2	40.8	54	3.672
904	236	Li	33.4	Ca	33.3					P	33.3								precipitation	973	0.266	0.032	8.3125	1.013	1.2	25	3.5		4.7	22.1	26.8	0.938
905	236	Ca	66.7							P	33.3								precipitation	973	0.266	0.032	8.3125	1.013	1.2	95	10.6		9.6	16.4	26	2.756
906	236	Ca	60							P	40								precipitation	973	0.266	0.032	8.3125	1.013	1.2	95	13.3		3.2	6.3	9.5	1.2635
907	236	Ca	50							P	50								precipitation	973	0.266	0.032	8.3125	1.013	1.2		0.5		0	3.8	3.8	0.019
908	236	Li	37.5							P	12.5				Si	50			precipitation	973	0.266	0.032	8.3125	1.013	1.2		0.4		0	1.3	1.3	0.0052
909	237	Pr	100																n.a.	1023	0.28	0.04	7	1.013	2.8	98	6.5		9.7	22.1	31.8	2.067
910	237	Sm	100																n.a.	1023	0.28	0.04	7	1.013	2.8	100	17		27	23.8	50.8	8.636
911	237	La	100																n.a.	1023	0.28	0.04	7	1.013	2.8	100	14.3		26.1	35.8	61.9	8.8517
912	237	Ce	100																n.a.	1023	0.28	0.04	7	1.013	2.8	100	13.5		0	0	0	0
913	237	Zr	100																n.a.	1023	0.32	0.08	4	1.013	0.48	28	2.4		3.4	14.6	18	0.432
914	238	Na	50							Cl	50								n.a.	1023	0.32	0.08	4	1.013	0.48	30	2.9		13	11	24	0.696
915	238	Li	20	Zr	60					Cl	20								Impregnation	1023	0.32	0.08	4	1.013	0.48	39.2	4.8		18	14	32	1.536
916	238	Na	20	Zr	60					Cl	20								Impregnation	1023	0.32	0.08	4	1.013	0.48	45	8.7		41	19	60	5.22
917	238	K	20	Zr	60					Cl	20								Impregnation	1023	0.32	0.08	4	1.013	0.48	41	4.8		15	13	28	1.344
918	238	Rb	20	Zr	60					Cl	20								Impregnation	1023	0.32	0.08	4	1.013	0.48	38	4.2		14	13	27	1.134
919	238	Cs	20	Zr	60					Cl	20								Impregnation	1023	0.32	0.08	4	1.013	0.48	40	5		16	14	30	1.5
920	238	Li	20	Zr	60					Cl	20								Sol-gel	1023	0.32	0.08	4	1.013	0.48	50	9.6		33	16	49	4.704
921	238	Na	20	Zr	60					Cl	20								Sol-gel	1023	0.32	0.08	4	1.013	0.48	58.8	13.8		59	18	77	10.626
922	238	K	20	Zr	60					Cl	20								Sol-gel	1023	0.32	0.08	4	1.013	0.48	51	7		20	14.2	34.2	2.394
923	238	Rb	20	Zr	60					Cl	20								Sol-gel	1023	0.32	0.08	4	1.013	0.48	44	6.2		15.2	14	29.2	1.8104
924	238	Cs	20	Zr	60					Cl	20								Sol-gel	1023	0.32	0.08	4	1.013	0.48	50.4	6.8		20	13	33	2.244
925	238	Li	20	Zr	60					Cl	20								Therm.decomp.	1023	0.32	0.08	4	1.013	0.48	34	3.4		16	14	30	1.02
926	238	Na	20	Zr	60					Cl	20								Therm.decomp.	1023	0.32	0.08	4	1.013	0.48	49	7.8		35	15	50	3.9
927	238	K	20	Zr	60					Cl	20								Therm.decomp.	1023	0.32	0.08	4	1.013	0.48	40.8	4		17	14	31	1.24
928	238	Rb	20	Zr	60					Cl	20								Therm.decomp.	1023	0.32	0.08	4	1.013	0.48	38	3.8		15	13	28	1.064
929	238	Cs	20	Zr	60					Cl	20								Therm.decomp.	1023	0.32	0.08	4	1.013	0.48	42	4.8		22	14	36	1.728
930	238	Li	20	Zr	60					Cl	20								precipitation	1023	0.32	0.08	4	1.013	0.48	44	6.4		22	16	38	2.432
931	238	Na	20	Zr	60					Cl	20								precipitation	1023	0.32	0.08	4	1.013	0.48	48.8	8.8		41	14	55	4.84
932	238	K	20	Zr	60					Cl	20								precipitation	1023	0.32	0.08	4	1.013	0.48	42.4	6.9		18	15	33	2.277
933	238	Rb	20	Zr	60					Cl	20								precipitation	1023	0.32	0.08	4	1.013	0.48	42	5		16	16	32	1.6
934	238	Cs	20	Zr	60					Cl	20								precipitation	1023	0.32	0.08	4	1.013	0.48	45.4	6.2		19	16	35	2.17
935	239	Ba	50	Pb	50														Therm.decomp.	1073	0.32	0.08	4	1.013	0.6		22				65	14.3
936	239	Ba	50	Bi	50														Therm.decomp.	1073	0.32	0.08	4	1.013	0.6		18				75	13.5
937	239	Ba	50	Sn	50														Therm.decomp.	1073	0.32	0.08	4	1.013	0.6		15				30	4.5
938	240	La	40	Sr	10	Mn	50												Therm.decomp.	1068	0.3	0.05	6	1.013	0.24		11.9				18.4	2.1896
939	240	La	40	Fe	10	Nb	50												Therm.decomp.	1068	0.3	0.05	6	1.013	0.24		11.4				18.9	2.1546
940	240	La	50	Y	50														Sol-gel	1068	0.3	0.05	6	1.013	0.24		16.8				45.7	7.6776
941	240	La	50	Y	50														Therm.decomp.	1068	0.3	0.05	6	1.013	0.24		14.4				27.1	3.9024
942	240	La	40	Sr	10	Y	50												Therm.decomp.	1068	0.3	0.05	6	1.013	0.24		15.4				43.7	6.7298
943	240	La	90	Sr	10														Sol-gel	1068	0.3	0.05	6	1.013	0.24		18.3				59.6	10.9068
944	240	La	100																n.a.	1068	0.3	0.05	6	1.013	0.24		17.5				52.6	9.205
945	240	Y	100																Therm.decomp.	1068	0.3	0.05	6	1.013	0.24		17.2				36	6.192
946	241	Li	1	Mg	98					Cl	1								Impregnation	1023	0.8	0.2	4	1.013	0.24	59	5.5		27	12	39	2.145
947	241	Li	5	Mg	90					Cl	5								Impregnation	1023	0.8	0.2	4	1.013	0.24	60	8		30	14	44	3.52
948	241	Li	10	Mg	80					Cl	10								Impregnation	1023	0.8	0.2	4	1.013	0.24	68	10.4		31	16	47	4.888
949	241	Li	20	Mg	60					Cl	20								Impregnation	1023	0.8	0.2	4	1.013	0.24	66	11		33	16	49	5.39
950	241	Na	1	Mg	98					Cl	1								Impregnation	1023	0.8	0.2	4	1.013	0.24	61	6.7		28	14	42	2.814
951	241	Na	5	Mg	90					Cl	5								Impregnation	1023	0.8	0.2	4	1.013	0.24	64	9.8		30	15	45	4.41
952	241	Na	10	Mg	80					Cl	10								Impregnation	1023	0.8	0.2	4	1.013	0.24	65	12		34	15	49	5.88
953	241	Na	20	Mg	60					Cl	20								Impregnation	1023	0.8	0.2	4	1.013	0.24	67	13.4		34	16	50	6.7
954	241	Cs	1	Mg	98					Cl	1								Impregnation	1023	0.8	0.2	4	1.013	0.24	65	6		19	17	36	2.16
955	241	Cs	5	Mg	90					Cl	5								Impregnation	1023	0.8	0.2	4	1.013	0.24	68	8.5		22	18	40	3.4
956	241	Cs	10	Mg	80					Cl	10								Impregnation	1023	0.8	0.2	4	1.013	0.24	70	10.2		22	18	40	4.08
957	241	Cs	20	Mg	60					Cl	20								Impregnation	1023	0.8	0.2	4	1.013	0.24	71	11.2		23	19	42	4.704
958	241	Li	1	Na	1	Mg	96			Cl	2								Impregnation	1023	0.8	0.2	4	1.013	0.24	70	12.8		46	22	68	8.704
959	241	Li	5	Na	5	Mg	80			Cl	10								Impregnation	1023	0.8	0.2	4	1.013	0.24	82	22.4		51	27	78	17.472
960	241	Li	10	Na	10	Mg	60			Cl	20								Impregnation	1023	0.8	0.2	4	1.013	0.24	85	21.5		52	28	80	17.2
961	241	Li	20	Na	20	Mg	20			Cl	40								Impregnation	1023	0.8	0.2	4	1.013	0.24	86	19		39	22	61	11.59
962	241	Li	1	Cs	1	Mg	96			Cl	2								Impregnation	1023	0.8	0.2	4	1.013	0.24	72	13.2		49	20	69	9.108
963	241	Li	5	Cs	5	Mg	80			Cl	10								Impregnation	1023	0.8	0.2	4	1.013	0.24	85	22.8		53	28	81	18.468
964	241	Li	10	Cs	10	Mg	60			Cl	20								Impregnation	1023	0.8	0.2	4	1.013	0.24	86	22		52	27	79	17.38
965	241	Li	20	Cs	20	Mg	20			Cl	40								Impregnation	1023	0.8	0.2	4	1.013	0.24	88	19.2		42	21	63	12.096
966	241	Na	1	Cs	1	Mg	96			Cl	2								Impregnation	1023	0.8	0.2	4	1.013	0.24	71	14.5		44	23	67	9.715
967	241	Na	5	Cs	5	Mg	80			Cl	10								Impregnation	1023	0.8	0.2	4	1.013	0.24	85	23.6		57	26	83	19.588
968	241	Na	10	Cs	10	Mg	60			Cl	20								Impregnation	1023	0.8	0.2	4	1.013	0.24	88	24.8		55	25	80	19.84
969	241	Na	20	Cs	20	Mg	20			Cl	40								Impregnation	1023	0.8	0.2	4	1.013	0.24	90	20		43	21	64	12.8
970	242	Li	50	Y	50														Therm.decomp.	1000	0.18	0.03	6	1.013	1.6	90	27		26	38	64	17.28
971	243	Gd	50	Ti	50														Sol-gel	973	0.13	0.0665	1.95489	1.013	0.8		30				6.2	1.86
972	243	Gd	50	Zr	50														Sol-gel	973	0.13	0.0665	1.95489	1.013	0.8		28				15.6	4.368
973	243	Gd	50	Sn	50														Sol-gel	973	0.13	0.0665	1.95489	1.013	0.8		35				42.8	14.98
974	243	Ho	50	Ti	50														Sol-gel	973	0.13	0.0665	1.95489	1.013	0.8		30				0	0
975	243	Ho	50	Sn	50														Sol-gel	973	0.13	0.0665	1.95489	1.013	0.8		30				26.2	7.86
976	243	Sm	50	Ti	50														Sol-gel	973	0.13	0.0665	1.95489	1.013	0.8		28				10	2.8
977	243	Sm	50	Zr	50														Sol-gel	973	0.13	0.0665	1.95489	1.013	0.8		32				22.1	7.072
978	243	Sm	50	Sn	50														Sol-gel	973	0.13	0.0665	1.95489	1.013	0.8		40				48.8	19.52
979	243	Y	50	Ti	50														Sol-gel	973	0.13	0.0665	1.95489	1.013	0.8		30				3.4	1.02
980	243	Y	50	Sn	50														Sol-gel	973	0.13	0.0665	1.95489	1.013	0.8		35				45.3	15.855
981	243	Eu	50	Ti	50														Sol-gel	973	0.13	0.0665	1.95489	1.013	0.8		27				8.7	2.349
982	243	Eu	50	Zr	50														Sol-gel	973	0.13	0.0665	1.95489	1.013	0.8		29				23.7	6.873
983	243	Eu	50	Sn	50														Sol-gel	973	0.13	0.0665	1.95489	1.013	0.8		33				41.3	13.629
984	243	Dy	50	Zr	50														Sol-gel	973	0.13	0.0665	1.95489	1.013	0.8		29				16	4.64
985	243	Nd	50	Zr	50														Sol-gel	973	0.13	0.0665	1.95489	1.013	0.8		32				10.8	3.456
986	243	Nd	50	Sn	50														Sol-gel	973	0.13	0.0665	1.95489	1.013	0.8		35				43.6	15.26
987	243	La	50	Zr	50														Sol-gel	973	0.13	0.0665	1.95489	1.013	0.8		33				33.6	11.088
988	243	La	50	Sn	50														Sol-gel	973	0.13	0.0665	1.95489	1.013	0.8		35				42.8	14.98
989	244	Li	15	Na	15										Si	70			Impregnation	1048	0.283	0.039	7.25641	1.013	3		0.5				50	0.25
990	244	Li	15	K	15										Si	70			Impregnation	1048	0.283	0.039	7.25641	1.013	3		1				81	0.81
991	244	Li	15	Rb	15										Si	70			Impregnation	1048	0.283	0.039	7.25641	1.013	3		1.5				30	0.45
992	244	Li	15	Cs	15										Si	70			Impregnation	1048	0.283	0.039	7.25641	1.013	3		9				24	2.16
993	244	Na	15	K	15										Si	70			Impregnation	1048	0.283	0.039	7.25641	1.013	3		1				46	0.46
994	244	Na	15	Rb	15										Si	70			Impregnation	1048	0.283	0.039	7.25641	1.013	3		0.5				65	0.325
995	244	Na	15	Cs	15										Si	70			Impregnation	1048	0.283	0.039	7.25641	1.013	3		2				25	0.5
996	244	K	15	Rb	15										Si	70			Impregnation	1048	0.283	0.039	7.25641	1.013	3		0.5				15	0.075
997	244	K	15	Cs	15										Si	70			Impregnation	1048	0.283	0.039	7.25641	1.013	3		1				18	0.18
998	244	Rb	15	Cs	15										Si	70			Impregnation	1048	0.283	0.039	7.25641	1.013	3		1				16	0.16
999	244	Mg	8	Ca	8										Si	84			Impregnation	1048	0.283	0.039	7.25641	1.013	3		7				17	1.19
1000	244	Mg	8	Sr	8										Si	84			Impregnation	1048	0.283	0.039	7.25641	1.013	3		11				19	2.09
1001	244	Mg	8	Ba	8										Si	84			Impregnation	1048	0.283	0.039	7.25641	1.013	3		7.5				12	0.9
1002	244	Ca	8	Sr	8										Si	84			Impregnation	1048	0.283	0.039	7.25641	1.013	3		8.5				17	1.445
1003	244	Ca	8	Ba	8										Si	84			Impregnation	1048	0.283	0.039	7.25641	1.013	3		7				19	1.33
1004	244	Sr	8	Ba	8										Si	84			Impregnation	1048	0.283	0.039	7.25641	1.013	3		6.5				20	1.3
1005	245	Ca	60.2							P	39.8								Therm.decomp.	973	0.29	0.048	6.04167	1.013	1.2	93	9		3.6	5.1	8.7	0.783
1006	245	Pb	9.1	Ca	54.7					P	36.2								Therm.decomp.	973	0.29	0.067	4.32836	1.013	1.2	63	17.1		31.3	37.8	69.1	11.8161
1007	245	Ca	60							P	40								Therm.decomp.	973	0.29	0.043	6.74419	1.013	1.2	41	4.4		1.3	6	7.3	0.3212
1008	245	Pb	4.3	Mg	95.7														Therm.decomp.	973	0.29	0.042	6.90476	1.013	0.2	72	6.7		4.9	26.2	31.1	2.0837
1009	245	Pb	9	Ca	77.9					P	13.1								Therm.decomp.	973	0.29	0.041	7.07317	1.013	0.2	42	4.5		5.7	34.7	40.4	1.818
1010	246	Mg	100																sol-gel	1023	0.808	0.202	4	1.013	0.24	52	5.8	71	8	21	29	1.682
1011	246	Li	5	Mg	90					Cl	5								sol-gel	1023	0.808	0.202	4	1.013	0.24	68	10.4	53	31	16	47	4.888
1012	246	Na	5	Mg	90					Cl	5								sol-gel	1023	0.808	0.202	4	1.013	0.24	65	12	51	34	15	49	5.88
1013	246	K	5	Mg	90					Cl	5								sol-gel	1023	0.808	0.202	4	1.013	0.24	64	7	62	20	18	38	2.66
1014	246	Rb	5	Mg	90					Cl	5								sol-gel	1023	0.808	0.202	4	1.013	0.24	65	6	65	21	14	35	2.1
1015	246	Cs	5	Mg	90					Cl	5								sol-gel	1023	0.808	0.202	4	1.013	0.24	70	10.2	59	22	18	40	4.08
1016	246	Li	2.5	Na	2.5	Mg	90			Cl	5								sol-gel	1023	0.808	0.202	4	1.013	0.24	82	22.4	22	51	27	78	17.472
1017	246	Li	2.5	K	2.5	Mg	90			Cl	5								sol-gel	1023	0.808	0.202	4	1.013	0.24	81	16	32	43	25	68	10.88
1018	246	Li	2.5	Rb	2.5	Mg	90			Cl	5								sol-gel	1023	0.808	0.202	4	1.013	0.24	82	14.2	40	39	21	60	8.52
1019	246	Li	2.5	Cs	2.5	Mg	90			Cl	5								sol-gel	1023	0.808	0.202	4	1.013	0.24	85	22.8	19	53	28	81	18.468
1020	246	Na	2.5	K	2.5	Mg	90			Cl	5								sol-gel	1023	0.808	0.202	4	1.013	0.24	80	17	35	43	22	65	11.05
1021	246	Na	2.5	Rb	2.5	Mg	90			Cl	5								sol-gel	1023	0.808	0.202	4	1.013	0.24	84	14.2	43	37	20	57	8.094
1022	246	Na	2.5	Cs	2.5	Mg	90			Cl	5								sol-gel	1023	0.808	0.202	4	1.013	0.24	85	23.8	17	57	26	83	19.754
1023	246	K	2.5	Rb	2.5	Mg	90			Cl	5								sol-gel	1023	0.808	0.202	4	1.013	0.24	80	14.5	44	37	19	56	8.12
1024	246	K	2.5	Cs	2.5	Mg	90			Cl	5								sol-gel	1023	0.808	0.202	4	1.013	0.24	85	14.6	41	40	19	59	8.614
1025	246	Rb	2.5	Cs	2.5	Mg	90			Cl	5								sol-gel	1023	0.808	0.202	4	1.013	0.24	84	14	43	39	18	57	7.98
1026	247	Mo	25	Na	75														n.a.	1003	0.25	0.283	0.883392	1.013	2.4	90	22				15	3.3
1027	247	Mo	16.7	Na	58.3					Cl	25								n.a.	1003	0.25	0.283	0.883392	1.013	2.4	90	19				23	4.37
1028	247	Mo	16.7	Na	25	Li	33.3			Cl	25								n.a.	1003	0.25	0.283	0.883392	1.013	2.4	90	17				18	3.06
1029	248	Ba	50	Ti	50														Therm.decomp.	973	0.4	0.1	4	1.013	0.24		7.8	41.1	13.5	45.4	58.9	4.5942
1030	248	Ba	16.7	Ti	50					F	33.3								Therm.decomp.	973	0.4	0.1	4	1.013	0.24		28.1	39.4	36.7	24	60.7	17.0567
1031	249	Zr	100																Therm.decomp.	973	0.375	0.125	3	1.013	0.24		26	84			16.1	4.186
1032	249	Ce	100																Therm.decomp.	773	0.375	0.125	3	1.013	0.24		21.1	98.1			1.9	0.4009
1033	249	Th	100																Therm.decomp.	1123	0.375	0.125	3	1.013	0.24		24	68			32	7.68
1034	249	La	100																Therm.decomp.	923	0.375	0.125	3	1.013	0.24		6.75				12.1	0.81675
1035	249	Zr	33.3	La	16.7					F	50								Therm.decomp.	923	0.375	0.125	3	1.013	0.24		27.1	47.8			52.2	14.1462
1036	249	Ce	33.3	La	16.7					F	50								Therm.decomp.	823	0.375	0.125	3	1.013	0.24		28.82	49.6			50.35	14.5109
1037	249	Ce	20	La	20					F	60								Therm.decomp.	873	0.375	0.125	3	1.013	0.24		28.88	51.4			48.15	13.9057
1038	249	Th	33.3	La	16.7					F	50								Therm.decomp.	823	0.375	0.125	3	1.013	0.24		29.63	55.6			44.51	13.1883
1039	249	Th	20	La	20					F	60								Therm.decomp.	773	0.375	0.125	3	1.013	0.24		30.8	54			45.6	14.0448
1040	250	Si	100																Sol-gel	1073	0.545	0.182	2.9945	1.013	0.1		0.6				90.1	0.5406
1041	250	Mn	2.1												Si	97.9			Sol-gel	1073	0.545	0.182	2.9945	1.013	0.1		16.4				34.3	5.6252
1042	250	W	1.3	Na	21.3										Si	77.4			Sol-gel	1073	0.545	0.182	2.9945	1.013	0.1		12.3				74.3	9.1389
1043	250	Mn	1.7	W	1.3	Na	20								Si	77			Sol-gel	1073	0.545	0.182	2.9945	1.013	0.1		36.8				64.9	23.8832
1044	251	Ca	100																n.a.	1073	0.9	0.1	9	1.013	0.6	98	11.9				55.1	6.5569
1045	251	Ca	50							C	50								n.a.	1073	0.9	0.1	9	1.013	0.6	98.9	10.7				60.8	6.5056
1047	253	Y	25	Ba	50										Al	25			Sol-gel	1123	0.3	0.06	5	1.013	0.024	99	21.7				63	13.671
1048	254	Y	25.4	Ba	38.6	Zr	36												Therm.decomp.	1073	0.91	0.09	10.1111	1.013	0.05	85.7	14.1		30.2	43	73.2	10.3212
1051	256	Li	19	Ti	81														Therm.decomp.	1173	0.5	0.16	3.125	1.013	0.252	90	12				70	8.4
1052	257	Al	100																Impregnation	1023	0.404	0.037	10.9189	1.013	0.308		1.5	69.5	6.1	24.6	30.7	0.4605
1053	257	Pb	9.5												Al	90.5			Impregnation	1023	0.404	0.037	10.9189	1.013	0.308		4.5	50.3	9.2	39.3	48.5	2.1825
1054	257	Pb	5.1	Na	12.2										Al	82.7			Impregnation	1023	0.404	0.037	10.9189	1.013	0.308		6.2	41.7	10.2	41.2	51.4	3.1868
1055	258	Si	16.7	Sr	83.3														Precipitation	1123	0.95	0.05	19	1.013	0.052	89	10.2				79	8.058
1056	258	Ba	100																Precipitation	1123	0.95	0.05	19	1.013	0.052	80	9.9				78	7.722
1057	258	Al	44.4	Ba	55.6														Precipitation	1123	0.95	0.05	19	1.013	0.052	95	10.5	3	27		84	8.82
1058	258	Sr	37	Mg	63														Precipitation	1123	0.95	0.05	19	1.013	0.052	100	10.3	4	31		83	8.549
1059	258	Ba	24	Mg	76														Precipitation	1123	0.95	0.05	19	1.013	0.052	99	10.3	3	31		83	8.549
1060	258	Li	1.4	Sr	20	Mg	78.6												Precipitation	1123	0.95	0.05	19	1.013	0.052	100	10				88	8.8
1061	258	Na	1.6	Sr	20	Mg	78.4												Precipitation	1123	0.95	0.05	19	1.013	0.052	100	9.4				89	8.366
1062	258	Al	2.2	Sr	20	Mg	77.8												Precipitation	1123	0.95	0.05	19	1.013	0.052	100	10.2				83	8.466
1063	258	Fe	1.1	Sr	20	Mg	78.9												Precipitation	1123	0.95	0.05	19	1.013	0.052	100	7.8				68	5.304
1064	258	La	2.1	Sr	20	Mg	77.9												Precipitation	1123	0.95	0.05	19	1.013	0.052	100	10.6				85	9.01
1065	258	Zr	0.2	Sr	20	Mg	79			Cl	0.8								Precipitation	1123	0.95	0.05	19	1.013	0.052	100	10.3				87	8.961
1066	258	Zr	1	Sr	20	Mg	79												Precipitation	1123	0.95	0.05	19	1.013	0.052	100	10.2				83	8.466
1067	258	Sr	20	Mg	78					P	2								Precipitation	1123	0.95	0.05	19	1.013	0.052	100	4.6				72	3.312
1068	258	Nb	1	Sr	20	Mg	79												Precipitation	1123	0.95	0.05	19	1.013	0.052	100	10.4				88	9.152
1069	258	Mo	1.1	Sr	20	Mg	78.9												Precipitation	1123	0.95	0.05	19	1.013	0.052	100	8				69	5.52
1070	258	Li	0.8	Ba	20	Mg	79.2												Precipitation	1123	0.95	0.05	19	1.013	0.052	100	10				86	8.6
1071	258	Na	1.6	Ba	20	Mg	78.4												Precipitation	1123	0.95	0.05	19	1.013	0.052	100	10				86	8.6
1072	258	La	2	Ba	20	Mg	78												Precipitation	1123	0.95	0.05	19	1.013	0.052	100	10				83	8.3
1073	258	Sm	2	Ba	20	Mg	78												Precipitation	1123	0.95	0.05	19	1.013	0.052	100	10.2				82	8.364
1074	258	Zr	2	Ba	20	Mg	78												Precipitation	1123	0.95	0.05	19	1.013	0.052	96	9.1				84	7.644
1075	259	Ba	50	Pr	50														Therm.decomp.	1023	0.101	0.051	1.98039	1.013	0.5	68.7	20.5	65.6	13.8	20.5	34.3	7.0315
1076	259	Na	4.5	Ba	45.5	Pr	45.5			Cl	4.5								Therm.decomp.	1023	0.101	0.051	1.98039	1.013	0.5	55.1	26.1	59.4	30.6	22.5	53.1	13.8591
1077	259	Ca	50	Pr	50														Therm.decomp.	1023	0.101	0.051	1.98039	1.013	0.5	99.5	25.3	92.7	3.9	3.4	7.3	1.8469
1078	259	Na	4.5	Ca	45.5	Pr	45.5			Cl	4.5								Therm.decomp.	1023	0.101	0.051	1.98039	1.013	0.5	94.5	33.3	57.7	34.5	7.7	42.2	14.0526
1079	259	La	50	Y	50														Therm.decomp.	1023	0.101	0.051	1.98039	1.013	0.5	99.3	36.5	73.3	21.1	5.6	26.7	9.7455
1080	259	Na	4.5	La	45.5	Y	45.5			Cl	4.5								Therm.decomp.	1023	0.101	0.051	1.98039	1.013	0.5	91.9	40.8	49.4	35.9	14.7	50.6	20.6448
1081	259	Na	50	Nb	50														Therm.decomp.	1023	0.101	0.051	1.98039	1.013	0.5	49	16.1	59.4	18.1	20.6	38.7	6.2307
1082	259	Nb	45.5	Na	40.9					Cl	13.6								Therm.decomp.	1023	0.101	0.051	1.98039	1.013	0.5	89.8	45.5	54.3	43	2.6	45.6	20.748
1083	259	K	50	Nb	50														Therm.decomp.	1023	0.101	0.051	1.98039	1.013	0.5	22.3	8.5	58.8	13.8	27.4	41.2	3.502
1084	259	Na	4.5	K	45.5	Nb	45.5			Cl	4.5								Therm.decomp.	1023	0.101	0.051	1.98039	1.013	0.5	67.2	36.8	53.4	42.9	3.6	46.5	17.112
1085	259	Pb	50	Ti	50														Therm.decomp.	1023	0.101	0.051	1.98039	1.013	0.5	2.2	0.6	100	0	0	0	0
1086	259	Na	4.5	Pb	45.5	Ti	45.5			Cl	4.5								Therm.decomp.	1023	0.101	0.051	1.98039	1.013	0.5	45.8	26.5	34.2	48.5	17.3	65.8	17.437
1087	259	Na	4.5	Li	45.5	Nb	45.5			Cl	4.5								Therm.decomp.	1023	0.101	0.051	1.98039	1.013	0.5	25.1	16.9	24	55.5	20.5	76	12.844
1088	259	Na	4.5	Li	45.5	Ta	45.5			Cl	4.5								Therm.decomp.	1023	0.101	0.051	1.98039	1.013	0.5	60.5	33.4	37.8	58.4	3.8	62.2	20.7748
1089	259	Na	4.5	Pb	45.5	Ti	45.5			Cl	4.5								Therm.decomp.	1023	0.101	0.051	1.98039	1.013	13.2		50.7				55.7	28.2399
1090	260	Na	7	Al	42	Li	51												Therm.decomp.	1123	0.182	0.062	2.93548	1.013	0.553	78.9	20.4	45.6	37.5	16.8	54.3	11.0772
1091	261	La	100																precipitation	1073	0.333	0.067	4.97015	1.013	0.033	90	26				58	15.08
1092	262	Sr	50	Fe	50														Therm.decomp.	1000	0.84	0.033	25.4545	1.013	0.61	95	4	50	15	35	50	2
1093	262	Ca	20	Ti	20	Co	30	Sr	30										Therm.decomp.	1020	0.84	0.033	25.4545	1.013	0.61	94	12	95	1	4	5	0.6
1098	264	La	25							F	75								Therm.decomp.	1023	0.167	0.064	2.60938	1.013	0.6		25				50	12.5
1099	265	Ce	20	Ba	26.7					F	53.3								Therm.decomp.	1073	0.73	0.27	2.7037	1.013	0.24		34	45.7	34	20.3	54.3	18.462
1100	265	Ru	6.3	Sb	18.7	Bi	25	Ba	50										Therm.decomp.	1023	0.667	0.33	2.02121	1.013	0.083		32.2	60.1	26.8	5.5	32.3	10.4006
1101	265	Sb	12.5	Bi	37.5	Ba	50												Therm.decomp.	1023	0.667	0.33	2.02121	1.013	0.083		32.4	68.3	23.7	4.4	28.1	9.1044
1102	265	Ru	12.5	Bi	37.5	Ba	50												Therm.decomp.	1023	0.667	0.33	2.02121	1.013	0.083		27.6	68.5	21.9	6.3	28.2	7.7832
1103	265	Sb	25	La	12.5	Bi	12.5	Ba	50										Therm.decomp.	1023	0.667	0.33	2.02121	1.013	0.083		35.9	52.4	25.1	17.5	42.6	15.2934
1104	265	Ni	16.7	Sb	16.7	Bi	16.6	Ba	50										Therm.decomp.	1023	0.667	0.33	2.02121	1.013	0.083		33.4	61.6	24.7	5.8	30.5	10.187
1105	265	Ni	16.7	Sb	16.7	Ta	16.6	Ba	50										Therm.decomp.	1023	0.667	0.33	2.02121	1.013	0.083		31.6	64.9	23.1	4.1	27.2	8.5952
1106	265	Ni	16.7	Sb	16.7	Nb	16.6	Ba	50										Therm.decomp.	1023	0.667	0.33	2.02121	1.013	0.083		33.4	64.5	22.9	4.3	27.2	9.0848
1107	266	Sb	12.5	Ta	25	Li	12.5	Ba	50										Therm.decomp.	1123	0.667	0.33	2.02121	1.013	0.083		36.4	66	22.6	3.2	25.8	9.3912
1108	266	Sb	25	Ta	12.5	Na	12.5	Ba	50										Therm.decomp.	1123	0.667	0.33	2.02121	1.013	0.083		38.3	75.9	17.4	2.9	20.3	7.7749
1109	266	Sb	12.5	Ta	25	Na	12.5	Ba	50										Therm.decomp.	1123	0.667	0.33	2.02121	1.013	0.083		35	66.5	22.3	3.6	25.9	9.065
1110	266	Sb	12.5	Nb	25	Na	12.5	Ba	50										Therm.decomp.	1123	0.667	0.33	2.02121	1.013	0.083		35.6	69.1	21.3	2.8	24.1	8.5796
1111	266	Sb	25	Ta	12.5	Li	12.5	Ba	50										Therm.decomp.	1123	0.667	0.33	2.02121	1.013	0.083		36.3	66.7	22.5	2.9	25.4	9.2202
1112	266	Sb	25	Nb	12.5	Li	12.5	Ba	50										Therm.decomp.	1123	0.667	0.33	2.02121	1.013	0.083		38.5	79.3	14.8	3.8	18.6	7.161
1113	266	Sb	12.5	Nb	25	Li	12.5	Ba	50										Therm.decomp.	1123	0.667	0.33	2.02121	1.013	0.083		36.3	66.9	23.5	2.8	26.3	9.5469
1114	267	Ni	1.1	K	9	Ca	89.9												Therm.decomp.	903	0.3	0.12	2.5	1.013	2.7		37				54.2	20.054
1115	267	Ni	2.1	K	8.9	Ca	89												Therm.decomp.	923	0.3	0.12	2.5	1.013	2.7		35.1				53.3	18.7083
1116	267	Ni	1.2	K	2.3	Ca	96.5												Therm.decomp.	903	0.3	0.12	2.5	1.013	2.7		34				55.5	18.87
1117	267	Co	1.1	K	9	Ca	89.9												Therm.decomp.	1023	0.3	0.12	2.5	1.013	2.7		34.1				53.4	18.2094
1118	267	Ba	1.1	Ni	1	K	8.9	Ca	89										Therm.decomp.	983	0.3	0.12	2.5	1.013	2.7		35.8				54.9	19.6542
1119	267	Ni	1.1	K	9	Ba	89.9												Therm.decomp.	1053	0.3	0.12	2.5	1.013	2.7		29.6				34.3	10.1528
1120	267	Sn	0.8	Li	17.2	Mg	82												Therm.decomp.	923	0.3	0.12	2.5	1.013	2.7		21.7				37	8.029
1121	268	Li	18.8	Mg	62.4					Cl	18.8								Sol-gel	923	0.132	0.05	2.64	1.013	7.2	85	36.3	43.3	49.7	6.9	56.6	20.5458
1122	269	Mn	50	Mo	50														impregnation	973	0.4	0.2	2	1.013	7.2	10	3.3	79			2.4	0.0792
1123	269	Li	1	Mn	49.5	Mo	49.5												impregnation	973	0.4	0.2	2	1.013	7.2	16	6.4	63			24	1.536
1124	269	Na	1	Mn	49.5	Mo	49.5												impregnation	973	0.4	0.2	2	1.013	7.2	28	9.8	63			19	1.862
1125	269	K	1	Mn	49.5	Mo	49.5												impregnation	973	0.4	0.2	2	1.013	7.2	12	5.4	44			43	2.322
1126	270	Sr	50	Ti	50														Therm.decomp.	1003	0.286	0.143	2	1.013	0.06		10.1				29	2.929
1127	270	Sr	66.7	Ti	33.3														Therm.decomp.	1003	0.286	0.143	2	1.013	0.06		12.6				33.3	4.1958
1128	270	Sr	50	Sn	50														Therm.decomp.	1003	0.286	0.143	2	1.013	0.06		6.2				24.2	1.5004
1129	270	Sr	66.7	Sn	33.3														Therm.decomp.	1003	0.286	0.143	2	1.013	0.06		8				27.4	2.192
1130	270	Sr	50	Zr	50														Therm.decomp.	1003	0.286	0.143	2	1.013	0.06		12.3				26.1	3.2103
1131	270	Sr	66.7	Zr	33.3														Therm.decomp.	1003	0.286	0.143	2	1.013	0.06		10.4				30.7	3.1928
1132	271	Sr	3.9	La	96.1														n.a.	973	0.826	0.173	4.77457	1.013	0.05		25				55	13.75
1133	271	Sr	3.9	La	92.2					S	3.9								Impregnation	973	0.826	0.173	4.77457	1.013	0.05		21				45	9.45
1134	272	Ba	25	Ce	25					F	50								Therm.decomp.	1073	0.2	0.25	0.8	1.013	0.24		32.8		31.9	20	51.9	17.0232
1135	272	Ba	28.6	Ce	14.3					F	57.1								Therm.decomp.	1073	0.2	0.25	0.8	1.013	0.24		33.7		32.3	21	53.3	17.9621
1136	272	Ba	30	Ce	10					F	60								Therm.decomp.	1073	0.2	0.25	0.8	1.013	0.24		32.9		33.7	21	54.7	17.9963
1137	272	Ba	30.8	Ce	7.6					F	61.6								Therm.decomp.	1073	0.2	0.25	0.8	1.013	0.24		34		33.6	20	53.6	18.224
1138	272	Ba	31.3	Ce	6.2					F	62.5								Therm.decomp.	1073	0.2	0.25	0.8	1.013	0.24		32.8		31	21	52	17.056
1139	272	La	100																Therm.decomp.	873	0.2	0.25	0.8	1.013	0.24		29.1		24.6	20.2	44.8	13.0368
1140	272	La	25							F	75								Therm.decomp.	1023	0.2	0.25	0.8	1.013	0.24		2.1		0	53.8	53.8	1.1298
1141	272	Sr	100																Therm.decomp.	1023	0.2	0.25	0.8	1.013	0.24		0.9		0	51.2	51.2	0.4608
1142	272	Sr	20	La	80														Therm.decomp.	873	0.2	0.25	0.8	1.013	0.24		28.4		27.2	22.6	49.8	14.1432
1143	272	Sr	50	La	50														Therm.decomp.	973	0.2	0.25	0.8	1.013	0.24		30.2		29.2	21.7	50.9	15.3718
1144	272	Sr	20	La	20					F	60								Therm.decomp.	1023	0.2	0.25	0.8	1.013	0.24		31.8		37.8	16.2	54	17.172
1145	272	Sr	33	La	16.7					F	50.3								Therm.decomp.	973	0.2	0.25	0.8	1.013	0.24		33.1		36.4	20.5	56.9	18.8339
1146	272	Sr	50	La	12.5					F	37.5								Therm.decomp.	1023	0.2	0.25	0.8	1.013	0.24		33.8		40	13.9	53.9	18.2182
1147	273	Fe	3												Si	97			Impregnation	1123	0.05	0.03	1.66667	1.013			10				60	6
1148	274	Na	50	La	50														Therm.decomp.	1023	0.9	0.1	9	1.013	0.6		8		6	14	20	1.6
1149	274	V	13	Na	43.5	La	43.5												Therm.decomp.	1023	0.9	0.1	9	1.013	0.6		16		7	13	20	3.2
1150	274	Nb	13	Na	43.5	La	43.5												Therm.decomp.	1023	0.9	0.1	9	1.013	0.6		16		8	12.5	20.5	3.28
1151	274	Ta	13	Na	43.5	La	43.5												Therm.decomp.	1023	0.9	0.1	9	1.013	0.6		18		8	12.5	20.5	3.69
1152	274	Nb	23.1	Na	76.9														Therm.decomp.	1023	0.9	0.1	9	1.013	0.6		4		3.6	11	14.6	0.584
1153	274	Nb	13	Na	43.5	Sc	43.5												Therm.decomp.	1023	0.9	0.1	9	1.013	0.6		14		6.5	13	19.5	2.73
1154	274	Nb	13	Na	43.5	Y	43.5												Therm.decomp.	1023	0.9	0.1	9	1.013	0.6		16.7		7.8	13	20.8	3.4736
1155	274	Nb	13	Na	43.5	La	43.5												Therm.decomp.	1023	0.9	0.1	9	1.013	0.6		15.8		8	13.5	21.5	3.397
1156	274	Nb	13	Na	43.5	Ce	43.5												Therm.decomp.	1023	0.9	0.1	9	1.013	0.6		14.5		6.5	13.2	19.7	2.8565
1157	274	Nb	13	Na	43.5	Sm	43.5												Therm.decomp.	1023	0.9	0.1	9	1.013	0.6		14.5		7	13.2	20.2	2.929
1158	275	Ba	7.2	La	78.2					F	14.6								Therm.decomp.	1053	0.8	0.2	4	1.013	0.24		28.7	32.7	44.6	22.6	67.2	19.2864
1159	276	Mn	50	Mg	50														Impregnation	1023	0.75	0.25	3	1.013	0.25		24.5				19.7	4.8265
1160	276	Li	33.3	Mn	33.3	Mg	33.4												Impregnation	1023	0.75	0.25	3	1.013	0.25		25.9				25	6.475
1161	276	Na	33.3	Mn	33.3	Mg	33.4												Impregnation	1023	0.75	0.25	3	1.013	0.25		24.8				21	5.208
1162	276	K	33.3	Mn	33.3	Mg	33.4												Impregnation	1023	0.75	0.25	3	1.013	0.25		24.7				20.4	5.0388
1163	276	Mn	20	Mg	20	Na	60												Impregnation	1023	0.75	0.25	3	1.013	0.25		25.1				24.4	6.1244
1164	276	Na	33.3	Mn	33.3	Mg	33.4												Impregnation	1023	0.75	0.25	3	1.013	0.25		23.7				19	4.503
1165	277	Ca	100																Therm.decomp.	1013	0.67	0.07	9.57143	1.013	0.11	94	11		33	18	51	5.61
1166	277	Na	11.9	Ca	88.1														Therm.decomp.	1013	0.67	0.07	9.57143	1.013	0.96	93	15		36	30	66	9.9
1167	277	Li	11	Ca	89														Therm.decomp.	1013	0.67	0.07	9.57143	1.013	1.37	96	16		29	34	63	10.08
1168	278	Na	8.1	Pb	18.5										Al	36.7	Si	36.7	Therm.decomp.	1023	0.7	0.07	10	1.013	1.03	25.3	2.1		8	33.1	41.1	0.8631
1169	278	Pb	20												Al	40	Si	40	Therm.decomp.	1023	0.7	0.07	10	1.013	1.03	58.4	3.9		5	14.5	19.5	0.7605
1170	279	Pb	33.3	Al	66.7														Sol-gel	993	0.356	0.049	7.26531	1.013	0.65		9.7				81	7.857
1171	279	Pb	33.3	Al	66.7														precipitation	1123	0.477	0.067	7.1194	1.013	0.75		12.2				50.3	6.1366
1172	280	La	100											Cl					Therm.decomp.	923	0.75	0.25	3	1.013	0.24		29.3	58.3	24.6	19.2	43.8	12.8334
1173	280	La	25							F	75								Therm.decomp.	1023	0.75	0.25	3	1.013	0.24		2.1	46.2	0	53.8	53.8	1.1298
1174	280	Sr	100																Therm.decomp.	1023	0.75	0.25	3	1.013	0.24		0.9	48.8	0	51.2	51.2	0.4608
1175	280	Sr	25							F	75								Therm.decomp.	1023	0.75	0.25	3	1.013	0.24		0.7	46	0	54	54	0.378
1176	280	Sr	33.3	La	66.7														Therm.decomp.	973	0.75	0.25	3	1.013	0.24		30.2	49.1	29.2	21.7	50.9	15.3718
1177	280	Sr	12.9	La	61.5					F	25.6								Therm.decomp.	973	0.75	0.25	3	1.013	0.24		34.7	42.5	35.8	21.7	57.5	19.9525
1178	281	Pb	6.3	Ca	93.7														Therm.decomp.	973	0.29	0.04	7.25	1.013	1.2	80	15				78	11.7
1179	282	Fe	100																Impregnation	1023	0.32	0.08	4	1.013	0.24	100	13.5	100	0	0	0	0
1180	282	Na	16.6	Fe	66.7					Cl	16.7								Impregnation	1023	0.32	0.08	4	1.013	0.24	100	18.2	70.5	15.7		29.1	5.2962
1181	282	Fe	55.6	Na	13.9					B	16.6	Cl	13.9						Impregnation	1023	0.32	0.08	4	1.013	0.24		22.7	23.7	54.6		75.8	17.2066
1182	283	Ag	100																Impregnation	1080	0.632	0.16	3.95	1.013	0.5		13				32	4.16
1183	283	Na	5	Ag	90					P	5								Impregnation	1100	0.632	0.16	3.95	1.013	0.5		7				91	6.37
1184	284	Au	0.3	La	1.8	Ca	97.9												Impregnation	1073	0.69	0.31	2.22581	1.013	0.29		32.3				35.8	11.5634
1185	285	Sr	16.7	La	33.3	Ca	50												Impregnation	1073	0.9	0.1	9	1.013	0.06		18.5				78.4	14.504
1186	285	La	33.3	Ca	66.7														Impregnation	1073	0.9	0.1	9	1.013	0.06		14.8				67.4	9.9752
1187	285	Sr	4.7	La	33.3	Ca	62												Impregnation	1073	0.9	0.1	9	1.013	0.06		16.8				77.3	12.9864
1188	286	Na	7.5	Ca	92.5														sol-gel	1063	0.9	0.1	9	1.013	0.6	95	18				80	14.4
1189	287	Ti	100																Impregnation	1073	0.75	0.25	3	1.013	2.1		6.3		7.5		13.8	0.8694
1190	287	Mn	9.9	Ti	90.1														Impregnation	1073	0.75	0.25	3	1.013	2.1		17.7		11.8		23	4.071
1191	287	La	0.7	Mn	9.3	Ti	90												Impregnation	1073	0.75	0.25	3	1.013	2.1		16		0.8		2.8	0.448
1192	287	Li	1	Mn	9	Ti	90												Impregnation	1073	0.75	0.25	3	1.013	2.1		22.1		55.2		71.5	15.8015
1193	287	Li	1	La	0.7	Mn	8.3	Ti	90										Impregnation	1073	0.75	0.25	3	1.013	2.1		27.5		61.2		76.1	20.9275
1194	288	V	1.8	Na	18.4	Mo	1.1	Si	78.7					Cl					Therm.decomp.	1023	0.212	0.033	6.42424	1.013	0.29		17	20			70	11.9
1195	289	Sr	3.5												Si	96.5			Impregnation	1048	0.283	0.04	7.075	1.013	3		9		10	7	17	1.53
1196	289	Li	6.6	Sr	7.4										Si	86			Impregnation	1048	0.283	0.04	7.075	1.013	3		4		43	15	58	2.32
1197	290	Ce	0.3	Li	15.6	Mg	84.1												Impregnation	1003	0.667	0.333	2.003	1.013	1.32		38.8	61.5	35.1	3.4	38.5	14.938
1198	290	Ce	0.3	Li	23	Ca	12.9	Mg	63.8										Impregnation	1003	0.667	0.333	2.003	1.013	1.32		28	23.2	57.5	19.3	76.8	21.504
1199	291	Bi	100																Therm.decomp.	1088	0.34	0.13	2.61539	1.013	0.5		14.36	64.3	19.4	11.7	31.1	4.46596
1200	291	Sm	4	Bi	96														Therm.decomp.	1088	0.34	0.13	2.61539	1.013	0.5		18.93	64	22.7	9.5	32.2	6.09546
1201	291	Er	4	Bi	96														Therm.decomp.	1088	0.34	0.13	2.61539	1.013	0.5		19.4	62.8	23.7	7.9	31.6	6.1304
1202	291	Lu	4	Bi	96														Therm.decomp.	1088	0.34	0.13	2.61539	1.013	0.5		20.16	63.9	24.9	7.4	32.3	6.51168
1203	292	W	3												Si	97			Impregnation	1073	0.43	0.14	3.07143	1.013	0.15		22.5				4.2	0.945
1204	292	Na	9.1	W	4.5										Si	86.4			Impregnation	1073	0.43	0.14	3.07143	1.013	0.15		23.4				70.2	16.4268
1205	292	Li	23	W	3.8										Si	73.2			Impregnation	1073	0.43	0.14	3.07143	1.013	0.15		17.4				50.9	8.8566
1206	293	Na	15.8	W	7.9										Si	76.3			Therm.decomp.	1053	0.42	0.087	4.82759	1.013	1	19.5	4.1	25.7	16.7	57.6	74.3	3.0463
1207	293	Na	9	W	4.5										La	86.5			Therm.decomp.	1053	0.42	0.087	4.82759	1.013	1	97	25.8	46.7	28.7	24.6	53.3	13.7514
1208	293	Na	15.8	W	7.9										Ce	76.3			Therm.decomp.	1053	0.42	0.087	4.82759	1.013	1	94.8	22.4	26.5	35.8	37.7	73.5	16.464
1209	293	Na	3.3	W	1.6										Pr	95.1			Therm.decomp.	1053	0.42	0.087	4.82759	1.013	1	94.5	27.6	37.7	29.5	32.8	62.3	17.1948
1210	293	Na	9	W	4.5										Nd	86.5			Therm.decomp.	1053	0.42	0.087	4.82759	1.013	1	88.6	25.2	35.7	33.7	30.6	64.3	16.2036
1211	293	Na	9	W	4.5										Sm	86.5			Therm.decomp.	1053	0.42	0.087	4.82759	1.013	1	92.5	26.3	36.7	33.1	30.2	63.3	16.6479
1212	293	Na	4.8	W	2.4										Tb	92.8			Therm.decomp.	1053	0.42	0.087	4.82759	1.013	1	95.4	26.6	43.9	25.1	31	56.1	14.9226
1213	293	Na	9	W	4.5										Dy	86.5			Therm.decomp.	1053	0.42	0.087	4.82759	1.013	1	88.1	22.7	41.6	28.4	30	58.4	13.2568
1214	293	Na	9	W	4.5										Yb	86.5			Therm.decomp.	1053	0.42	0.087	4.82759	1.013	1	76.5	20.5	43.5	25.5	31	56.5	11.5825
1215	294	Mn	1.8	Na	9.1	W	4.8	Mg	84.3										Impregnation	1073	0.88	0.12	7.33333	1.013	0.52		20				80	16
1216	295	Zn	100																precipitation	1023	0.08	0.04	2	1.013	0.6		11	74			26	2.86
1217	295	Zn	48.5												Al	51.5			precipitation	1023	0.08	0.04	2	1.013	0.6		11	23.2	18	33	51	5.61
1218	295	Zn	15.8												Si	84.2			precipitation	1023	0.08	0.04	2	1.013	0.6		6.7	83			16	1.072
1219	295	Na	13	Zn	36.5					Cl	12.9				Al	37.6			precipitation	1023	0.08	0.04	2	1.013	0.6		27	45	49	6.4	55.4	14.958
1220	295	Na	11.6	Zn	12.1					Cl	11.5				Si	64.8			precipitation	1023	0.08	0.04	2	1.013	0.6		7.2	43			57	4.104
1221	295	Li	16.1	Zn	32.9					Cl	16.1				Al	34.9			precipitation	1023	0.08	0.04	2	1.013	0.6		29	20.9	78	1.8	79.8	23.142
1222	295	K	9.7	Zn	24					Cl	9.6				Al	56.7			precipitation	1023	0.08	0.04	2	1.013	0.6		16	32.2	51	17	68	10.88
1223	296	Ba	50	Ti	50														sol-gel	1023	0.133	0.0665	2	1.013	12	100	40				35	14
1224	297	Pb	5.6	Ca	94.4														Therm.decomp.	1023	0.067	0.033	2.0303	1.013	1.8		29				13	3.77
1225	297	La	3	Pb	5.9	Ca	91.1												Therm.decomp.	1023	0.067	0.033	2.0303	1.013	1.8		32				26	8.32
1226	297	K	6.8	Pb	5.5	Ca	87.7												Therm.decomp.	1023	0.067	0.033	2.0303	1.013	1.8		32				28	8.96
1227	297	Li	24.6	Pb	4	Ca	71.4												Therm.decomp.	1023	0.067	0.033	2.0303	1.013	1.8		34				36	12.24
1228	298	Y	100																Precipitation	1023	0.7	0.17	4.11765	1.013	0.59	94.6	15.7	69.9	18.1	12	30.1	4.7257
1229	298	Sr	4.8	Y	95.2														precipitation	1023	0.7	0.17	4.11765	1.013	0.59	100	18.7	65.6	24.3	10.1	34.4	6.4328
1230	298	Na	4.8	Y	95.2														precipitation	1023	0.7	0.09	7.77778	1.013	0.59	87	7.5	55.4	0	44.6	44.6	3.345
1231	298	Na	33.3	Y	66.7														precipitation	1023	0.7	0.1	7	1.013	0.59	83.3	6.8	52.7	0	47.3	47.3	3.2164
1232	299	Zr	100																Therm.decomp.	1023	0.165	0.083	1.98795	1.013	1.2		24.6	96.9	1	2.1	3.1	0.7626
1233	299	Na	37.5	Zr	62.5														Therm.decomp.	1023	0.165	0.083	1.98795	1.013	1.2		26	36.1	36.4	24	60.4	15.704
1234	299	Na	27.3	Zr	45.4					Cl	27.3								Therm.decomp.	1023	0.165	0.083	1.98795	1.013	1.2		33.5	59.2	22.4	17.2	39.6	13.266
1235	300	Nb	100																n.a.	1023	0.7	0.07	10	1.013	0.59		13				30	3.9
1236	301	La	50							F	50								Therm.decomp.	1053	0.8	0.2	4	1.013	0.24		25		27.2	19.4	46.6	11.65
1237	301	Ba	3.3	La	45					F	51.7								Therm.decomp.	1053	0.8	0.2	4	1.013	0.24		28.7		44.7	22.6	67.3	19.3151
1238	301	Ba	100																Impregnation	1093	0.81	0.19	4.26316	1.013	0.3		3	44.6	0	55.4	55.4	1.662
1239	302	V	9.1	Ba	90.9														Impregnation	1093	0.81	0.19	4.26316	1.013	0.3		25	49	37.2	23.8	61	15.25
1240	303	Ba	5	Ca	95														Impregnation	1123	0.8	0.2	4	1.013	0.72		26.2				52.7	13.8074
1241	303	Ba	10	Ca	90														Impregnation	1123	0.8	0.2	4	1.013	0.72		27.6				48.4	13.3584
1242	303	Ba	5.3	La	94.7														Impregnation	1093	0.85	0.15	5.66667	1.013	0.72		24.2				56.7	13.7214
1243	304	Cu	33.3	La	66.7														Therm.decomp.	1023	0.18	0.073	2.46575	1.013	2.4	34	9.5	64	20	16	36	3.42
1244	304	Ba	6.7	Cu	33.3	La	60												Therm.decomp.	1023	0.18	0.093	1.93548	1.013	2.4	37.2	13.6	62.5	24.3	13.2	37.5	5.1
1245	304	Y	16.7	Ba	33.3	Cu	50												Therm.decomp.	1023	0.18	0.091	1.97802	1.013	2.4	12.4	6.2	37.2	40.5	22.5	63	3.906
1246	305	Sr	33.3	La	33.3	Zr	33.4												n.a.	1153	0.415	0.17	2.44118	1.013	0.3		36.5				49	17.885
1247	306	La	40	Na	40	Ba	20												Therm.decomp.	1003	0.78	0.22	3.54545	1.013	1.62		36.15				49.2	17.7858
1248	306	La	40	Na	40	Mg	20												Therm.decomp.	1003	0.78	0.22	3.54545	1.013	1.62		37.29				51.3	19.1298
1249	306	La	40	Na	40	Zn	20												Therm.decomp.	1003	0.78	0.22	3.54545	1.013	1.62		24.7				45.5	11.2385
1250	307	La	40	Ba	20	Na	40												Impregnation	1003	0.78	0.22	3.54545	1.013	1.62		34.5	56.7	34.8	13.2	48	16.56
1251	307	La	40	Na	40	Mg	20												Impregnation	1003	0.78	0.22	3.54545	1.013	1.62		37.3	45.2	30.8	20.5	51.3	19.1349
1252	307	La	40	Na	40	Zn	20												Impregnation	1003	0.78	0.22	3.54545	1.013	1.62		24.7	53.8	27.9	17.6	45.5	11.2385
1253	307	Li	16.7	La	45.8	Ba	37.5												Impregnation	1023	0.38	0.13	2.92308	1.013	0.54		22.9	31.6	32.9	32.7	65.6	15.0224
1254	307	Na	8.8	La	50	Ba	41.2												Impregnation	1023	0.38	0.13	2.92308	1.013	0.54		31.3	34.4	38.9	22.3	61.2	19.1556
1255	307	Cs	2.1	La	55	Ba	42.9												Impregnation	1023	0.38	0.13	2.92308	1.013	0.54		24	38.9	28.2	30.8	59	14.16
1256	308	La	100																Therm.decomp.	1023	0.167	0.064	2.60938	1.013	0.6	92.9	24.1	72	15	13.1	28.1	6.7721
1257	308	Ba	100																Therm.decomp.	1023	0.167	0.064	2.60938	1.013	0.6	13.5	5.1	71.6	6.4	22	28.4	1.4484
1258	308	Ba	1.2	La	98.8														Therm.decomp.	1023	0.167	0.064	2.60938	1.013	0.6	96	27.1	69.4	16.4	14.9	31.3	8.4823
1259	308	Ba	33.3							F	66.7								Therm.decomp.	1023	0.167	0.064	2.60938	1.013	0.6	6	2.2	45.8	0	54.2	54.2	1.1924
1260	308	Ba	33.3							Br	66.7								Therm.decomp.	1023	0.167	0.064	2.60938	1.013	0.6	16	9.3	39.4	33.8	26.8	60.6	5.6358
1261	308	Ba	3.3	La	90					F	6.7								Therm.decomp.	1023	0.167	0.064	2.60938	1.013	0.6	99	27	56.8	24.3	19.4	43.7	11.799
1262	308	Ba	3.3	La	90					Br	6.7								Therm.decomp.	1023	0.167	0.064	2.60938	1.013	0.6	100	44.7	59.5	27.5	13	40.5	18.1035
1263	308	La	92.5							Br	7.5								Therm.decomp.	1023	0.167	0.064	2.60938	1.013	0.6	93	35	78.3	14.5	7.1	21.6	7.56
1264	309	Li	20	Fe	80														Impregnation	1000	0.667	0.333	2.003	1.013	2		55				5	2.75
1265	310	Li	9	Ni	1.1	Mg	89.9												Therm.decomp.	978	0.3	0.12	2.5	1.013	0.01		25				36.5	9.125
1266	310	Na	9	Ni	1.1	Mg	89.9												Therm.decomp.	978	0.3	0.12	2.5	1.013	0.01		19.3				25.4	4.9022
1267	310	K	9	Ni	1.1	Mg	89.9												Therm.decomp.	978	0.3	0.12	2.5	1.013	0.01		25.9				25.7	6.6563
1268	310	K	9	Ni	1.1	Ca	89.9												Precipitation	978	0.3	0.12	2.5	1.013	0.01		34.1				53.6	18.2776
1269	311	V	0.7												Si	99.3			Sol-gel	898	2.205	0.306	7.20588	4.5	0.051		10.7		6	15.1	21.1	2.2577
1270	311	V	6.9												Si	93.1			Sol-gel	923	2.205	0.306	7.20588	4.5	0.051		1.19		0	16.1	16.1	0.19159
1271	311	V	18.1												Si	81.9			Sol-gel	923	2.205	0.306	7.20588	4.5	0.051		3.4		0	0	0	0
1272	312	Zn	48.5												Al	51.5			precipitation	1023	0.08	0.04	2	1.013	0.6	36.7	10.6	48.8	18.1	33.1	51.2	5.4272
1273	312	Na	4.1	Zn	44.8					I	4				Al	47.1			precipitation	1023	0.08	0.04	2	1.013	0.6	33	8.5	49.7	21.1	29.2	50.3	4.2755
1274	312	Na	5.7	Zn	43.5					Br	5.7				Al	45.1			precipitation	1023	0.08	0.04	2	1.013	0.6	87	43.1	53.6	44.7	1.7	46.4	19.9984
1275	312	Na	11.9	Zn	37					F	11.9				Al	39.2			precipitation	1023	0.08	0.04	2	1.013	0.6	43	19.9	36.1	54.1	9.8	63.9	12.7161
1276	312	Na	9.2	Zn	39.8					Cl	9.2				Al	41.8			precipitation	1023	0.08	0.04	2	1.013	0.6	1.3	1.9	30.8	10.6	58.6	69.2	1.3148
1277	313	Mg	100																Therm.decomp.	1073	0.89	0.11	8.09091	1.013	0.07		8.6				37.6	3.2336
1278	313	La	0.5	Mg	99.5														Therm.decomp.	1073	0.89	0.11	8.09091	1.013	0.07		17				68.3	11.611
1279	313	Ce	0.5	Mg	99.5														Therm.decomp.	1073	0.89	0.11	8.09091	1.013	0.07		19.8				65.3	12.9294
1280	313	Nd	0.5	Mg	99.5														Therm.decomp.	1073	0.89	0.11	8.09091	1.013	0.07		14.1				53.1	7.4871
1281	313	Eu	0.5	Mg	99.5														Therm.decomp.	1073	0.89	0.11	8.09091	1.013	0.07		15.3				58.9	9.0117
1282	313	Yb	0.5	Mg	99.5														Therm.decomp.	1073	0.89	0.11	8.09091	1.013	0.07		11.5				42.8	4.922
1283	313	La	9.9	Mg	90.1														Therm.decomp.	1073	0.89	0.11	8.09091	1.013	0.07		17.7				69.8	12.3546
1284	313	Ce	9.9	Mg	90.1														Therm.decomp.	1073	0.89	0.11	8.09091	1.013	0.07		19.8				65.7	13.0086
1285	313	Nd	9.9	Mg	90.1														Therm.decomp.	1073	0.89	0.11	8.09091	1.013	0.07		16.4				61.5	10.086
1286	313	Eu	9.9	Mg	90.1														Therm.decomp.	1073	0.89	0.11	8.09091	1.013	0.07		19.6				68.2	13.3672
1287	313	Yb	9.9	Mg	90.1														Therm.decomp.	1073	0.89	0.11	8.09091	1.013	0.07		12.9				44.2	5.7018
1288	314	Ca	50	Ti	50														Therm.decomp.	1073	0.08	0.04	2	1.013	1.8		37				36	13.32
1289	314	Li	5	Ca	50	Ti	45												Therm.decomp.	1073	0.08	0.04	2	1.013	1.8		40				50	20
1290	314	Mg	5	Ca	50	Ti	45												Therm.decomp.	1073	0.08	0.04	2	1.013	1.8		36				39	14.04
1291	315	Mg	2.6	Nd	97.4														precipitation	1023	0.6	0.06	10	1.013	0.93	91	11				64	7.04
1292	315	Ca	2.6	Nd	97.4														precipitation	1023	0.6	0.06	10	1.013	0.93	91	11				68	7.48
1293	315	Sr	2.6	Nd	97.4														precipitation	1023	0.6	0.06	10	1.013	0.93	93	13				70	9.1
1294	315	Ba	2.6	Nd	97.4														precipitation	1023	0.6	0.06	10	1.013	0.93	90	12				68	8.16
1295	316	Y	100																Therm.decomp.	1073	0.75	0.15	5	1.013	0.18	99.2	27	68.1	20	11.9	31.9	8.613
1296	316	Ca	22.3	Y	33					F	44.7								Therm.decomp.	1073	0.75	0.15	5	1.013	0.18	99.5	31.5	58	28.8	13.2	42	13.23
1297	316	Sr	22.3	Y	33					F	44.7								Therm.decomp.	1073	0.75	0.15	5	1.013	0.18	99.1	34	42.9	36.7	20.4	57.1	19.414
1298	316	Ba	22.3	Y	33					F	44.7								Therm.decomp.	1073	0.75	0.15	5	1.013	0.18	99.3	30.5	50.2	32.5	17.3	49.8	15.189
1299	317	Na	2.7	Zr	10.8									Cl	Si	86.5			Impregnation	1073	0.165	0.083	1.98795	1.013	1.2		40				60	24
1300	318	Bi	100																precipitation	1143	0.558	0.192	2.90625	1.013	0.36		7.5				60	4.5
1301	318	Bi	30	Y	70														precipitation	1123	0.558	0.192	2.90625	1.013	0.13		39.1				46	17.986
1302	318	Y	100																Therm.decomp.	1023	0.558	0.192	2.90625	1.013	0.24		31.4				43	13.502
1303	318	Li	23.4	Mg	76.6														Impregnation	1073	0.558	0.192	2.90625	1.013	2.3		37.1				52	19.292
1304	319	La	50							Cl	50								Therm.decomp.	1073	0.178	0.07	2.54286	1.013	0.6		37	71			29	10.73
1305	319	Ba	5	La	45					Cl	45	C	5						Therm.decomp.	1073	0.178	0.07	2.54286	1.013	0.6		39	41			58	22.62
1306	320	Ce	100																Therm.decomp.	1073	0.75	0.15	5	1.013	0.18	99.6	22.4				2.8	0.6272
1307	320	Ce	7.7	Ba	30.8					F	61.5								Therm.decomp.	1073	0.75	0.15	5	1.013	0.18	99.5	32.3	45.4			54.6	17.6358
1308	320	Pr	100																Therm.decomp.	1073	0.75	0.15	5	1.013	0.18	99.5	23.1	78.4			21.6	4.9896
1309	320	Pr	14.2	Ba	28.6					F	57.2								Therm.decomp.	1073	0.75	0.15	5	1.013	0.18	99.4	33.5	42.5			57.5	19.2625
1310	320	Tb	100																Therm.decomp.	1073	0.75	0.15	5	1.013	0.18	99.5	24.2	77.1			22.9	5.5418
1311	320	Tb	14.2	Ba	28.6					F	57.2								Therm.decomp.	1073	0.75	0.15	5	1.013	0.18	99.4	33.1	43.9			56.1	18.5691
1312	321	La	100																Impregnation	1073	0.5	0.1	5	1.013	0.04		16.4	51.4	10.4	38.2	48.6	7.9704
1313	321	La	46.2	Zn	53.8														Impregnation	1073	0.5	0.1	5	1.013	0.04		24.3	45.5	22.1	32.4	54.5	13.2435
1314	321	Sr	9.1	La	18.2	Zr	72.7												Impregnation	1073	0.5	0.1	5	1.013	0.04		23.1	35.4	26.7	37.9	64.6	14.9226
1315	321	K	16.7	Sr	8.3	La	16.7	Zr	58.3										Impregnation	1073	0.5	0.1	5	1.013	0.04		26.6	31.8	27.9	40.3	68.2	18.1412
1316	322	Ni	100																Therm.decomp.	973	0.5	0.083	6.0241	1.013	1		20.3	100	0	0	0	0
1317	322	Zr	100																Therm.decomp.	1048	0.5	0.083	6.0241	1.013	1		8.9	64.5	4.5	31	35.5	3.1595
1318	322	Mn	100																Therm.decomp.	1023	0.5	0.083	6.0241	1.013	1		15.1	91.3	0	8.7	8.7	1.3137
1319	322	Nd	100																Therm.decomp.	1023	0.5	0.083	6.0241	1.013	1		16.1	43.1	38.2	18.7	56.9	9.1609
1320	322	Ni	2.6	Nd	97.4														Therm.decomp.	923	0.5	0.083	6.0241	1.013	1		16.4	30.6	37.8	31.6	69.4	11.3816
1321	322	Mn	4.2	Nd	95.8														Therm.decomp.	993	0.5	0.083	6.0241	1.013	1		17.3	31	35	34	69	11.937
1322	322	Zr	2.6	Nd	97.4														Therm.decomp.	1023	0.5	0.083	6.0241	1.013	1		17.5	33.8	28.9	37.3	66.2	11.585
1323	323	Ba	5												Si	95			n.a.	1048	0.289	0.033	8.75758	1.013	3		4.8	87	6.2	6.8	13	0.624
1324	323	Cs	5												Si	95			n.a.	1048	0.289	0.033	8.75758	1.013	3		3.9	88	10	2	12	0.468
1325	323	Co	5												Si	95			n.a.	1048	0.289	0.033	8.75758	1.013	3		5.9	88	3.5	8.5	12	0.708
1326	324	Zr	100																Impregnation	1073	0.15	0.05	3	1.013	0.6		16	82.1	11.3	6.6	17.9	2.864
1327	324	Zr	94							S	6								Impregnation	1073	0.15	0.05	3	1.013	0.6		16.8	82	11.7	6.3	18	3.024
1328	324	Li	5	Zr	95														Impregnation	1073	0.15	0.05	3	1.013	0.6		17.2	49.9	27.2	22.9	50.1	8.6172
1329	324	Li	5	Zr	89					S	6								Impregnation	1073	0.15	0.05	3	1.013	0.6		32.1	21	58.3	20.7	79	25.359
1330	324	Li	5	Zr	89					S	6								Impregnation	1073	0.1	0.05	2	1.013	0.6		43.3	21	58.3	20.7	79	34.207
1331	325	Y	25	Bi	75														precipitation	1173	0.3	0.1	3	1.013	0.24		29.3				58	16.994
1332	326	Li	5	Mg	95														precipitation	1073	0.3	0.1	3	1.013	2.2		37.5				51.4	19.275
1333	326	Sr	9.1	La	90.9														Impregnation	1073	0.8	0.2	4	1.013	0.035		26.7				60.7	16.2069
1334	326	Sr	1	La	5.6										Si	9.4	Al	84	Impregnation	1073	0.8	0.2	4	1.013	0.035		29.1				63.3	18.4203
1335	327	Pr	100																Therm.decomp.	1123	0.548	0.161	3.40373	1.013	0.2	98.2	19.9		7.8	13.1	20.9	4.1591
1336	327	Sr	11.1	Pr	66.7					F	22.2								Therm.decomp.	1123	0.548	0.161	3.40373	1.013	0.2	98.1	29.2		31.4	26.6	58	16.936
1337	327	Sr	20	Pr	40					F	40								Therm.decomp.	1123	0.548	0.161	3.40373	1.013	0.2	98.3	29.4		30.7	28	58.7	17.2578
1338	327	Sr	27.3	Pr	18.1					F	54.6								Therm.decomp.	1123	0.548	0.161	3.40373	1.013	0.2	86.8	26.8		35.4	26.1	61.5	16.482
1339	328	Sr	50	Ce	47.5	Yb	2.5												Therm.decomp.	883	0.44	0.11	4	1.013	0.33		19.9		24.6	24.5	49.1	9.7709
1340	328	Ba	50	Ce	46.5	La	3.5												Therm.decomp.	923	0.44	0.11	4	1.013	0.33		26.1		32.1	28.8	60.9	15.8949
1341	328	Li	24	Sr	38	Ce	36.1	Yb	1.9										Therm.decomp.	893	0.44	0.11	4	1.013	0.33		18		28.4	44.6	73	13.14
1342	328	Li	24	Ba	38	Ce	35.3	La	2.7										Therm.decomp.	883	0.44	0.11	4	1.013	0.33		18.3		31.6	41	72.6	13.2858
1343	329	Ca	4.7	La	1.8	Mg	93.5												Therm.decomp.	1073	0.89	0.11	8.09091	1.013	0.018		20.4				71.1	14.5044
1344	329	Ca	8.3	La	8.3	Mg	83.4												Therm.decomp.	1073	0.89	0.11	8.09091	1.013	0.018		18.7				78.6	14.6982
1345	329	Ca	1.9	La	1.9	Mg	96.2												Therm.decomp.	1073	0.89	0.11	8.09091	1.013	0.018		17.1				88.9	15.2019
1346	329	Ca	1.8	La	8.9	Mg	89.3												Therm.decomp.	1073	0.89	0.11	8.09091	1.013	0.018		22.3				71.3	15.8999
1347	329	Ba	4.7	La	0.9	Mg	94.4												Therm.decomp.	1073	0.89	0.11	8.09091	1.013	0.018		20.4				73	14.892
1348	329	Ba	4.3	La	8.7	Mg	87												Therm.decomp.	1073	0.89	0.11	8.09091	1.013	0.018		19.4				72.2	14.0068
1349	329	Ba	1.8	La	8.9	Mg	89.3												Therm.decomp.	1073	0.89	0.11	8.09091	1.013	0.018		19.2				71.9	13.8048
1350	329	Ba	1.9	La	1.9	Mg	96.2												Therm.decomp.	1073	0.89	0.11	8.09091	1.013	0.018		21				74.8	15.708
1351	329	Ba	8.3	La	8.3	Mg	83.4												Therm.decomp.	1073	0.89	0.11	8.09091	1.013	0.018		20.6				74.3	15.3058
1352	329	Mg	90.1	La	9.9														Therm.decomp.	1073	0.89	0.11	8.09091	1.013	0.018		16.6				72.3	12.0018
1353	330	Li	9.1	Mg	90.9														Impregnation	1023	0.8	0.2	4	1.013	0.35		27.6				64	17.664
1354	330	Na	9.1	Mg	90.9														Impregnation	1023	0.8	0.2	4	1.013	0.35		26.6				58.7	15.6142
1355	330	K	9.1	Mg	90.9														Impregnation	1023	0.8	0.2	4	1.013	0.35		22.4				34.9	7.8176
1356	330	Rb	9.1	Mg	90.9														Impregnation	1023	0.8	0.2	4	1.013	0.35		20.7				29.9	6.1893
1357	330	Cs	9.1	Mg	90.9														Impregnation	1023	0.8	0.2	4	1.013	0.35		5.1				42.5	2.1675
1358	331	Bi	82.4	W	17.6														Therm.decomp.	1098	0.375	0.125	3	1.013	0.75		20				60	12
1359	332	Mg	100																n.a.	1173	0.8	0.2	4	1.013	0.2		16.1		39.8	11.3	51.1	8.2271
1360	332	Na	20	Mg	80														Impregnation	1173	0.8	0.2	4	1.013	0.2		21.5		42.8	17.5	60.3	12.9645
1361	333	Mg	30	Ba	70														Therm.decomp.	1053	0.8	0.2	4	1.013	0.2		24				43	10.32
1362	334	Ba	100																Impregnation	973	0.168	0.067	2.50746	1.05	0.6		3		0.9	40.3	41.2	1.236
1363	334	Gd	100																Impregnation	973	0.168	0.067	2.50746	1.05	0.6		25.6		16.6	12.3	28.9	7.3984
1364	335	Ba	17.6	Gd	82.4														Impregnation	1073	0.168	0.067	2.50746	1.05	0.6		32				56	17.92
1365	335	Gd	100																Impregnation	1023	0.166	0.067	2.47761	1.013	0.6		28.1	57.2			42.8	12.0268
1366	335	Ba	10	Gd	70					F	20								Impregnation	1023	0.166	0.067	2.47761	1.013	0.6		32.4	46.6			53.4	17.3016
1367	335	Ba	10	Gd	70					Cl	20								Impregnation	1023	0.166	0.067	2.47761	1.013	0.6		36.6	42.4			57.6	21.0816
1368	335	Ba	10	Gd	70					Br	20								Impregnation	1023	0.166	0.067	2.47761	1.013	0.6		31.2	45			55	17.16
1369	336	Ca	100																Therm.decomp.	1103	0.067	0.033	2.0303	1.013	0.1		40.6	63.3	20.1	15.8	35.9	14.5754
1370	336	La	9	Ca	91														Therm.decomp.	1103	0.067	0.033	2.0303	1.013	0.1		48.4	66.4	17.9	13.7	31.6	15.2944
1371	336	Sr	16	La	10	Ca	74												Therm.decomp.	1103	0.067	0.033	2.0303	1.013	0.1		47	59.6	22.5	16	38.5	18.095
1372	337	Mg	33.3	Fe	66.7									F					Therm.decomp.	1123	0.85	0.15	5.66667	1.013			23.8	33			67	15.946
1373	338	Li	65.9	Zr	17.1					S	17								Impregnation	1000	0.15	0.05	3	1.013	0.67		20				70	14
1374	339	Sr	12	La	8.2										Al	69.4	Si	10.4	Impregnation	1123	0.8	0.2	4	1.013	0.035		29.1				57.5	16.7325
1375	340	Sr	33.3							F	66.7								Therm.decomp.	1023	0.75	0.15	5	1.013	0.18	1.4	0.8		0	54	54	0.432
1376	340	Nd	100																Therm.decomp.	1023	0.75	0.15	5	1.013	0.18	99.7	27.2		20.1	19.2	39.3	10.6896
1377	340	Sr	50	Nd	50														Therm.decomp.	1023	0.75	0.15	5	1.013	0.18	99.1	29.4		27.8	22.3	50.1	14.7294
1378	340	Sr	16.7	Nd	50					F	33.3								Therm.decomp.	1023	0.75	0.15	5	1.013	0.18	98.9	34.3		33.1	34	67.1	23.0153
1379	341	La	100																Therm.decomp.	1073	0.8	0.2	4	1.013	0.035		25.7				54.9	14.1093
1380	341	Sr	9.1	La	90.9														Therm.decomp.	1073	0.8	0.2	4	1.013	0.035		29				59.3	17.197
1381	341	Sm	100																Therm.decomp.	1073	0.8	0.2	4	1.013	0.035		24.3				51	12.393
1382	341	Sr	9.1	Sm	90.9														Therm.decomp.	1073	0.8	0.2	4	1.013	0.035		25.5				56.5	14.4075
1383	341	Eu	100																Therm.decomp.	1073	0.8	0.2	4	1.013	0.035		22.8				47.8	10.8984
1384	341	Sr	9.1	Eu	90.9														Therm.decomp.	1073	0.8	0.2	4	1.013	0.035		26				53.8	13.988
1385	341	Yb	100																Therm.decomp.	1073	0.8	0.2	4	1.013	0.035		10				48.2	4.82
1386	341	Sr	9.1	Yb	90.9														Therm.decomp.	1073	0.8	0.2	4	1.013	0.035		25				52.8	13.2
1387	341	Sr	9.1	Ce	90.9														Therm.decomp.	1073	0.8	0.2	4	1.013	0.035		17				57.6	9.792
1388	341	Sr	9.1	Pr	90.9														Therm.decomp.	1073	0.8	0.2	4	1.013	0.035		24				41.7	10.008
1389	341	Sr	9.1	Nd	90.9														Therm.decomp.	1073	0.8	0.2	4	1.013	0.035		26				53.1	13.806
1390	341	Sr	9.1	Gd	90.9														Therm.decomp.	1073	0.8	0.2	4	1.013	0.035		25				55.2	13.8
1391	341	Sr	9.1	Dy	90.9														Therm.decomp.	1073	0.8	0.2	4	1.013	0.035		15				33.3	4.995
1392	341	Sr	9.1	Er	90.9														Therm.decomp.	1073	0.8	0.2	4	1.013	0.035		25				56	14
1393	342	Y	100																Therm.decomp.	1023	0.166	0.067	2.47761	1.013	0.6	92.8	30.3	73.8	18	8.2	26.2	7.9386
1394	342	Ba	3.3	Y	90					F	6.7								Therm.decomp.	1023	0.166	0.067	2.47761	1.013	0.6	94	32.5	50.8	25	24.2	49.2	15.99
1395	342	Ba	10	Y	70					F	20								Therm.decomp.	1023	0.166	0.067	2.47761	1.013	0.6	92.4	38.2	53.4	29.9	16.7	46.6	17.8012
1396	342	Ba	16.7	Y	50					F	33.3								Therm.decomp.	1023	0.166	0.067	2.47761	1.013	0.6	92.2	36.7	46.8	30.8	22.4	53.2	19.5244
1397	342	Ba	23.3	Y	30					F	46.7								Therm.decomp.	1023	0.166	0.067	2.47761	1.013	0.6	92.1	36.3	42.6	34	23.4	57.4	20.8362
1398	342	Ba	31.7	Y	5					F	63.3								Therm.decomp.	1023	0.166	0.067	2.47761	1.013	0.6	80.1	36.1	37.9	41.3	20.8	62.1	22.4181
1399	343	Nd	100																Impregnation	1023	0.166	0.067	2.47761	1.013	0.6		28.1	66.7			33.3	9.3573
1400	343	Ba	30	Nd	70														Impregnation	1023	0.166	0.067	2.47761	1.013	0.6		35.9	54.6			45.4	16.2986
1401	343	Ba	10	Nd	70					F	20								Impregnation	1023	0.166	0.067	2.47761	1.013	0.6		33.8	47.6			52.4	17.7112
1402	343	Ba	10	Nd	70					Cl	20								Impregnation	1023	0.166	0.067	2.47761	1.013	0.6		42.4	49.3			50.7	21.4968
1403	343	Ba	10	Nd	70					Br	20								Impregnation	1023	0.166	0.067	2.47761	1.013	0.6		35.9	53.1			46.9	16.8371
1404	344	Mn	2.1	Na	2.1	W	1								Si	94.8			Impregnation	1123	0.164	0.036	4.55556	1.013	1.33		33				80	26.4
1405	344	Na	2.1	W	1										Si	96.9			Impregnation	1123	0.164	0.036	4.55556	1.013	1.33		44				52	22.88
1406	344	Mn	2.2	W	1.1										Si	96.7			Impregnation	1123	0.164	0.036	4.55556	1.013	1.33		20				40	8
1407	344	Mn	2												Si	98			Impregnation	1123	0.164	0.036	4.55556	1.013	1.33		23				23	5.29
1408	344	W	1.1												Si	98.9			Impregnation	1123	0.164	0.036	4.55556	1.013	1.33		12				20	2.4
1409	345	Nd	100																precipitation	1023	0.6	0.06	10	1.013	0.0333	97	10.9				50.6	5.5154
1410	345	Sr	0.5	Nd	99.5														precipitation	1023	0.6	0.06	10	1.013	0.0333	97.4	12.5				63.8	7.975
1411	346	Mn	2.2	Na	2.1	W	1								Si	94.7			Impregnation	1023	0.222	0.03	7.4	1.013	0.022		2.7				78	2.106
1412	346	Mn	1.5	Na	1.4	W	0.7	Mg	96.4										Impregnation	1023	0.222	0.03	7.4	1.013	0.022		3				88	2.64
1413	347	Na	0.1	Ca	99.9														Impregnation	1073	0.8	0.2	4	1.013			29				61.9	17.951
1414	347	Na	1.8	Ca	98.2														Impregnation	1073	0.8	0.2	4	1.013			28.2				61.9	17.4558
1415	347	Na	16.7	Ca	83.3														Impregnation	1073	0.8	0.2	4	1.013			28.5				62.8	17.898
1416	347	Ce	0.1	Ca	99.9														Impregnation	1073	0.8	0.2	4	1.013			27.2				43.9	11.9408
1417	347	Ce	0.1	Na	1.8	Ca	98.1												Impregnation	1073	0.8	0.2	4	1.013			28.8				63.4	18.2592
1418	347	Ce	0.3	Na	1.8	Ca	97.9												Impregnation	1073	0.8	0.2	4	1.013			28.3				62.6	17.7158
1419	347	Ce	0.7	Na	1.8	Ca	97.5												Impregnation	1073	0.8	0.2	4	1.013			28.5				60	17.1
1420	347	Ce	1.3	Na	1.8	Ca	96.9												Impregnation	1073	0.8	0.2	4	1.013			28.3				60.7	17.1781
1421	347	Ce	50	Ca	50														Impregnation	1073	0.8	0.2	4	1.013			21.6				30.8	6.6528
1422	348	K	4.2							P	2.1				Si	93.7			Precipitation	1073	0.8	0.2	4	1.013			25.9				51	13.209
1423	348	Mn	0.2	K	4.2					P	2.1				Si	93.5			Precipitation	1073	0.8	0.2	4	1.013			22.1				37.9	8.3759
1424	348	Mn	0.2	K	3					P	1.5				Si	95.3			Precipitation	1073	0.8	0.2	4	1.013			22.2				37.8	8.3916
1425	348	Mn	0.5	K	4.2					P	2.1				Si	93.2			Precipitation	1073	0.8	0.2	4	1.013			25.5				50	12.75
1426	348	Mn	0.8	K	5.8					P	2.9				Si	90.5			Precipitation	1073	0.8	0.2	4	1.013			16.9				25.5	4.3095
1427	348	Mn	0.9												Si	99.1			Precipitation	1073	0.8	0.2	4	1.013			14.6				17.6	2.5696
1428	348	Mn	2.6	K	1.5										Al	95.9			Precipitation	1073	0.8	0.2	4	1.013			18.3				21.6	3.9528
1429	349	La	100																Therm.decomp.	973	0.75	0.15	5	1.013	0.18	100	29.4	62.8	21.5	15.7	37.2	10.9368
1430	349	Sr	6.7	La	80					F	13.3								Therm.decomp.	973	0.75	0.15	5	1.013	0.18	98.1	34.2	42.7	36.1	21.2	57.3	19.5966
1431	349	Nd	100																Therm.decomp.	1023	0.75	0.15	5	1.013	0.18	99.1	27.2	60.7	20.1	19.2	39.3	10.6896
1432	349	Sr	6.7	Nd	80					F	13.3								Therm.decomp.	1023	0.75	0.15	5	1.013	0.18	98.9	34.3	42.9	33.1	24	57.1	19.5853
1433	349	Sm	100																Therm.decomp.	1073	0.75	0.15	5	1.013	0.18	99.2	26.3	61.2	21.6	17.2	38.8	10.2044
1434	349	Sr	6.7	Sm	80					F	13.3								Therm.decomp.	1073	0.75	0.15	5	1.013	0.18	99.5	34	44.2	33.1	22.7	55.8	18.972
1435	349	Eu	100																Therm.decomp.	1023	0.75	0.15	5	1.013	0.18	98.4	26.3	66.9	21.8	11.3	33.1	8.7053
1436	349	Sr	6.7	Eu	80					F	13.3								Therm.decomp.	1023	0.75	0.15	5	1.013	0.18	99	33.1	47.1	31.9	21	52.9	17.5099
1437	349	Gd	100																Therm.decomp.	1023	0.75	0.15	5	1.013	0.18	99.7	29.5	66.5	20.1	13.4	33.5	9.8825
1438	349	Sr	6.7	Gd	80					F	13.3								Therm.decomp.	1023	0.75	0.15	5	1.013	0.18	99.5	34.4	45.4	32	22.6	54.6	18.7824
1439	349	Dy	100																Therm.decomp.	1023	0.75	0.15	5	1.013	0.18	99.5	31.3	57.4	25	17.6	42.6	13.3338
1440	349	Sr	6.7	Dy	80					F	13.3								Therm.decomp.	1023	0.75	0.15	5	1.013	0.18	96.3	32.6	48.5	32	19.5	51.5	16.789
1441	349	Ho	100																Therm.decomp.	1023	0.75	0.15	5	1.013	0.18	99.3	28.8	67	19.9	13.1	33	9.504
1442	349	Sr	6.7	Ho	80					F	13.3								Therm.decomp.	1023	0.75	0.15	5	1.013	0.18	97.3	30.8	54.2	26.7	19.1	45.8	14.1064
1443	349	Er	100																Therm.decomp.	1023	0.75	0.15	5	1.013	0.18	99.1	27.6	65.6	20	14.4	34.4	9.4944
1444	349	Sr	6.7	Er	80					F	13.3								Therm.decomp.	1023	0.75	0.15	5	1.013	0.18	96.6	29.3	57.1	23.8	19.1	42.9	12.5697
1445	349	Tm	100																Therm.decomp.	1023	0.75	0.15	5	1.013	0.18	99.4	26.4	72	16.4	11.6	28	7.392
1446	349	Sr	6.7	Tm	80					F	13.3								Therm.decomp.	1023	0.75	0.15	5	1.013	0.18	99.5	28.6	59.7	21.2	19.1	40.3	11.5258
1447	349	Yb	100																Therm.decomp.	1023	0.75	0.15	5	1.013	0.18	99.4	28.8	68.8	19.3	11.9	31.2	8.9856
1448	349	Sr	6.7	Yb	80					F	13.3								Therm.decomp.	1023	0.75	0.15	5	1.013	0.18	99.4	28.7	64.3	19.9	15.8	35.7	10.2459
1449	349	La	50							F	50								Therm.decomp.	1053	0.8	0.2	4	1.013	0.24		25	53.4	27.2	19.4	46.6	11.65
1450	349	Ba	3.3	La	45					F	51.7								Therm.decomp.	1053	0.8	0.2	4	1.013	0.24		28.7	32.7	44.7	22.6	67.3	19.3151
1451	350	La	100																Impregnation	1073	0.8	0.2	4	1.013	0.035		25.7				51	13.107
1452	350	La	17.3												Si	11.5	Al	71.2	Impregnation	1073	0.8	0.2	4	1.013	0.035		26.5				53.2	14.098
1453	350	Sr	11	La	17.3										Al	10	Si	61.7	Impregnation	1073	0.8	0.2	4	1.013	0.035		30.9				64.4	19.8996
1454	350	Nd	100																Impregnation	1073	0.8	0.2	4	1.013	0.035		23.5				22.1	5.1935
1455	350	Nd	17.3												Al	11.5	Si	71.2	Impregnation	1073	0.8	0.2	4	1.013	0.035		26				48.5	12.61
1456	350	Sr	11	Nd	17.3										Al	10	Si	61.7	Impregnation	1073	0.8	0.2	4	1.013	0.035		29.2				55.8	16.2936
1457	350	Sr	11												Al	12.4	Si	76.6	Impregnation	1073	0.8	0.2	4	1.013	0.035		6.1				63.9	3.8979
1458	350	Mg	8.1	La	19.3										Al	10.1	Si	62.5	Impregnation	1123	0.94	0.059	15.9322	1.013	0.035		9.8				69.4	6.8012
1459	350	Ca	8.1	La	19.3										Al	10.1	Si	62.5	Impregnation	1123	0.94	0.059	15.9322	1.013	0.035		11.3				77.7	8.7801
1460	350	Sr	8.1	La	19.3										Al	10.1	Si	62.5	Impregnation	1123	0.94	0.059	15.9322	1.013	0.035		12.5				80.7	10.0875
1461	350	Ba	8.1	La	19.3										Al	10.1	Si	62.5	impregnation	1123	0.94	0.059	15.9322	1.013	0.035		11.1				72.9	8.0919
1462	350	Sr	9	La	16										Al	10.4	Si	64.6	impregnation	1123	0.94	0.059	15.9322	1.013	0.035		12.5				80.7	10.0875
1463	350	Sr	9	Ce	16										Al	10.4	Si	64.6	impregnation	1123	0.94	0.059	15.9322	1.013	0.035		0.1				0	0
1464	350	Sr	9	Nd	16										Al	10.4	Si	64.6	impregnation	1123	0.94	0.059	15.9322	1.013	0.035		11.1				81.7	9.0687
1465	350	Sr	9	Sm	16										Al	10.4	Si	64.6	impregnation	1123	0.94	0.059	15.9322	1.013	0.035		6.5				83.8	5.447
1466	350	Sr	9	Gd	16										Al	10.4	Si	64.6	impregnation	1123	0.94	0.059	15.9322	1.013	0.035		7.4				82.5	6.105
1467	350	Sr	9	Er	16										Al	10.4	Si	64.6	impregnation	1123	0.94	0.059	15.9322	1.013	0.035		7				81.3	5.691
1468	350	Sr	9	Yb	16										Al	10.4	Si	64.6	impregnation	1123	0.94	0.059	15.9322	1.013	0.035		8.9				75.5	6.7195
1469	351	Sr	23.1	Zr	30.8					P	46.1								Therm.decomp.	1023	0.165	0.083	1.98795	1.013	0.6		16.5				15.3	2.5245
1470	352	Ca	59.4	Pb	3.1					P	37.5								Therm.decomp.	1073	0.22	0.15	1.46667	1.013	0.8		37.7		33.9	15.4	49.3	18.5861
1471	352	Ca	62.5							P	37.5								Therm.decomp.	1073	0.22	0.15	1.46667	1.013	0.8		35.9		28.7	10.3	39	14.001
1472	352	Ca	60.9	Pb	1.6					P	37.5								Therm.decomp.	1073	0.22	0.15	1.46667	1.013	0.8		39		37.8	14.7	52.5	20.475
1473	352	Ca	56.3	Pb	6.3					P	37.4								Therm.decomp.	1073	0.22	0.15	1.46667	1.013	0.8		40.8		38.9	16.9	55.8	22.7664
1474	352	Ca	53.1	Pb	9.4					P	37.5								Therm.decomp.	1073	0.22	0.15	1.46667	1.013	0.8		38.6		37.6	15.5	53.1	20.4966
1475	352	Ca	50	Pb	12.5					P	37.5								Therm.decomp.	1073	0.22	0.15	1.46667	1.013	0.8		38.4		37	15.6	52.6	20.1984
1476	352	Ca	43.8	Pb	18.8					P	37.4								Therm.decomp.	1073	0.22	0.15	1.46667	1.013	0.8		34.5		38.8	14	52.8	18.216
1477	353	Mg	100																n.a.	1173	0.5	0.21	2.38095	1.013	1.5		20.6				48.9	10.0734
1478	353	Li	0.7	Mg	99.3														Impregnation	1173	0.5	0.21	2.38095	1.013	1.5	93	23.3		44	16	60	13.98
1479	353	Li	10	Mg	90														Impregnation	1173	0.5	0.21	2.38095	1.013	1.5		22.5		47.9	7.2	55.1	12.3975
1480	353	Na	3	Mg	97														Impregnation	1173	0.5	0.21	2.38095	1.013	1.5	93	21.5		36.8	21.5	58.3	12.5345
1481	353	K	4	Mg	96														Impregnation	1173	0.5	0.21	2.38095	1.013	1.5		19.3		32.2	14.5	46.7	9.0131
1482	353	Si	100																n.a.	1173	0.5	0.21	2.38095	1.013	1.5		14		12.1	9.6	21.7	3.038
1483	353	Na	2												Si	98			Impregnation	1173	0.5	0.21	2.38095	1.013	1.5	54	13.4		30.1	11	41.1	5.5074
1484	353	Li	0.6												Si	99.4			Impregnation	1173	0.5	0.21	2.38095	1.013	1.5		14.2		30.2	9	39.2	5.5664
1485	353	Si	50							C	50								n.a.	1173	0.5	0.21	2.38095	1.013	1.5		2.6		19.2	38.5	57.7	1.5002
1486	353	Al	100																n.a.	1173	0.5	0.21	2.38095	1.013	1.5		2.6		21.4	38.2	59.6	1.5496
1487	353	Li	3												Al	97			Impregnation	1173	0.5	0.21	2.38095	1.013	1.5	60	14.9		31.2	10.2	41.4	6.1686
1488	353	Li	0.5												Ti	99.5			Impregnation	1173	0.5	0.21	2.38095	1.013	1.5		20.5		37.1	10.1	47.2	9.676
1489	354	Li	25	Sb	25	Te	50												Therm.decomp.	973	0.167	0.033	5.06061	1.013	1.2		17		58	8	66	11.22
1490	355	Si	100																impregnation	1123	0.09	0.02	4.5	1.013	1.8		17			15	23	3.91
1491	355	Li	1.8												Si	98.2			impregnation	1123	0.09	0.02	4.5	1.013	1.8		6			0	0	0
1492	355	Na	1.8												Si	98.2			impregnation	1123	0.09	0.02	4.5	1.013	1.8		2			0	0	0
1493	355	K	1.8												Si	98.2			impregnation	1123	0.09	0.02	4.5	1.013	1.8		2			0	0	0
1494	355	Rb	1.8												Si	98.2			impregnation	1123	0.09	0.02	4.5	1.013	1.8		2			0	8	0.16
1495	355	Cs	1.8												Si	98.2			impregnation	1123	0.09	0.02	4.5	1.013	1.8		5			0	10	0.5
1496	355	Mg	1.8												Si	98.2			impregnation	1123	0.09	0.02	4.5	1.013	1.8		15			0	20	3
1497	355	Ca	1.8												Si	98.2			impregnation	1123	0.09	0.02	4.5	1.013	1.8		15			0	21	3.15
1498	355	Na	1.2	W	0.6										Si	98.2			impregnation	1123	0.09	0.02	4.5	1.013	1.8		44			42	52	22.88
1499	355	K	1.2	W	0.6										Si	98.2			impregnation	1123	0.09	0.02	4.5	1.013	1.8		30			52	67	20.1
1500	355	Rb	1.2	W	0.6										Si	98.2			impregnation	1123	0.09	0.02	4.5	1.013	1.8		32			59	78	24.96
1501	355	Cs	1.2	W	0.6										Si	98.2			impregnation	1123	0.09	0.02	4.5	1.013	1.8		33			39	55	18.15
1502	355	Li	1.2	W	0.6										Si	98.2			impregnation	1123	0.09	0.02	4.5	1.013	1.8		36			26	27	9.72
1503	355	Ca	0.9	W	0.9										Si	98.2			impregnation	1123	0.09	0.02	4.5	1.013	1.8		16			20	25	4
1504	355	Mg	0.9	W	0.9										Si	98.2			impregnation	1123	0.09	0.02	4.5	1.013	1.8		20			15	20	4
1505	356	Ca	100																impregnation	973	0.5	0.1	5	1.013	0.21	33.3	4.7				16	0.752
1506	356	Na	21.9	Ca	78.1														impregnation	973	0.5	0.1	5	1.013	0.21	14.4	4.2				73.5	3.087
1507	356	Ce	28.1	Na	15.7	Ca	56.2												impregnation	973	0.5	0.1	5	1.013	0.21	23.2	5				56.4	2.82
1508	357	Ni	10												La	90			impregnation	923	0.833	0.167	4.98802	1.013	0.45		42				0	0
1509	357	Ni	5.3												Sm	94.7			impregnation	823	0.833	0.167	4.98802	1.013	0.45		6				58	3.48
1510	357	Ni	10												Ce	90			impregnation	823	0.833	0.167	4.98802	1.013	0.45		25				62	15.5
1511	358	La	9.1	Mg	90.9														Therm.decomp.	1023	0.8	0.2	4	1.013	0.07		30				56.7	17.01
1512	359	Li	12.9	Mg	87.1														impregnation	1173	0.094	0.023	4.08696	1.013	0.45		25				97	24.25
1513	360	Li	9.1	Mg	90.9														precipitation	1023	0.75	0.25	3	1.013	0.35		36.1				60.1	21.6961
1514	361	Ca	62.6							Cl	9.3	P	28.1						precipitation	1023	0.165	0.083	1.98795	1.013	0.6		7.3	78.9	0	21.1	21.1	1.5403
1515	361	Ca	40.6							Cl	56	P	3.4						precipitation	1023	0.165	0.083	1.98795	1.013	0.6		39.3	43.7	51	5.3	56.3	22.1259
1516	361	Pb	1	Ca	40					Cl	56	P	3						precipitation	1023	0.165	0.083	1.98795	1.013	0.6		39	40.8	53.7	5.5	59.2	23.088
1517	361	Ni	0.8	Ca	40					Cl	56	P	3.2						precipitation	1023	0.165	0.083	1.98795	1.013	0.6		38.8	43.5	51.7	4.8	56.5	21.922
1518	361	Zn	0.7	Ca	35.6					Cl	45.9	P	17.8						precipitation	1023	0.165	0.083	1.98795	1.013	0.6		36.6	41.7	49.3	9	58.3	21.3378
1519	362	W	2												Si	98			impregnation	923	0.9	0.1	9	1.013	0.6		1.2		0.4	6.8	7.2	0.0864
1520	362	K	3.8	W	1.2										Si	95			impregnation	923	0.9	0.1	9	1.013	0.6		1.47		8	26.2	34.2	0.50274
1521	362	K	3.8	W	1.2										Ti	95			impregnation	923	0.9	0.1	9	1.013	0.6		2.64		0.5	5.8	6.3	0.16632
1522	362	K	3.8	W	1.2										Al	95			impregnation	923	0.9	0.1	9	1.013	0.6		3.3		0.02	1.41	1.43	0.04719
1523	362	K	3.8	W	1.2										Mg	95			impregnation	923	0.9	0.1	9	1.013	0.6		2.55		0.35	3.33	3.68	0.09384
1524	363	Sm	10	Y	15	Bi	75												Therm.decomp.	1223	0.333	0.167	1.99401	1.013	0.4		43.1				62	26.722
1525	364	Sr	0.8												La	99.2			impregnation	923	0.783	0.217	3.60829	1.013	0.06		23				52	11.96
1526	364	Sr	0.8	Ni	2.6										La	96.6			impregnation	923	0.783	0.217	3.60829	1.013	0.06		38				2	0.76
1527	365	Si	100																impregnation	1050	0.88	0.118	7.45763	1.013	0.22		0		0		0	0
1528	365	Mn	4												Si	96			impregnation	1050	0.88	0.118	7.45763	1.013	0.22		0		0		0	0
1529	365	Na	9.1	W	4.5										Si	86.4			impregnation	1050	0.88	0.118	7.45763	1.013	0.22		11		17		63	6.93
1530	365	V	3.6	Na	9.1	W	4.5								Si	82.8			impregnation	1050	0.88	0.118	7.45763	1.013	0.22		10		4		12	1.2
1531	365	Cr	3.6	Na	9.1	W	4.5								Si	82.8			impregnation	1050	0.88	0.118	7.45763	1.013	0.22		10		9		24	2.4
1532	365	Mn	3.6	Na	9.1	W	4.5								Si	82.8			impregnation	1050	0.88	0.118	7.45763	1.013	0.22		20		46		80	16
1533	365	Fe	3.6	Na	9.1	W	4.5								Si	82.8			impregnation	1050	0.88	0.118	7.45763	1.013	0.22		15		30		60	9
1534	365	Co	3.6	Na	9.1	W	4.5								Si	82.8			impregnation	1050	0.88	0.118	7.45763	1.013	0.22		16		40		68	10.88
1535	365	Zn	3.6	Na	9.1	W	4.5								Si	82.8			impregnation	1050	0.88	0.118	7.45763	1.013	0.22		9		17		63	5.67
1536	366	Li	16.7	Mg	83.3														impregnation	1053	0.405	0.203	1.99507	1.013	0.24		25.1		28	24	52	13.052
1537	366	Li	16.7	Y	83.3														impregnation	1053	0.405	0.203	1.99507	1.013	0.24		39.9		27	19	46	18.354
1538	366	Li	16.7	La	83.3														impregnation	1053	0.405	0.203	1.99507	1.013	0.24		19.8		32	28	60	11.88
1539	366	Li	16.7	Sm	83.3														impregnation	1053	0.405	0.203	1.99507	1.013	0.24		22.3		28	29	57	12.711
1540	366	Li	16.7	Ho	83.3														impregnation	1053	0.405	0.203	1.99507	1.013	0.24		34.7		23	16	39	13.533
1541	367	La	50	Al	50														Sol-gel	1013	0.333	0.067	4.97015	1.013			15				4.5	0.675
1542	367	Li	5	La	50	Al	45												Sol-gel	1013	0.333	0.067	4.97015	1.013			17				4.8	0.816
1543	367	Mg	5	La	50	Al	45												Sol-gel	1013	0.333	0.067	4.97015	1.013			18.3				6.4	1.1712
1544	367	Na	5	La	45	Al	50												Sol-gel	1013	0.333	0.067	4.97015	1.013			14.5				4.2	0.609
1545	367	K	5	La	45	Al	50												Sol-gel	1013	0.333	0.067	4.97015	1.013			16.2				5.8	0.9396
1546	367	Ca	5	La	45	Al	50												Sol-gel	1013	0.333	0.067	4.97015	1.013			14.6				3.5	0.511
1547	367	Ba	5	La	45	Al	50												Sol-gel	1013	0.333	0.067	4.97015	1.013			16.5				3	0.495
1548	368	Sr	65.5							P	34.5								Therm.decomp.	1023	0.165	0.083	1.98795	1.013	0.6		19.7				4.1	0.8077
1549	368	Sr	65.5							P	34.5			Cl					Therm.decomp.	1023	0.165	0.083	1.98795	1.013	0.6		8.4				9.7	0.8148
1550	368	Pb	0.8	Sr	69.4					P	29.8								Therm.decomp.	1023	0.165	0.083	1.98795	1.013	0.6		38.6				40.7	15.7102
1551	368	Pb	0.8	Sr	69.4					P	29.8			Cl					Therm.decomp.	1023	0.165	0.083	1.98795	1.013	0.6		26.5				60.2	15.953
1552	368	Zn	0.7	Sr	63.7					P	35.6								Therm.decomp.	1023	0.165	0.083	1.98795	1.013	0.6		26.4		7.8	14.4	22.2	5.8608
1553	368	Co	0.8	Sr	67.5					P	31.7								Therm.decomp.	1023	0.165	0.083	1.98795	1.013	0.6		28.4		0.7	1.1	1.8	0.5112
1554	368	Ni	0.7	Sr	63.8					P	35.5								Therm.decomp.	1023	0.165	0.083	1.98795	1.013	0.6		99.9		0	0	0	0
1555	369	Na	2.1	W	1										Si	96.9			impregnation	1073	0.75	0.25	3	1	0.1		8.8	45.5	21.8	32.7	54.5	4.796
1556	369	Na	2.1	Mn	2.2										Si	95.7			impregnation	1073	0.75	0.25	3	1	0.1		2.4	42.5	9.6	47.9	57.5	1.38
1557	369	W	1	Mn	2.2										Si	96.8			impregnation	1073	0.75	0.25	3	1	0.1		3.1	72.7	0	17.3	17.3	0.5363
1558	369	Na	2.1	W	1	Mn	1.1								Si	95.8			impregnation	1073	0.75	0.25	3	1	0.1		30.2	36.7	39.6	23.8	63.4	19.1468
1559	370	Ni	27.3	Sb	18.2	Te	54.5												precipitation	923	0.25	0.05	5	1.013	0.9		13.9	21	39	40	79	10.981
1560	371	Na	9.1	W	4.5										Si	86.4			impregnation	1048	0.88	0.12	7.33333	1.013	0.22		7				40	2.8
1561	371	Mn	1	Na	9.1	W	4.5								Si	85.4			impregnation	1048	0.88	0.12	7.33333	1.013	0.22		24				77	18.48
1562	372	Bi	75	Y	15	Sm	10												sol-gel	1173	0.18	0.045	4	1.013	0.12		25				32	8
1563	373	Na	8.9	W	4.5	Mn	3.5								Si	83.1			impregnation	1023	0.89	0.11	8.09091	1	0.04		15.1				71.8	10.8418
1564	374	Ce	100																precipitation	1078	0.55	0.095	5.78947	1.013	0.47	93	10	83.7	9	7.2	16.2	1.62
1565	374	Tb	100																precipitation	1073	0.75	0.052	14.4231	1.013	0.32	100	11	29.4	28.6	36.6	65.2	7.172
1566	374	La	100																precipitation	1093	0.742	0.054	13.7407	1.013	0.38	100	13	20.1	45.4	29.1	74.5	9.685
1567	374	Y	100																precipitation	1143	0.585	0.087	6.72414	1.013	0.31	100	16	34.7	47.5	13.2	60.7	9.712
1568	374	Tm	100																precipitation	1073	0.602	0.084	7.16667	1.013	0.27	59	9	34.6	34.5	23.7	58.2	5.238
1569	374	Sm	100																precipitation	1083	0.54	0.097	5.56701	1.013	0.25	100	19	35.1	36.3	25.2	61.5	11.685
1570	374	Yb	100																precipitation	1078	0.6	0.084	7.14286	1.013	0.27	80	14.1	26.7	39.8	28.6	68.4	9.6444
1571	374	Eu	100																precipitation	1068	0.6	0.084	7.14286	1.013	0.28	100	20	30	42	25.3	67.3	13.46
1572	374	La	63	Nd	37														precipitation	1128	0.56	0.085	6.58823	1.013	0.26	100	19.6	38.3	42.8	13.9	56.7	11.1132
1573	374	La	55.9	Pr	11	Nd	33.1												precipitation	1108	0.627	0.078	8.03846	1.013	0.27	100	15	32.3	35.7	27.9	63.6	9.54
1574	374	La	18.7	Pr	7.2	Nd	9.6	Ce	64.5										precipitation	1113	0.605	0.083	7.28916	1.013	0.34	100	11	58.8	26.7	12	38.7	4.257
1575	374	La	53.1	Pr	9.4	Nd	26.6	Ce	10.9										precipitation	1108	0.609	0.082	7.42683	1.013	0.3	100	19	29.8	38.9	25.2	64.1	12.179
1576	374	Gd	41.7	Eu	12.9	Tb	1	Nd	0.9						Sm	43.5			precipitation	1068	0.61	0.081	7.53086	1.013	0.29	100	17	34.1	35.6	27.5	63.1	10.727
1577	374	Sm	12.1	Gd	11.6	Eu	3.7	Tb	2.1						Y	70.5			precipitation	1023	0.61	0.081	7.53086	1.013	0.22	100	17	30.4	42.4	22.8	65.2	11.084
1578	374	Li	18.2	La	15.5	Pr	6.1	Nd	8.1						Ce	52.1			precipitation	1123	0.605	0.083	7.28916	1.013	0.34		17.2				76.5	13.158
1579	374	K	68.3	La	5.8	Pr	2.3	Nd	3						Ce	20.6			precipitation	1040	0.605	0.083	7.28916	1.013	0.34		15.6				67.2	10.4832
1580	375	Li	8.9	W	4.5	Mn	3.5								Si	83.1			impregnation	1073	0.762	0.238	3.20168	1.013	0.14		20.5	35.9	35.4	28.7	64.1	13.1405
1581	375	Na	8.9	W	4.5	Mn	3.5								Si	83.1			Impregnation	1073	0.762	0.238	3.20168	1.013	0.14		29.5	33.6	42.6	23.8	66.4	19.588
1582	375	K	8.9	W	4.5	Mn	3.5								Si	83.1			Impregnation	1073	0.762	0.238	3.20168	1.013	0.14		29.6	37.6	39.6	22.8	62.4	18.4704
1583	375	Ba	8.9	W	4.5	Mn	3.5								Si	83.1			Impregnation	1073	0.762	0.238	3.20168	1.013	0.14		21.3	67.5	18.7	13.8	32.5	6.9225
1584	375	Ca	8.9	W	4.5	Mn	3.5								Si	83.1			Impregnation	1073	0.762	0.238	3.20168	1.013	0.14		19	74.7	12.1	13.2	25.3	4.807
1585	375	Fe	8.9	W	4.5	Mn	3.5								Si	83.1			Impregnation	1073	0.762	0.238	3.20168	1.013	0.14		18.3	85.4	7.5	7.1	14.6	2.6718
1586	375	Co	8.9	W	4.5	Mn	3.5								Si	83.1			Impregnation	1073	0.762	0.238	3.20168	1.013	0.14		18.3	77	11.9	11.1	23	4.209
1587	375	Ni	8.9	W	4.5	Mn	3.5								Si	83.1			Impregnation	1073	0.762	0.238	3.20168	1.013	0.14		18.4	76.2	12.1	11.7	23.8	4.3792
1588	375	Al	8.9	W	4.5	Mn	3.5								Si	83.1			Impregnation	1073	0.762	0.238	3.20168	1.013	0.14		17.9	83.4	8.6	8	16.6	2.9714
1589	376	Ba	50	Ti	50														Sol-gel	1048	0.67	0.33	2.0303	1.013	0.3	99	20.5				66.8	13.694
1590	376	Ba	32.2	Ca	33.9	Ti	33.9												Sol-gel	1048	0.67	0.33	2.0303	1.013	0.3	99	34.1				55.7	18.9937
1591	376	Ba	32.2	Sr	33.9	Ti	33.9												Sol-gel	1048	0.67	0.33	2.0303	1.013	0.3	99	34.2				53.8	18.3996
1592	376	Ba	42.9	Ca	2.4	Ti	47.5	Mg	2.4	Cl	4.8								Sol-gel	1048	0.67	0.33	2.0303	1.013	0.3	99	55.4				30.9	17.1186
1593	376	Ba	43.9	Ca	2.4	Ti	48.9	Li	2.4	Cl	2.4								Sol-gel	1048	0.67	0.33	2.0303	1.013	0.3	99	29.2				54.8	16.0016
1594	376	Ba	43.6	Ti	51.2	Na	2.6			Cl	2.6								Sol-gel	1048	0.67	0.33	2.0303	1.013	0.3	99	27.3				77.3	21.1029
1595	376	Ba	30.3	Ti	60.7	Sn	3			Cl	6								Sol-gel	1048	0.67	0.33	2.0303	1.013	0.3	99	66.6				52.1	34.6986
1596	376	Ca	31.3	Ti	62.5	Na	3.1			Cl	3.1								Sol-gel	1048	0.67	0.33	2.0303	1.013	0.3	99	37.7				41.9	15.7963
1597	376	Ba	45.2	Ca	2.4	Ti	47.6			Cl	4.8								Sol-gel	1048	0.67	0.33	2.0303	1.013	0.3	99	29.7				56.2	16.6914
1598	377	Li	0.6	Mg	99.4														Therm.decomp.	1023	0.5	0.1	5	1.013	0.36	95.9	24.7		28.8	18.9	47.7	11.7819
1599	377	Li	6.1	Mg	93.9														Therm.decomp.	1023	0.5	0.1	5	1.013	0.36	96.2	28.9		43.3	25.7	69	19.941
1600	377	Li	15.3	Mg	84.7														Therm.decomp.	1023	0.5	0.1	5	1.013	0.36	82.5	27.6		28.6	25.7	54.3	14.9868
1601	377	Li	30.6	Mg	69.4														Therm.decomp.	1023	0.5	0.1	5	1.013	0.36	42.3	16		43.8	20.4	64.2	10.272
1602	378	Nb	1.9	Mn	2	Na	1.8	W	2.8						Si	91.5			Impregnation	1123	0.32	0.08	4	1.013	0.3		32.5				80.2	26.065
1604	380	Sr	2	La	98														Impregnation	973	0.783	0.217	3.60829	1	0.06		23.2				51.7	11.9944
1605	380	Ni	2	Sr	1.96	La	96.04												Impregnation	973	0.783	0.217	3.60829	1	0.06		19				12.4	2.356
1606	381	Mn	16.9												Si	83.1			Impregnation	1073	0.417	0.167	2.49701	1.013	0.109		20.6	72	15		28	5.768
1607	381	Na	8.9	W	4.5	Mn	3.5								Si	83.1			Impregnation	1073	0.417	0.167	2.49701	1.013	0.109		35.5	46	41		54	19.17
1608	381	Na	8.9	Mo	4.5	Mn	3.5								Si	83.1			Impregnation	1073	0.417	0.167	2.49701	1.013	0.109		30.7	54.3	31		45.7	14.0299
1609	381	Na	8.9	Mn	3.5					S	4.5				Si	83.1			Impregnation	1073	0.417	0.167	2.49701	1.013	0.109		35.7	43.6	41.1		56.4	20.1348
1610	381	Na	10	Mn	3.5					P	4.5				Si	82			Impregnation	1073	0.417	0.167	2.49701	1.013	0.109		31	49.5	38.6		50.5	15.655
1611	381	Na	8.9	Mn	3.5					P	4.5				Si	83.1			Impregnation	1073	0.417	0.167	2.49701	1.013	0.109		33.5	47.5	36.9		52.5	17.5875
1612	381	Na	8.9	Mn	3.5					C	4.5				Si	83.1			Impregnation	1073	0.417	0.167	2.49701	1.013	0.109		8.9	50.4	19		49.6	4.4144
1613	381	Na	8.9	Mn	3.5										Si	87.6			Impregnation	1073	0.417	0.167	2.49701	1.013	0.109		9.4	55.1	21.7		44.9	4.2206
1614	381	Na	11.3	W	5.6										Si	83.1			Impregnation	1073	0.417	0.167	2.49701	1.013	0.109		15.2	37.6	33		62.4	9.4848
1615	381	Na	11.3	Mo	5.6										Si	83.1			Impregnation	1073	0.417	0.167	2.49701	1.013	0.109		14	40.7	21.5		59.3	8.302
1616	381	Na	11.3							S	5.6				Si	83.1			Impregnation	1073	0.417	0.167	2.49701	1.013	0.109		4	55.6	6.3		44.4	1.776
1617	381	Na	12.7							P	4.2				Si	83.1			Impregnation	1073	0.417	0.167	2.49701	1.013	0.109		5	60.5	6.5		39.5	1.975
1618	381	Na	11.3							P	5.6				Si	83.1			Impregnation	1073	0.417	0.167	2.49701	1.013	0.109		5.1	65.7	13.3		34.3	1.7493
1619	381	Na	11.3							C	5.6				Si	83.1			Impregnation	1073	0.417	0.167	2.49701	1.013	0.109		3.2	100	0		0	0
1620	381	Na	11.3												Si	88.7			Impregnation	1073	0.417	0.167	2.49701	1.013	0.109		3.1	100	0		0	0
1621	381	Mn	16.9											S	Si	83.1			Impregnation	1073	0.417	0.167	2.49701	1.013	0.109		20.9	70.3	17.1		29.7	6.2073
1622	382	Ca	100																Therm.decomp.	1073	0.889	0.111	8.00901	1.013	0.07		13.3				49.3	6.5569
1623	382	La	4.8	Ca	95.2														Therm.decomp.	1073	0.889	0.111	8.00901	1.013	0.07		19.8				67.2	13.3056
1624	382	Ce	4.8	Ca	95.2														Therm.decomp.	1073	0.889	0.111	8.00901	1.013	0.07		17.7				65	11.505
1625	382	Sm	4.8	Ca	95.2														Therm.decomp.	1073	0.889	0.111	8.00901	1.013	0.07		18.7				62.5	11.6875
1626	382	Nd	4.8	Ca	95.2														Therm.decomp.	1073	0.889	0.111	8.00901	1.013	0.07		19.5				70.8	13.806
1627	382	Yb	4.8	Ca	95.2														Therm.decomp.	1073	0.889	0.111	8.00901	1.013	0.07		20.1				66.4	13.3464
1628	383	Na	8.9	W	4.5	Mn	3.5								Si	83.1			Impregnation	1093	0.8	0.2	4	1.013	0.12	96.3	30.3		42		68.4	20.7252
1629	383	Na	8.9	W	4.5	Mn	3.5								Si	83.1			Sol-gel	1093	0.8	0.2	4	1.013	0.12	65.6	22.4		36.3		69.4	15.5456
1630	383	Na	8.9	W	4.5	Mn	3.5								Si	83.1			Impregnation	973	0.667	0.333	2.003	1.013	0.22	100	41				42.8	17.548
1631	384	La	1.1	Na	2.1	W	1	Mn	2.2						Si	93.6			Impregnation	973	0.667	0.333	2.003	1.013	0.22	100	45.8				55.9	25.6022
1632	385	W	0.6	Li	0.9										Si	98.5			Impregnation	973	0.882	0.118	7.47458	1.013	0.3		10				52	5.2
1633	385	Mn	4.3	Li	0.8										Si	94.9			Impregnation	973	0.882	0.118	7.47458	1.013	0.3		15				40	6
1634	385	Mn	4.5	W	0.6										Si	94.9			Impregnation	973	0.882	0.118	7.47458	1.013	0.3		15				40	6
1635	385	Li	6.5	Mn	4.3	W	5.9								Si	83.3			Impregnation	973	0.882	0.118	7.47458	1.013	0.3		19				79	15.01
1636	386	Na	13.8	W	0.7	Mn	1.5	Zr	2.2	S	3.6	P	0.7		Si	77.5			Sol-gel	1023	0.75	0.25	3	1.013	0.75		43.8				53.6	23.4768
1637	386	Na	13.8	W	0.7	Mn	1.5	Zr	2.2	S	3.6				Si	78.2			Sol-gel	1023	0.75	0.25	3	1.013	0.75		38				47.4	18.012
1638	386	Na	13.8	W	0.7	Mn	1.5	Zr	2.2	P	0.7				Si	81.1			Sol-gel	1023	0.75	0.25	3	1.013	0.75		34				47.1	16.014
1639	386	Na	13.8	W	0.7	Mn	1.5	Zr	2.2						Si	81.8			Sol-gel	1023	0.75	0.25	3	1.013	0.75		15				66.7	10.005
1640	387	La	10	Sr	20	Ca	70												n.a.	1073	0.099	0.033	3	1.013	0.06	97	33				57	18.81
1641	387	La	10	Ca	90														n.a.	1073	0.099	0.033	3	1.013	0.06	97	32				52	16.64
1642	387	La	10	Mg	90														n.a.	1073	0.099	0.033	3	1.013	0.06	98	28				46	12.88
1643	387	Li	10	Mg	90														n.a.	1073	0.099	0.033	3	1.013	0.06	22	3				69	2.07
1644	387	Sn	10	Li	20	Mg	70												n.a.	1073	0.099	0.033	3	1.013	0.06	84	29				61	17.69
1645	387	La	6	Ti	94														n.a.	1073	0.099	0.033	3	1.013	0.06	43	6				6	0.36
1646	387	Mg	51.4	W	48.6														n.a.	1073	0.099	0.033	3	1.013	0.06	20	0				1	0
1647	387	Co	5.6	Mg	94.4														n.a.	1073	0.099	0.033	3	1.013	0.06	97	17				0	0
1648	387	La	3.1	Mg	96.9														n.a.	1073	0.099	0.033	3	1.013	0.06	97	22				34	7.48
1649	387	Sr	21	La	79														n.a.	1073	0.099	0.033	3	1.013	0.06	50	20				75	15
1650	387	V	14	Mg	86														n.a.	1073	0.099	0.033	3	1.013	0.06	98	21				0	0
1651	387	Pd	2	Mg	98														n.a.	1073	0.099	0.033	3	1.013	0.06	98	93				1	0.93
1652	387	Pt	2	Mg	98														n.a.	1073	0.099	0.033	3	1.013	0.06	99	63				1	0.63
1653	387	Pt	6.7	V	6.7	Li	6.6	Mg	80										n.a.	1073	0.099	0.033	3	1.013	0.06	62	17				46	7.82
1654	387	La	20	Mg	80														n.a.	1073	0.099	0.033	3	1.013	0.06	96	28				51	14.28
1655	387	Li	20	Mg	80														n.a.	1073	0.099	0.033	3	1.013	0.06	44	7				64	4.48
1656	387	Cu	2.3	Zn	5.4										Si	92.3			n.a.	1073	0.099	0.033	3	1.013	0.06	78	12				5	0.6
1657	387	Li	30	Mg	70														n.a.	1073	0.099	0.033	3	1.013	0.06	41	10				62	6.2
1658	387	La	11.1	Mg	88.9														n.a.	1073	0.099	0.033	3	1.013	0.06	95	28				50	14
1659	387	Ce	22.2	Zn	77.8														n.a.	1073	0.099	0.033	3	1.013	0.06	97	17				3	0.51
1660	387	Ni	2.6	Nd	97.4														n.a.	1073	0.099	0.033	3	1.013	0.06	97	73				2	1.46
1661	387	Fe	53.8	P	46.2														n.a.	1073	0.099	0.033	3	1.013	0.06	95	18				2	0.36
1662	387	Fe	50	P	50														n.a.	1073	0.099	0.033	3	1.013	0.06	34	1				32	0.32
1663	387	Sn	100																n.a.	1073	0.099	0.033	3	1.013	0.06	97	16				0	0
1664	387	La	10	Sr	20	Ca	70												n.a.	1073	0.066	0.033	2	1.013	0.06	97	42				47	19.74
1665	388	Li	5	Ti	45	Sr	50												Pyrolysis	1123	0.5	0.375	1.33333	1.013	0.79		43.2				25.7	11.1024
1666	388	Li	5	Ti	45	Sr	50												Sol-gel	1123	0.5	0.375	1.33333	1.013	0.79		33				3.5	1.155
1667	389	Na	7	Ca	93														Impregnation	1123	0.9	0.091	9.89011	1.013	0.4	100	13				75	9.75
1668	389	Na	6.9	Ca	90.1					Cl	3								Impregnation	1123	0.9	0.091	9.89011	1.013	0.4	75	9				90	8.1
1669	389	Na	6.6	Ca	77.7					Cl	15.7								Impregnation	1123	0.9	0.091	9.89011	1.013	0.4	65	8.5				83	7.055
1670	390	Ba	37.9	Sr	25.8	Ti	36.3												Impregnation	1073	0.4	0.2	2	1.013	0.6		47				29.5	13.865
1671	390	Li	6.8	Ba	36.4	Sr	27.8	Ti	29										Impregnation	1073	0.4	0.2	2	1.013	0.6		37				59.5	22.015
1672	390	Mg	8.9	Ba	37.1	Sr	24.9	Ti	29.1										Impregnation	1073	0.4	0.2	2	1.013	0.6		46.5				43	19.995
1673	390	Na	5.6	Ba	38	Sr	25.7	Ti	30.7										Impregnation	1073	0.4	0.2	2	1.013	0.6		47				51	23.97
1674	391	Na	8.9	W	4.5	Mn	3.5								Si	83.1			Therm.decomp.	973	0.4	0.1	4	1.013	1.33	100	40		48		63	25.2
1675	392	Ba	50							C	50								Impregnation	1133	0.285	0.071	4.01408	1.013	0.86		24.7				35	8.645
1676	392	Mg	100																Impregnation	1133	0.285	0.071	4.01408	1.013	0.86		24.2				29.4	7.1148
1677	392	Li	3	Mg	97														Impregnation	1053	0.285	0.071	4.01408	1.013	0.86		30				65	19.5
1678	393	Ca	100																Therm.decomp.	1023	0.8	0.2	4	1.013	0.7		21.2				31	6.572
1679	393	Li	9.1	Ca	90.9														Therm.decomp.	1023	0.8	0.2	4	1.013	0.7		12.8				68	8.704
1680	393	Na	9.1	Ca	90.9														Therm.decomp.	1023	0.8	0.2	4	1.013	0.7		24.7				61.6	15.2152
1681	393	K	9.1	Ca	90.9														Therm.decomp.	1023	0.8	0.2	4	1.013	0.7		25.2				53.3	13.4316
1682	393	Rb	9.1	Ca	90.9														Therm.decomp.	1023	0.8	0.2	4	1.013	0.7		26.7				50.9	13.5903
1683	393	Cs	9.1	Ca	90.9														Therm.decomp.	1023	0.8	0.2	4	1.013	0.7		22.8				49.1	11.1948
1684	393	Li	28.6	Ca	71.4														Therm.decomp.	1023	0.8	0.2	4	1.013	0.7		22				62.2	13.684
1685	393	Na	28.6	Ca	71.4														Therm.decomp.	1023	0.8	0.2	4	1.013	0.7		17.9				62.6	11.2054
1686	393	K	28.6	Ca	71.4														Therm.decomp.	1023	0.8	0.2	4	1.013	0.7		24.4				52.6	12.8344
1687	393	Rb	28.6	Ca	71.4														Therm.decomp.	1023	0.8	0.2	4	1.013	0.7		26.6				43.7	11.6242
1688	393	Cs	28.6	Ca	71.4														Therm.decomp.	1023	0.8	0.2	4	1.013	0.7		11				69.9	7.689
1689	394	Zn	33.3	Fe	58.3	Nd	8.4												Sol-gel	1043	0.416	0.084	4.95238	1.013	0.25		16				50	8
1690	394	Zn	33.3	Fe	50	Nd	16.7												Sol-gel	1043	0.416	0.084	4.95238	1.013	0.25		12				25	3
1691	394	Zn	33.3	Fe	33.3	Nd	33.4												Sol-gel	1093	0.416	0.084	4.95238	1.013	0.25		14				50	7
1692	394	Zn	33.3	Nd	66.7														Sol-gel	1073	0.416	0.084	4.95238	1.013	0.25		27				66.7	18.009
1693	395	Fe	4.8	La	95.2														Sol-gel	1023	0.244	0.024	10.1667	1.013	0.012	87	8				44	3.52
1694	395	Na	0.1	Fe	4.8	La	95.1												Sol-gel	1023	0.244	0.024	10.1667	1.013	0.012	20	2				65	1.3
1695	395	Na	0.02	Fe	4.8	La	95.17			P	0.01								Sol-gel	1023	0.244	0.024	10.1667	1.013	0.012	25	3				56	1.68
1696	395	Na	0.1	Fe	4.8	La	95.09			P	0.01								Sol-gel	1023	0.244	0.024	10.1667	1.013	0.012	5	1				83	0.83
1697	396	Zr	100																Therm.decomp.	873	0.667	0.333	2.003	1.013	0.2		23.6				26.8	6.3248
1698	396	Ba	4.6	Zr	90.8					C	4.6								Therm.decomp.	873	0.667	0.333	2.003	1.013	0.2		39.2				30.1	11.7992
1699	396	Ba	50							C	50								Therm.decomp.	873	0.667	0.333	2.003	1.013	0.2		4.9				51.1	2.5039
1715	398	Li	73.7	La	26.3														Therm.decomp.	1023	0.182	0.0112	16.25	1.013	0.067	65	1.8				100	1.8
1716	399	Sm	100																n.a.	1053	0.678	0.068	9.97059	1.013	0.22	100	12.2				54	6.588
1717	399	Dy	100																n.a.	1066	0.678	0.068	9.97059	1.013	0.22	100	12.9				53	6.837
1718	399	Gd	100																n.a.	1043	0.678	0.068	9.97059	1.013	0.22	100	12.1				48	5.808
1719	399	La	100																n.a.	1013	0.678	0.068	9.97059	1.013	0.22	100	18.8				40	7.52
1720	399	Tb	100																n.a.	1093	0.678	0.068	9.97059	1.013	0.22	100	7.8				28	2.184
1721	399	Li	10	Mg	90														Impregnation	1063	0.678	0.068	9.97059	1.013	0.22		12.9				75	9.675
1722	399	Ca	30	Sm	70														Impregnation	948	0.678	0.068	9.97059	1.013	0.22		12.7				71	9.017
1723	399	Na	55	Sm	45														Impregnation	1053	0.678	0.068	9.97059	1.013	0.22		9.8				65	6.37
1724	400	Li	37.5	Mg	62.5														Impregnation	907	0.078	0.046	1.69565	1.013	1		0.3				56.7	0.1701
1725	401	Li	20	Ni	60					Cl	20								Impregnation	1023	0.101	0.051	1.98039	1.013	0.6							8
1726	402	Ca	100																Therm.decomp.	1043	0.37	0.074	5	1.013	0.04		28.5				13.5	3.8475
1727	402	Na	12	Ca	88														Impregnation	1043	0.37	0.074	5	1.013	0.04		22				13.7	3.014
1728	402	Pb	1.9	Ca	98.1														Impregnation	1043	0.37	0.074	5	1.013	0.04		28				11	3.08
1729	402	Bi	1.8	Ca	98.2														Impregnation	1043	0.37	0.074	5	1.013	0.04		24				10.6	2.544
1730	403	La	10	Ba	90														Precipitation	1073	0.909	0.091	9.98901	1.013	9		10				73.5	7.35
1731	403	La	40	Ba	60														Precipitation	1073	0.909	0.091	9.98901	1.013	9		12				77	9.24
1732	403	La	80	Ba	20														Precipitation	1073	0.909	0.091	9.98901	1.013	9		10				71.5	7.15
1733	403	La	90	Ba	10														Precipitation	1073	0.909	0.091	9.98901	1.013	9		12				71	8.52
1734	404	Sb	9.3												Si	90.7			Precipitation	1053	0.5	0.11	4.54545	1.013	0.33		3.8				48	1.824
1735	404	K	0.5	Sb	9.3										Si	90.2			Precipitation	1053	0.5	0.11	4.54545	1.013	0.33		4.3				57	2.451
1736	404	K	3.1	Sb	9.3										Si	87.6			Precipitation	1053	0.5	0.11	4.54545	1.013	0.33		4.8				45	2.16
1740	405	La	100																Precipitation	1023	0.08	0.04	2	1.013	2		30				40	12
1741	405	K	0.09	La	99.86					S	0.05								Precipitation	1023	0.08	0.04	2	1.013	2		27				46	12.42
1742	405	K	0.19	La	99.71					S	0.1								Precipitation	1023	0.08	0.04	2	1.013	2		33				46.1	15.213
1743	405	K	0.38	La	99.43					S	0.19								Precipitation	1023	0.08	0.04	2	1.013	2		28				55.7	15.596
1744	405	K	66.7							S	33.3								Precipitation	1023	0.08	0.04	2	1.013	2		5				60	3
1745	406	Li	6.3	Mg	90.6					C	3.1								Impregnation	923	0.067	0.033	2.0303	1.013	0.16		16				24	3.84
1746	406	Li	18	Zn	73					C	9								Impregnation	923	0.067	0.033	2.0303	1.013	0.16		1				30	0.3
1747	406	Mn	31.7	Li	3.6	Mg	62.9			C	1.8								Impregnation	923	0.067	0.033	2.0303	1.013	0.16		25				0	0
1748	406	Fe	35.2	Li	3.4	Mg	59.7			C	1.7								Impregnation	923	0.067	0.033	2.0303	1.013	0.16		24				0	0
1749	406	Co	19.7	Li	3.2	Mg	56			C	21.1								Impregnation	923	0.067	0.033	2.0303	1.013	0.16		18				1	0.18
1750	406	Sn	20.3	Li	4.2	Mg	52.7			C	22.8								Impregnation	923	0.067	0.033	2.0303	1.013	0.16		23				3	0.69
1751	406	W	1.8	Li	5.6	Mg	89.8			C	2.8								Impregnation	923	0.067	0.033	2.0303	1.013	0.16		7				2	0.14
1752	406	Ce	18.6	Li	1.7	Mg	78.8			C	0.9								Impregnation	923	0.067	0.033	2.0303	1.013	0.16		7				37	2.59
1753	406	Ce	24.4	Li	22.7	Zn	41.6			C	11.3								Impregnation	923	0.067	0.033	2.0303	1.013	0.16		6				18	1.08
1754	406	Li	6.3	Mg	90.6					C	3.1								Impregnation	973	0.067	0.033	2.0303	1.013	0.16		24				28	6.72
1755	406	Li	18	Zn	73					C	9								Impregnation	973	0.067	0.033	2.0303	1.013	0.16		3				37	1.11
1756	406	Mn	31.7	Li	3.6	Mg	62.9			C	1.8								Impregnation	973	0.067	0.033	2.0303	1.013	0.16		27				0	0
1757	406	Fe	35.2	Li	3.4	Mg	59.7			C	1.7								Impregnation	973	0.067	0.033	2.0303	1.013	0.16		25				1	0.25
1758	406	Co	19.7	Li	3.2	Mg	56			C	21.1								Impregnation	973	0.067	0.033	2.0303	1.013	0.16		23				1	0.23
1759	406	Sn	20.3	Li	4.2	Mg	52.7			C	22.8								Impregnation	973	0.067	0.033	2.0303	1.013	0.16		26				3	0.78
1760	406	W	1.8	Li	5.6	Mg	89.8			C	2.8								Impregnation	973	0.067	0.033	2.0303	1.013	0.16		15				2	0.3
1761	406	Ce	18.6	Li	1.7	Mg	78.8			C	0.9								Impregnation	973	0.067	0.033	2.0303	1.013	0.16		20				45	9
1762	406	Ce	24.4	Li	22.7	Zn	41.6			C	11.3								Impregnation	973	0.067	0.033	2.0303	1.013	0.16		20				10	2
1763	406	Li	6.3	Mg	90.6					C	3.1								Impregnation	1023	0.067	0.033	2.0303	1.013	0.16		25				40	10
1764	406	Li	18	Zn	73					C	9								Impregnation	1023	0.067	0.033	2.0303	1.013	0.16		17				36	6.12
1765	406	Mn	31.7	Li	3.6	Mg	62.9			C	1.8								Impregnation	1023	0.067	0.033	2.0303	1.013	0.16		27				0	0
1766	406	Fe	35.2	Li	3.4	Mg	59.7			C	1.7								Impregnation	1023	0.067	0.033	2.0303	1.013	0.16		27				1	0.27
1767	406	Co	19.7	Li	3.2	Mg	56			C	21.1								Impregnation	1023	0.067	0.033	2.0303	1.013	0.16		23				2	0.46
1768	406	Sn	20.3	Li	4.2	Mg	52.7			C	22.8								Impregnation	1023	0.067	0.033	2.0303	1.013	0.16		29				3	0.87
1769	406	W	1.8	Li	5.6	Mg	89.8			C	2.8								Impregnation	1023	0.067	0.033	2.0303	1.013	0.16		20				1	0.2
1770	406	Ce	18.6	Li	1.7	Mg	78.8			C	0.9								Impregnation	1023	0.067	0.033	2.0303	1.013	0.16		35				43	15.05
1771	406	Ce	24.4	Li	22.7	Zn	41.6			C	11.3								Impregnation	1023	0.067	0.033	2.0303	1.013	0.16		24				33	7.92
1772	407	Mg	100																n.a.	1073	0.86	0.14	6.14286	1.013	0.3	95	10				37.5	3.75
1773	407	Si	100																n.a.	1073	0.86	0.14	6.14286	1.013	0.6	94	10.5				3	0.315
1774	407	Ca	100																n.a.	1073	0.86	0.14	6.14286	1.013	0.8	92	13.9				9	1.251
1775	407	Na	50	Al	50														n.a.	1073	0.86	0.14	6.14286	1.013	0.4	85	13.4				60	8.04
1776	407	Li	10	Al	90														n.a.	1073	0.86	0.14	6.14286	1.013	0.5	91	8				21	1.68
1777	407	Sm	100																Therm.decomp.	1073	0.86	0.14	6.14286	1.013	0.6	95	14.2				58.5	8.307
1778	407	Sm	5.8	Si	94.2														Therm.decomp.	1073	0.86	0.14	6.14286	1.013	0.5	92	13.8				11.5	1.587
1779	407	Sm	7.8	Mg	92.2														Therm.decomp.	1073	0.86	0.14	6.14286	1.013	0.3	90	16.5				57	9.405
1780	407	Sm	10.6	Ca	89.4														Therm.decomp.	1073	0.86	0.14	6.14286	1.013	0.4	96	13.8				50	6.9
1781	407	Sm	6	Na	47	Al	47												Therm.decomp.	1073	0.86	0.14	6.14286	1.013	0.9	95	15.5				63	9.765
1782	407	Sm	4.5	Li	45.6	Al	49.9												Therm.decomp.	1073	0.86	0.14	6.14286	1.013	1	95	15				59.5	8.925
1783	408	Li	15.9	Mg	84.1														Impregnation	973	0.909	0.091	9.98901	1.013	0.3	100	5				76	3.8
1784	408	Li	62.3	Zr	37.7														Impregnation	973	0.909	0.091	9.98901	1.013	0.3	50	2				70	1.4
1785	408	Zr	20	Mg	80														Impregnation	973	0.909	0.091	9.98901	1.013	0.3	100	5				6	0.3
1786	408	Li	15.9	Mg	84.1														Impregnation	1023	0.909	0.091	9.98901	1.013	0.3	100	12				80	9.6
1787	408	Li	62.3	Zr	37.7														Impregnation	1023	0.909	0.091	9.98901	1.013	0.3	50	3				80	2.4
1788	408	Zr	20	Mg	80														Impregnation	1023	0.909	0.091	9.98901	1.013	0.3	100	8				25	2
1789	408	Li	15.9	Mg	84.1														Impregnation	1073	0.909	0.091	9.98901	1.013	0.3	100	16				85	13.6
1790	408	Li	62.3	Zr	37.7														Impregnation	1073	0.909	0.091	9.98901	1.013	0.3	50	4				84	3.36
1791	408	Zr	20	Mg	80														Impregnation	1073	0.909	0.091	9.98901	1.013	0.3	100	10				55	5.5
1792	408	Li	26.8	Zr	0.4	Mg	72.8												Impregnation	1013	0.821	0.178	4.61236	1.013	0.3	100	20				55	11
1793	409	K	9	Ni	1.1	Ca	89.9												Therm.decomp.	978	0.3	0.12	2.5	1.013	4.8	100	28.6				46.2	13.2132
1794	409	K	9	Ni	1.1	Mg	89.9												Therm.decomp.	978	0.3	0.12	2.5	1.013	4.8	100	25.7				26.1	6.7077
1795	409	Na	9	Ni	1.1	Mg	89.9												Therm.decomp.	978	0.3	0.12	2.5	1.013	4.8	100	19.3				25.4	4.9022
1796	409	Li	9	Ni	1.1	Mg	89.9												Therm.decomp.	978	0.3	0.12	2.5	1.013	4.8	100	25				36.6	9.15
1797	410	Sr	1.8	La	98.2														Impregnation	973	0.46	0.045	10.2222	1.013	0.012	70	10				72	7.2
1798	410	Sr	1.8	La	98.2														Impregnation	998	0.46	0.045	10.2222	1.013	0.012	70	15				75	11.25
1799	410	Sr	1.8	La	98.2														Impregnation	1023	0.46	0.045	10.2222	1.013	0.012	70	16				78	12.48
1800	411	Li	0.4	Ca	99.6														Impregnation	1023	0.3	0.15	2	1.013	0.06	9	5				55	2.75
1801	412	Mn	100																n.a.	1023	0.4	0.08	5	1.013	0.06		11.5		4.9	7.3	12.2	1.403
1802	412	Na	10	Mn	90														Impregnation	1023	0.4	0.08	5	1.013	0.06		11.5		6.4	14.4	20.8	2.392
1803	412	Nb	100																n.a.	1023	0.4	0.08	5	1.013	0.06		3.5		42	42	84	2.94
1804	412	Ca	5	Nb	95														Impregnation	1023	0.4	0.08	5	1.013	0.06		2.8		39.2	44	83.2	2.3296
1805	412	Ce	100																n.a.	1023	0.4	0.08	5	1.013	0.06		10.5		2.5	4.8	7.3	0.7665
1806	412	La	100																n.a.	1023	0.4	0.08	5	1.013	0.06		17.3		31	10	41	7.093
1807	412	Na	1	La	99														Impregnation	1023	0.4	0.08	5	1.013	0.06		17.4		21	36.5	57.5	10.005
1808	412	Zn	100																n.a.	1023	0.4	0.08	5	1.013	0.06		18.6		32.1	27.4	59.5	11.067
1809	412	Na	1	La	99														Impregnation	923	0.4	0.08	5	1.013	0.06	62	10.1		8.9	23.5	32.4	3.2724
1810	412	Na	3	La	97														Impregnation	923	0.4	0.08	5	1.013	0.06	34.4	8.1		10.1	34.4	44.5	3.6045
1811	412	Na	5	La	95														Impregnation	923	0.4	0.08	5	1.013	0.06	30.2	9.5		13.3	44.6	57.9	5.5005
1812	412	Na	10	La	90														Impregnation	923	0.4	0.08	5	1.013	0.06	21.4	4.8		9.4	43.8	53.2	2.5536
1813	412	Na	20	La	80														Impregnation	923	0.4	0.08	5	1.013	0.06	9.3	3		7.3	46.6	53.9	1.617
1814	413	Bi	66.7	Ge	33.3														Therm.decomp.	1053	0.3	0.15	2	1.013	1.8		5		25	35	60	3
1815	413	Bi	57.1	Ge	42.9														Therm.decomp.	1053	0.3	0.15	2	1.013	1.8		5		15	28	43	2.15
1816	414	Sm	0.21												Si	99.8			Pyrolysis	1123	0.85	0.15	5.66667	1.013	3.2	80	19				48	9.12
1817	414	Sm	0.8												Si	99.2			Pyrolysis	1123	0.85	0.15	5.66667	1.013	3.2	95	27				49	13.23
1818	414	Sm	1.6												Si	98.4			Pyrolysis	1123	0.85	0.15	5.66667	1.013	3.2	95	35				22	7.7
1819	414	Sm	0.8							B	49.6	N	49.6						Pyrolysis	1123	0.85	0.15	5.66667	1.013	3.2	99	23				50	11.5
1820	414	Sm	0.8									N	49.6		Zr	49.6			Pyrolysis	1123	0.85	0.15	5.66667	1.013	2.4	99	17				48	8.16
1821	414	Sm	0.8									N	49.6		Si	49.6			Pyrolysis	1123	0.85	0.15	5.66667	1.013	4	99	21				49	10.29
1822	415	Li	5.1	Ti	94.9														Therm.decomp.	1073	0.027	0.027	1	1.013	4		45				58	26.1
1823	415	Li	5.1	Zn	94.9														Therm.decomp.	1073	0.027	0.027	1	1.013	8		25				32	8
1824	416	Sm	100																Precipitation	973	0.133	0.0665	2	1.013	0.8	45.7	25.5		14.7	10.4	25.1	6.4005
1825	416	Nd	100																Precipitation	973	0.133	0.0665	2	1.013	0.8	65.7	28.6		14.5	16.5	31	8.866
1826	416	La	100																Precipitation	973	0.133	0.0665	2	1.013	0.8	46.9	26.9		12.3	11.2	23.5	6.3215
1827	416	Sm	50	Li	50														Precipitation	973	0.133	0.0665	2	1.013	0.8	50.3	31.9		4.6	24.1	28.7	9.1553
1828	416	Nd	50	Li	50														Precipitation	973	0.133	0.0665	2	1.013	0.8	56.1	30.4		14	24	38	11.552
1829	416	La	50	Li	50														Precipitation	973	0.133	0.0665	2	1.013	0.8	39	17.7		13.1	29.8	42.9	7.5933
1830	416	Sm	50	Na	50														Precipitation	973	0.133	0.0665	2	1.013	0.8	59.8	30.4		6.4	25.1	31.5	9.576
1831	416	Nd	50	Na	50														Precipitation	973	0.133	0.0665	2	1.013	0.8	74.8	36.8		8.4	25.5	33.9	12.4752
1832	416	La	50	Na	50														Precipitation	973	0.133	0.0665	2	1.013	0.8	52.7	30.3		11.3	21.1	32.4	9.8172
1833	416	Sm	50							Cl	50								Therm.decomp.	948	0.133	0.0665	2	1.013	0.8	61.4	24.8		21.8	18.7	40.5	10.044
1834	416	Nd	50							Cl	50								Therm.decomp.	948	0.133	0.0665	2	1.013	0.8	59.5	27.5		12.1	6.8	18.9	5.1975
1835	416	La	50							Cl	50								Therm.decomp.	948	0.133	0.0665	2	1.013	0.8	49.7	29.5		9.8	9.5	19.3	5.6935
1836	416	Sm	50							Br	50								Therm.decomp.	948	0.133	0.0665	2	1.013	0.8	90	33.8		36.8	1.7	38.5	13.013
1837	416	Nd	50							Br	50								Therm.decomp.	948	0.133	0.0665	2	1.013	0.8	99.9	32.3		14.8	10.3	25.1	8.1073
1838	416	La	50							Br	50								Therm.decomp.	948	0.133	0.0665	2	1.013	0.8	49	24.6		37.5	5.2	42.7	10.5042
1842	418	Sm	100																n.a.	973	0.182	0.009	20.2222	1.013	2.4	66.9	5.4		33.3	52.6	85.9	4.6386
1843	418	Sm	100																n.a.	1023	0.182	0.035	5.2	1.013	2.4	77.4	15.1		37.2	23.4	60.6	9.1506
1844	419	Al	10	La	90														Pyrolysis	983	0.5	0.105	4.76191	1.013	0.45		25				47	11.75
1845	420	Sb	100																Therm.decomp.	1053	0.5	0.11	4.54545	1.013	0.33		3.7				55	2.035
1846	420	K	2.5	Sb	97.5														Therm.decomp.	1053	0.5	0.11	4.54545	1.013	0.33		3.5				40	1.4
1847	420	K	5	Sb	95														Therm.decomp.	1053	0.5	0.11	4.54545	1.013	0.33		4.9				52	2.548
1848	420	K	33	Sb	67														Therm.decomp.	1053	0.5	0.11	4.54545	1.013	0.33		8.8				16	1.408
1849	420	K	50	Sb	50														Therm.decomp.	1053	0.5	0.11	4.54545	1.013	0.33		8.3				7	0.581
1850	420	K	66	Sb	34														Therm.decomp.	1053	0.5	0.11	4.54545	1.013	0.33		7.5				30	2.25
1853	421	Pr	100																n.a.	1098	0.5	0.105	4.76191	1.013	1.5		99				0	0
1854	421	Tb	100																n.a.	1098	0.5	0.105	4.76191	1.013	1.5		74.6				0.4	0.2984
1855	421	Ce	100																n.a.	1098	0.5	0.105	4.76191	1.013	1.5		39				0	0
1856	421	Na	23.8	Pr	76.2														Impregnation	1048	0.5	0.105	4.76191	1.013	1.5		27.5				70.3	19.3325
1857	421	Na	23.8	Tb	76.2														Impregnation	1048	0.5	0.105	4.76191	1.013	1.5		20.1				59	11.859
1858	421	Na	23.8	Ce	76.2														Impregnation	1048	0.5	0.105	4.76191	1.013	1.5		1.8				47.7	0.8586
1859	421	K	23.8	Pr	76.2														Impregnation	1048	0.5	0.105	4.76191	1.013	1.5		28.6				50.9	14.5574
1860	421	Li	23.8	Pr	76.2														Impregnation	1048	0.5	0.105	4.76191	1.013	1.5		8.2				89.4	7.3308
1861	421	Ag	23.8	Pr	76.2														Impregnation	1048	0.5	0.105	4.76191	1.013	1.5		41				1	0.41
1862	421	Mg	23.8	Pr	76.2														Impregnation	1048	0.5	0.105	4.76191	1.013	1.5		40				3	1.2
1863	421	Ca	23.8	Pr	76.2														Impregnation	1048	0.5	0.105	4.76191	1.013	1.5		20				13	2.6
1864	421	Bi	23.8	Pr	76.2														Impregnation	1048	0.5	0.105	4.76191	1.013	1.5		32				16	5.12
1865	421	Sr	23.8	Pr	76.2														Impregnation	1048	0.5	0.105	4.76191	1.013	1.5		13				24	3.12
1866	421	In	23.8	Pr	76.2														Impregnation	1048	0.5	0.105	4.76191	1.013	1.5		1.5				28	0.42

## Sheet: References
Nr of publication	Authors	References
1	G.E. Keller, M.M. Bhasin	J. Catal., 73 (1982) 9.
2	M. Baerns, W. Hinsen	Germ. Pat. Appl. 3237079Al (1982), DE 3237079 A1 (1984), U.S. Patent 4,608,449 (1986)
3	T. Ito andJ.H. Lunsford	Nature (London), 314 (1985) 721.
4	M. Baerns, S.P. Carreiro, W. Bytyn	CA Patent 1270861A1, DE 850927, 1985
5	Breder, J.; E. William, J.; John A. , Johnson; Marvin F. L.	US 4544786 (1985)
6	J.L. Jezl, G.O. Michaels, M.J. Spangler	US 4754091 A (1985)
7	R. F. Hicks	ES 8707705 A1 (1985)
8	W. Bytyn, M. Baerns	Appl. Catal. (1986), 28(1-2), 199.
9	T. Moriyama, N. Takasaki, E. Iwamatsu and K Aika	Chem. Lett., (1986) 1165.
10	K. Otsuka, Q. Liu, M. Natano, A. Morikawa	Chem. Let., (1986) 4, 467.
11	I. Matsuura, Y. Utsumi, M. Nakai, T. Doi	Chem. Lett. (1986), 11, 1981.
12	K. Asami, S. Hashimoto, T. Shikada, K. Fujimoto, H. Tominaga	Chem. Lett. (1986), 7, 1233.
13	J .B. Kimble and J .H. Kolts	Energy Prog., 6 (1986) 226.
14	K. Otsuka, Q. Liu, A. Morikawa	Inorganica Chimica Acta, 118 (1986) 1, 23.
15	H. Imai, T. Tagawa	J. Chem. Soc., Chem. Communications, (1986) 1, 52.
16	K. Otsuka, Q. Liu, A. Morikawa	J. Chem. Soc., Chem. Communications, (1986) 8, 586.
17	K Aika, T. Moriyama, N. Takasaki and E. Iwamatsu	J. Chem. Soc., Chem. Commun.,(1986) 1210.
18	M. Sinev, V.Vorob'eva, V. Korchak	Kinet. Katal. 27, 1007 (1986)
19	I. T. A. Emesht, Y. Amenomiya	J. Phys. Chem. (1986), 90, 4785.
20	J.A.S.P. Carreiro, M. Baerns	PhD. Thesis “Catalyst development for oxidative coupling of methane”, Bochum, 1986
21	W. Bytyn, M. Baerns	PhD. Thesis “Catalyst development for oxidative coupling of methane”, 1986 Bochum
22	J.H. Kolts and J.H. Lunsford	Austr. Patent AU 8654352 (1986), European Patent 0196(1986) 541.
23	J.H. Kolts and J.B. Kimble	Austr. Patent AU 8 654 351 (1986), Eur. Patent EP 206 042 (1986), US 4620057 (1986)
24	K Wohlfahrt, M. Bergfeld and H. Zengel	Austr. Patent AU 8 654 467 (1986), DE 3503664 C2 (1986)
25	R.F. Hicks	World Patent WO 8 607351 (1986).
26	J.L. Jezl, G.O. Michaels and M.J. Spangler	World Patent WO 8 605176 (1986).
27	J.H. Kolts	EP 0196541 B1 (1986)
28	J.H. Brophy, S.R. Wade	EP 0230769 B1(1986)
29	K. Otsuka, Y. Shimizu, T. Komatsu	Chem. Lett. (1987), (9), 1835.
30	K. Otsuka, T. Komatsu	Chem. Lett. (1987), (3), 483.
31	N. Yamagata, K. Tanaka, S. Sasaki, S. Okazaki	Chem. Lett. (1987), (1), 81.
32	K. Fujimoto, S. Hashimoto, K. Asami, H. Tominaga	Chem. Lett. (1987), (11), 2157 = Appl. Catal. (1989), 50(3), 223.
33	I. Matsuura, T. Doi, Y. Utsumi	Chem. Lett. (1987), (7), 1473.
34	K. Asami, T. Shikada, K. Fujimoto, H. Tominaga	Ind. Eng. Chem. Res., (1987) 26, 11.
35	K. Asami, S. Hashimoto, T. Shikada, K. Fujimoto, H. Tominaga	Ind. Eng. Chem. Res., (1987). 26, 7.
36	J.A. Roos, A.G. Bakker, H. Bosch, J.G. van Ommen, J.R.H. Ross	Catal. Today 1 (1987), 133
37	K. Otsuka, T. Komatsu	J. Chem. Soc., Chem. Comm. (1987), (5), 388.
38	K. Machida and M. Enyo	J. Chem. Soc., Chem. Commun., (1987) 1639.
39	Lin, C. H., Ito, T., Wang, J. X. & Lunsford, J. H.,	J. Am. Chem. SOC.,109 (1987)4808.
40	K.Asami, S. Hashimoto, T. Shikada, K. Fujimoto, H. Tominaga	Ind. Eng. Chem. Res. 1987, 26, 1485.
41	RJ. Tyler and C.A. Lukey	Prepr. Pap. - Am. Chem. Soc.,Div. Fuel Chem., 32 (1987) 249.
42	K Aika K, T. Moriyama, N. Fujimoto, N. Takasaki and E. Iwamatsu	Proc. 6th Int. Symp. Heterog. Catal., Part 1, Sofia, 1987, p, 418.
43	J.B. Kimble andJ.H. Kolts	Eur. Patent EP 210383 (1987).
44	J.H. Brophy and S.R. Wade	Eur. Patent EP 230 769 (1987).
45	E. Shutt, J.W. Jenkins, A.S. Altena	EP 0256857 B1 (1987)
46	Withers, Jr.; Howard P. , Jones; C. Andrew, Leonard; John J. , Sofranko; John A.	US 4634800 (1987)
47	Mazurek; Harry	US 4665261 (1987)
48	Velenyi; Louis J.	US 695668 (1987)
49	R. Burch, G.D. Squire, SC. Tsang	Appl. Catal. (1988), 43(1), 105.
50	R. K. Ungar, X. Zhang, R. M. Lambert	Appl. Catal. (1988), 42(1), L1.
51	B. Yingli, Z. Kaiji, J. Yutao, T. Chiwen, Y. Xiangguong	Appl. Catal. (1988), 39(1-2), 185.
52	J. A. Sofranko, J. J. Leonard, C. A. Jones, A. M. Gaffney, H. P. Withers	Catal. Today 3 (2-3) 1988, 127
53	J.P. Bartek, J.M. Hupp, J.F. Brazdil and R.K Grasselli	Catal. Today, 3 (1988) 117.
54	J. M. DeBoy, R. F. Hicks	Ind. Eng. Chem. Res., (1988) 27, 1577
55	M. Natano, K. Otsuka	Inor. Chim. Acta (1988), 146(2), 243.
56	J. E. France, A. Shamsi, M. Q. Ahsan	Energy & Fuels (1988), 2(2), 235.
57	J.E. France, A. Shamsi, L.C. Headley and M.Q. Ahsan	Energy Prog., 8 (1988) 185.
58	T. Tagawa, H. Imai	J. Chem. Soc., Faraday Trans. 1, (1988) 84, 923.
59	J.M. DeBoy and R.F. Hicks	J. Chem. Soc., Chem. Commun., (1988) 982.
60	H.S. Zhang, J.X. Wang, D.J. Driscoll and J .H. Lunsford	J. Catal., 112 (1988) 366.
61	C.H. Lin,J.X. WangandJ.H. Lunsford	J. Catal., 111 (1988) 302.
62	A.M. Gaffney, C.A. Jones, J.J. Leonard and J.A. Sofranko	Prepr.- Am. Chem. Soc., Div. Pet. Chem., 33 (1988) 445.
63	E.J. Erekson and A.L. Lee	Prepr. - Am. Chem. Soc., Div. Pet. Chem., 33 (1988) 443.
64	G.S. Lane and E.E. Wolf	Prepr. - Am. Chem. Soc., Div. Fuel Chem., 33 (1988) 373.
65	A.N. Shigapov, M.A. Novozhilova, S.N. Vereshchagin, A.G. Anshits and V.D. Sokolovskii	React. Kinet. Catal. Lett., 37 (1988) 397.
66	K Zhen, Y. Bi and X. Yang	React. Kinet. Catal, Lett., 37 (1988) 133.
67	F.P. Larkins and M.R. Nordin	Stud. Surf. Sci. Catal., 36 (1988) 409.
68	J.A. Roos, S.J. Korf, A.G. Bakker, N.A. de Bruijn, J.G. van Ommen andJ.R.H. Ross	Stud.Surf. Sci. Catal., 36 (1988) 427.
69	K Asami, S. Hashimoto, K Fujimoto and H. Tominaga	Stud. Surf. Sci. Catal., 36 (1988)
70	J.A.S.P. Carreiro, G. Follmer, L. Lehmann and M. Baems	Proc. 9th Int. Congr. Catal., Calgary, 1988, Vol. 2, The Chemical Institute of Canada, Ottawa, 1988, p. 891.
71	W. Ueda and J.M. Thomas	Proe. 9th Int. Congr. Catal., Cargary, 1988, Vol. 2, The Chemical Institute of Canada, Ottawa, 1988, p. 960.
72	Khan	Proc. NATO-Meeting on Heter. Catal. for CO Conversion, Belgien, (1988), 83.
73	Yates, D. J. C. & Zlotin, N. E.	J . Catal., 113(1988) 317.
74	A. M. Gaffney, C.A. Jones, J.J. Leonard, J. A. Sofranko, H.P. Withers	Stud. Surf. Sci. Catal. 38 (1988) 523.
75	Z. Kaiji, B. Yingli, Y. Xiangguang	React. Kinet. Catal. Lett., 37 (1988) 133.
76	J.H. Kolts and J.B. Kimble	US Patent 4 775 654 (1988).
77	R.G. Gastinger, A.C. Jones and J.A. Sofranko	US Patent 4777 313 (1988).
78	R.F. Hicks	US Patent US 4 780 449 (1988).
79	C. Cameron, H. Mimoun, S. Bonnaudet, A. Robine	CA Patent 1327612 (1988)
80	D. W. Leyshon, R.A. Bader	EP 0285337 B1 (1988)
81	S.R. Wade	US 4939310 A (1988)
82	A. Kaddouri, R. Kieffer, A. Kiennemann	Appl. Catal. (1989), 51(1), L1.
83	Y. Ohtsuka, M. Kuwabara, A. Tomita	Applied Catalysis (1989), 47(2), 307.
84	I. Matsuura, Y. Utsumi, T. Doi	Applied Catalysis (1989), 47(2), 299.
85	R. Burch, G.D. Squire, S.C. Tsang	Applied Catalysis (1989), 46(1), 69-87.
86	S.K. Agarwal, R.A. Migone, G. Marcelin	Applied Catalysis (1989), 53(1), 71-80.
87	G.S. Lane, Z. Kalenik, E.E. Wolf	Applied Catalysis (1989), 53(2-3), 183-95.
88	S. Ahmed, J.B. Moffat	Applied Catalysis (1989), 54(3), 241-55.
89	S.J. Korf, J.A. Roos, L.J. Veltman, J.G. Van Ommen and J.R.H. Ross	Applied Catalysis (1989), 56(1), 119-35.
90	S. J. Conway, J. Szanyi, J. H. Lunsford	Applied Catalysis (1989), 56(2), 149-61.
91	T.R. Baldwin, R. Burch, E.M. Crabb, G.D. Squire, S.C. Tsang	Applied Catalysis (1989), 56(2), 219-29.
92	K. Fujimoto, S. Hashimoto, K. Aaami, K. Omata and H. Tominaga	Appl. Catal., 50 (1989) 223.
93	T. Komatsu, T. Amaya, K. Otsuka	Catalysis Letters 3 (1989) 317-322
94	V. R. Choudhary, S. T. Chaudhari, A. M. Rajput, V. H. Rane	Catalysis Letters (1989), 3(1), 85-7.
95	J. Williams, R. H. Jones, J. M. Thomas, J. Kent	Catalysis Letters (1989), 3(3), 247-55.
96	S. Bartsch, J. Falkowski, H. Hofmann	Catal. Today, 4 (1989) 421.
97	C. Chevalier, P. Ramirez de Is Piseina, M. Ceruso, A. Choplin and J.M. B8BBet	Catal. Today, 4 (1989) 433.
98	A.G. Anshits, N.P. Kirik, V.G. Roguleva,A.N. Shigapov and G.E.Selyutin	Catal. Today, 4 (1989) 399.
99	W. Ueda, T.lsozaki, Y. Morikawa andJ.M. Thomas	Chem. Lett., (1989) 2103.
100	H. Matsuhashi, K. Sakurai, K. Arata	Chem Lett., 585 (1989).
101	A. Shamsi, K. Zahirt	Energy & Fuels (1989), 3(6), 727-30.
102	J. M. Thomas, W. Ueda, J. Williams, K. D. M. Harris	Faraday Disc. Chem. Soc. (1989), 87, 33-45.
103	V. R. Choudhary, S. T. Chaudhari, A. M. Rajput, V. H. Rane	J. Chem. Soc., Chem. Comm. (1989), (9), 555.
104	V. R. Choudhary, S. T. Chaudhari, A. M. Rajput, V. H. Rane	J. Chem. Soc., Chem. Commun. (1989), (20), 1526.
105	Kai Wang, Shengfu Ji, Xuejun Shi, Jingjing Tang	Catalysis Communications 10 (2009) 807–810
106	V. R. Choudhary, S. T. Chaudhari, A. M. Rajput, V. H. Rane	J. Chem. Soc., Chem. Comm. (1989), (10), 605.
107	G.S. Lane, E. Miro andE.E. Wolf	J. Catal., 119 (1989) 16l.
108	J. A.S.P. Carreiro, M. Baerns	J. Catal. 117 (1989) 396.
109	J. S. Lee, S. T. Oyama	Kor. J. Chem. Eng. (1989), 6(1), 54.
110	I. Matsuura, Y. Utsumi, T. Doi and K Ohyachi	Prepr. Pacifichem '89: Symposium on Methane Activation, Conversion and Utilization, 17-20 Dec. 1989, Honolulu, p. 70.
111	Z. Yu, S. Shen, S. Li and H. Wang	Prepr. - Pacifichem '89: Symposium on Methane Activation, Conversion and Utilization, 17-20 Dec. 1989, Honolulu, p. 126.
112	F.-C. Wang, Z.L. Zhang, C.T. Au and K.R. Tsai	Prepr. Pacifichem '89: Symposium on Methane Activation, Conversion and Utilization, 17-20 Dec. 1989, Honolulu, p, 2.
113	I. Matsuura and Y. Yoshida	Eur. Pat. Appl, EP 320301 (1989), to Ube Industries, Ltd., Japan.
114	S.R Wade	Eur. Pat. Appl. EP 316075 (1989).
115	E. Erekson, A. Lee	CA Patent 1330981 (1989)
116	B. Warren	WO 9104239 A1 (1989)
117	B. Warren	WO 9104241 A1 (1989)
118	M.P. Kaminsky, M.S. Kleefish, J.W. Zajac	US 4971940 A (1989)
119	M.P. Kaminsky, M.S. Kleefish, G.A. Huff, D.M. Washecheck, A.E. Alvarado-Svaisgood, M.K. Barr	US 5024984 A (1989)
120	K.D. Kampbell	US 5026945 A (1989)
121	R.B. Chafin and B.K. Warren	US 5073656 A (1989)
122	Brazdil, Jr.; James F., Hattenberger; John S., Hildebrand; Richard E., Bartek; Joseph P.	US 4822944 (1989)
123	Jezl; James L., Michaels; Glenn O., Spangler; Michael J., Winzenburg; Mark L.	US 4814539 (1989)
124	Erekson; Erek J. , Lee; Anthony L.	US 4826796 (1989)
125	Bartek; Joseph P. , Brazdil, Jr.; James F. , Hupp; John M. , Grasselli; Robert K.	US 4886931 (1989)
126	Chu; Pochen, Landis; Michael E.	US 4914252 US 4886931 (1989)
127	S. Ahmed, J.B. Moffat	Applied Catalysis (1990), 58(1), 83-103.
128	S.J. Korf, J.A. Roos, N.A. De Bruijn, J.G. Van Ommen, J.R.H. Ross	Applied Catalysis (1990), 58(1), 131-46.
129	H. Mimoun, A. Robine, S. Bonnaudet, C. J. Cameron	Applied Catalysis (1990), 58(2), 269-80.
130	Y. Osada, S. Koike, T. Fukushima, S. Ogasawara	Applied Catalysis (1990), 59(1), 59-74.
131	T. Suzuki, K. Wada, Y. Watanabe	Applied Catalysis (1990), 59(2), 213-25.
132	S.J. Korf, J.A. Roos, J.W.H.C. Derksen, J.A. Vreeman, J.G. Van Ommen, J.R.H. Ross	Applied Catalysis (1990), 59(2), 291-309.
133	T. K. Chan, K. J. Smith	Applied Catalysis (1990), 60(1), 13-31.
134	R. V. Siriwardane, A. Shamsi	Applied Catalysis (1990), 60(1), 119-36.
135	S. Arndt, E. Yilmaz Aksu, M. Driess, Reinhard Schomacker	Catal Lett (2009) 13, 258–265
136	V.R. Choudhary, A.M. Rajput, D.B. Akolekar, V.A. Seleznev	Appl. Catal., 62 (1990) 171-187=Appl. Catal., 69 (1991) 187.
137	Z. Zhang, C.T. Au, K.R. Tsai	Applied Catalysis, 62 (1990) 29.
138	C. Moneuse, M. Cassir, C. Piolet, J. Devynck	Applied Catalysis, 63 (1990) 67-76
139	J. Dubois, B. Rebours, C. J. Cameron	Appl. Catal., 67 (1990) 73.
140	J. Dubois, C. J. Cameron	Applied Catalysis, 67 (1990) 49.
141	Y. Amenomiya, V. I. Birss; M. Goledzinowski, J. Galuszka; A. R. Sanger	CATAL. REV. SCI. ENG., 32(3), 163-227 (1990)
142	K. Omata, A. Aoki, K. Fujimoto	Catalysis Letters 4 (1990) 241-244
143	V. R. Choudhary, V. H. Rane, S. T. Chaudhari	Catalysis Letters 6 (1990) 95-98
144	P. Pereira, S.H. Lee, G.A. Somorjai, H. Heinemann	Catalysis Letters 6 (1990) 255-262
145	G.A. Martin, P. Turlier, V. Ducarme, C. Mirodatos and M. Pinabiau	Catal. Today, 6 (1990), 373.
146	T. Nishiyama, T. Watanabe and K Aika	Catal. Today, 6 (1990) 39l.
147	T. Barrault, M. Grosset, M. Hadj. Aissa, M. Dion and M. Toumoux	Catal. Today, 6 (1990) 535.
148	A. Kiennemann, R. Kieffer, A. Kaddouri, P. Poix and J.L. Rehspringer	Catal. Today, 6 (1990) 409.
149	E.E. Miro, Z. Kalenik, J. Santamaria, E.E. Wolf	Catal. Today, (1990) 511.
150	R. Burch, G.D. Squire and S.C. Taang	Catal. Today, 6 (1990) 503.
151	D.I. Bradshaw, P.T. Coolen, R.W. Judd and C. Komodromos	Catal. Today, 6 (1990) 427.
152	N. Yamagata, Y. Abe, K. Igarashi, T. Ishikawa, M. Sahara, S. Okazaki	Chem Lett., (1990) 1893-1896.
153	Qiquan Yu, Yun Jin and Xiaohui Yao, Wuli Huaxue Xuebao	Chinese J. Catal. (1990) 645, Chem. Abs. 114, (6) : 45443k.
154	H. Shen et al.	Chinese J. Catal., 11 (1990) 60. Chem. Abs, 112(22) : 199159t.
155	J. Wang and Q. Lin	C1 Chemistry and Chemical Industry, 4 (1990) 10 (referred to in Appl. Catal.,74 (1991) N2).
156	N. Matsuda, K Ohyachi and I. Matsuura	Chem. Express, 5 (1990) 533.
157	R. Burch, S. Chalker, G. D. Squire, S. C. Tsang	J. CHEM. SOC. FARADAY TRANS., 1990, 86(9), 1607-1614
158	J. Kiwi, K. R. Thampi, M. Gratzel	J. CHEM. SOC., CHEM. COMMUN., 1990
159	J. W. M. H. Geerts, H. M. N. van Kasteren, K. van der Wiele	J. Chem. Soc., Chem. Comm. (1990), (11), 802-3
160	S. Becker, M. Baerns	J. Catal. 128 (1990) 512
161	R.V. Siriwardane	J. Catal., 123 (1990) 496.
162	Annapragada, A. V. & Gulari, E.	J. C atal , 123 (1990) 130.
163	S. Ahmed and J.B. Moffat	J. Catal., 125 (1990) 54.
164	S.G. Agarwal, R.A. Migone, G. Marcelin	J . Catal., 123 (1990) 228.
165	G. Hutchings, M. Scurrell, J. Woodhouse	Catalysis Letters 5 (1990) 301
166	E. Miro, J. Santamaria, E. E. Wolf	J. C atal , 124 (1990) 451.
167	Y. Tong, M. Posynek, J. Lunsford	J . Catal., 126(1990) 291.
168	T.A. Valasanyan, R. K. Aliev	Kinetika I Kataliz 31 (1990) 240.
169	P.A. Diddams, R.I. Little and S.R. Wade	Austr. Patent AU-A-42806/89 (1990).
170	E.J. Erekson, A.L. Lee, S.P. Barone and I.J. Solomon	US Patent 4945078 (1990).
171	J.L. Jezl, G.O. Michaels, M.J. Spangler and M.L. Winzenburg	US Patent 4 968 655 (1990).
172	P. Chu and M.E. Landis	US Patent 4 914 252 (1990).
173	B.K. Warren, K.D. Campbell, J.L. Matherne, G.L. Culp, N.E. Kinkade, and P.H. Tate	US Dep. Energy, DOE/PC/79817-8 (1990).
174	J.H. Murib	World Patent WO 90/00532 (1990).
175		J P 02,225 (1990)425.
176	Campbell, K. D.	European Patent 0,418 (1990) 975Al.
177	P.A. Diddams, I.e. Little, S.R. Wade	EP 0365181 B1 (1990)
178	K.D. Campbell	WO 9104237 A1 (1990)
179	Annapragada; Ananth V., Gulari; Erdogan	US 4952547 (1990)
180	S.J. Conway, D.J. Wang, J.H. Lunsford	Applied Catalysis A General, 79 (1991) Ll-L5
181	S. Seimanides, P. Tsiakaras, X.E. Verykios, C.G. Vayenas	Applied Catalysis, 68 (1991) 41-53
182	M. G. Poirier, R. Breault, S. Kaliaguine, A. Adnot	Applied Catalysis, 71 (1991) 103-122
183	A. Machocki, A Denis, T Borowiecki, J. Barcicki	Applied Catalysis, 72 (1991) 283-294
184	Z. Zhang, M. Baerns	Applied Catalysis, 75 (1991) 299-310
185	H. Yamashita, Y. Machidaand A. Tomita	Appl. Catal., 79 (1991) 203.
186	R. Burch, R. S. Chalker, P. Loader and D.A. Rice	Appl. Catal., 79 (1991) 265.
187	T. Ohno, J. B. Moffat	Catalysis Letters 9 (1991) 23-34
188	A. Machocki	Catalysis Letters 9 (1991) 97-102
189	W. Ueda, F. Sakyu, T. Isozaki, Y. Morikawa, J. M. Thomas	Catalysis Letters 10 (1991) 83-90
190	J.L. Rehspringer, P. Poix	Catalysis Letters 10 (1991) 111-120
191	K. J. Smith, T. M. Painter, J. Galuszka	Catalysis Letters 11 (1991) 301-308
192	J. Dubois, C. J. Cameron	Chemistry Letters (1991), (7), 1089-92.
193	V.R. Choudhary, S.T. Chaudhari and M.Y. Pandit, J. Chem. Soc.	Chem. Commun., (1991) 1158.
194	N. Matsuda, T. Azukino, K Ohyachi and I. Matsuura	Chem. Express, 6 (1991) 77.
195	D.J. McNamara, S.J. Korf, K Seshan, J.G. van Ommen and J.R.H. Ross	Can. J. Chem. Eng., 69 (1991) 883.
196	Q. Yan, J. Shen, Y. Wang, X. Fu	Hyperfine Interactions 69 (1991) 855-858
197	R. P. Taylor, G. L. Schrader	Ind. Eng. Chem. Res., Vol. 30, No. 5, 1991
198	P. G. Hinson, A. Clearfield, J. H. Lunsford	J. CHEM. SOC., CHEM. COMMUN., 1991
199	K. Aika, K. Aono	J. CHEM. SOC. FARADAY TRANS., 1991, 87(8), 1273-1277
200	F.P. Larkins and M.R. Nordin	J. Catal., 130 (1991) 147.
201	R. V. Siriwardane	Langmuir 1991, 7, 497-502
202	M. Hatano andJ.H. Lunsford	React. Kinet. Catal. Lett., 45 (1991) 1.
203	KM. Parida and S.B. Rao	React. Kinet. Catal. Lett., 44 (1991) 103.
204	J. Kiwi, K. R. Thampi, M. Gratzel	Solid State lonics 48 ( I99 1) 123-l 25
205	W.J.M. Vermeiren, I.D.M.L. Lenotte, J.A. Martens and P.A. Jacobs	Stud. Surf. Sci. Catal.,61 (1991) 33.
206	KD. Campbell	Eur. Patent EP 418 973 (1991).
207	R.B. Chafin and B.K. Warren	Eur. Patent EP 418 971 (1991).
208	K.D. Campbell	Eur. PatentEP 418975 (1991).
209	B.K. Warren and R.B. Chafin	Eur. Patent EP 418 972 (1991).
210	R.B. Chafin and B.K. Warren	Eur. Patent EP 418 971 (1991).
211	G.O. MichaelsandM.J. Spangler	US Patent 4992 409 (1991).
212	J.H. Lunsford and P.G. Hinson	US Patent 5 041 405 (1991).
213	C.A. Lukey, A.M. Maitra and R.J. Tyler	US Patent 5 066 629 (1991).
214	V. Gupta, C.L. Bodolus, C. Paparizos and W.G. Shaw	US Patent 5 012 028 (1991).
215	T. Hayakawa, K. Takehira, H. Orita, M. Shimizu, Y. Watanabe	EP 0450810 B1 (1991)
216	G. Fornasari, S. Palmery, G. Piro, G. Belussi	EP 0492695 B1 (1991)
217	Campbell; Kenneth D.	US 4988660 (1991)
218	Michaels; Glenn O., Spangler; Michael J.	US 4992409 (1991)
219	Michaels; Glenn O., Spangler; Michael J.	US 5028577 (1991)
220	Lukey; Christopher A. , Maitra; Ashit M., Tyler; Ralph J.	US 5066629 (1991)
221	R. Burch, S. Chalker, P. Loader	Applied Catalysis A General, 82 (1992) 77-90
222	A. Gervasini, G. Fornasari, G. Bellussi	Applied Catalysis A General, 83 (1992) 235
223	A.M. Maitra, I. Campbell and R.J. Tyler	Applied Catalysis A General, 85 (1992) 27
224	S. Park, J. Chang	Applied Catalysis A General, 85 (1992) 117.
225	J. Barrault, C. Grosset	Applied Catalysis A General, 88 (1992) 197.
226	A. Z. Khan, E. Ruckenstein	Applied Catalysis A: General, 90 (1992) 199
227	A. Z. Khan, E. Ruckenstein	Catalysis Letters 13 (1992) 95-102
228	oE1 Barrault *, C6cile Grosset	Catalysis Letters 16 (1992) 203-210
229	J.H. Kolts, J.B. Kimble and R.A. Porter, in A.F. Albright, B.L. Crynes and S. Nowak	Novel Production Methods for Ethylene, Light Hydrocarbons and Aromatics, Marcel Dekker, New York, 1992, p. l.
230	J. Kiwi, K.R Thampi, M. Gratzel, P. Albers and K. Seibold	J. Phys. Chem., 96 (1992)
231	X.-R. Xia, G.-X. Xiong and X.-X. Guo	in A.F. Albright, B.L. Crynes and S. Nowak (Editors), Novel Production Methods for Ethylene, Light Hydrocarbons and Aromatics, Marcel Dekker, 1992, p. 107.
231	Q.J. Yan, Y. Wang, Y.S. Jin, Y. Chen	Catalysis Letters 13 (1992) 221
233	Kimble, J. B. & Kolts, J. H.	US Patent 5, 118 (1992) 899.
234	Choudhary; Vasant R. , Pandit; Meenakshi Y., Chaudhari; Sopan T.	US 5118654 (1992)
235	Kimble; James B., Kolts; John H.	US 5160502 (1992)
236	T. Ohno, J. B. Moffat	Appl. Catal., 93 (1993) 141.
237	S. Sugiyama, Y. Matsumura, J. Moffat	J . Catal., 139(1993) 338.
238	A. Z. Khan, E. Ruckenstein	J . Catal., 119 (1993) 304.
239	D. Dissanayaka, K. Kharas, J. Lunsford, M. Posynek	J. Catal. 139 (1993) 652.
240	C.B. Alcock, J.Carberry, R. Doshi, N. Gunasekaran	J . Catal., 143(1993) 533.
241	E. Ruckenstein, A. Khan	J . Catal., 141 (1993) 628.
242	X. Zhang, D. Jefferson, R. Lambert	J . Catal., 141 (1993) 583.
243	C. Petit, A. Kaddouri, S. Libs, A. Kiennemann, J. Rehspringer, P. Poix	J . Catal., 140 (1993) 328.
244	R. Voyatzis and J. B. Moffat	J . Catal., 142 (1993) 45.
245	Y. Matsumura, J. B. Moffat	Catalysis Letters 17 (1993) 197-204
246	E. Ruckenstein, A. Khan	Catalysis Letters 18 (1993) 27-35
247	J. Kiwi, K. R. Thampi, N. Mouaddib, M. Graetzel, Peter Albers	Catalysis Letters 18 (1993) 15-26
248	S. Zhou, X. Zhou, H. Wan and K.R. Tsai	Catalysis Letters 20 (1993) 179-183
249	X. Zhou, W. Zhang, H. W a n and K. Tsai	Catalysis Letters 21 (1993) 113-122
250	Z. Jiang, C. Yu, X. Fang, S. Li, and H. Wang	J. Phys. Chem. 1993,97, 12870-12875
251	M. Yamamura, H. Okado	EP 0565101 B1 (1993)
252	Han; Scott, Michaels; James N., Palermo; Robert E. , Stern; David L. , Walsh; Dennis E.	US 5191138 (1993)
253	Washecheck; Don M., Barr; Mark K. , Huff, Jr.; George A. , Kaminsky; Mark P., Kleefisch; Mark S., Shum; Victor K.	US 5196634 (1993)
254	Kaminsky; Mark P. , Kleefisch; Mark S. , Huff, Jr.; George A. , Washecheck; Don M. , Barr; Mark K.	US 5198596 (1993)
255	Miremadi; Bijan K., Morrison; Stanley R. , Colbow; Konrad	US 5245124 (1993)
256	D. Papageorgiou, A.M. Efstathiou, X.E. Verykios	Applied CatalysisA: General 111 ( 1994) 41-62
257	R. Mariscal, J. Soria, M.A. Pefia, J.L.G. Fierro	Applied Catalysis A: General 111( 1994) 79-97
258	A.M. Maitra	Applied Catalysis A: General 114 ( 1994) 65-81
259	M. Yamamura, N. Tsuzukia, H. Okado, T. Wakatsuki, K. Otsuka	Applied Catalysis A: General 115 ( 1994) 269-283
260	V. Tashjian, M. Cassir, J. Devynck, W. Rummel	Applied Catalysis A: General, 108 (1994) 157-169
261	G. D. Squire, H. Luc, D. C. Puxley	Applied Catalysis A: General, 108 (1994) 261-278
262	A. G. Andersen	Catalysis Letters 23 (1994) 59-68
263	W. Ding, Y. Chen, X. Fu	Catalysis Letters 23 (1994) 69-78
264	C. T. Au,Y.Q. Zhang, C. F. Ng, H.L. Wan	Catalysis Letters 23 (1994) 377-386.
265	X.P. Zhou, Z.S. Chao, W.Z. Weng, W.D. Zhang, S.J. Wang, H.L. Wan and K.R. Tsai	Catalysis Letters 29 (1994) 177-188
266	P. D. Battle, S. W. Carr, F. A. Copplestone, R. S. Mellen	J. MATER. CHEM., 1994, 4(3), 421-427
267	K.M. Dooley, S. Chen, J.R.H. Ross	J. Catal. 145 (1994) 402.
268	J. Lunsford, P. Hinson, M. Rosynek, C. Shi, M. Xu, X. Yang	J. Catal. 147 (1994) 301.
269	S. Driscoll, D. Gardner, U. Ozkan	J. Catal. 147 (1994) 379.
270	M. Yang, Q.J. Yan, C. Fu	Div.of petroleum Chemistry, Inc. 207th Nat. Meeting, Am. Chem. Soc., San Diego, CA, 1994, p. 258.
271	J. Sarkany, Q. Sun, R. G. Herman, K.Klier	Div.of petroleum Chemistry, Inc. 207th Nat. Meeting, Am. Chem. Soc., San Diego, CA, 1994, p. 226.
272	X.P. Zhou, S.Q. Zhou, W.D. Zhang, Z.S. Chao, W.Z. Zhang, R.Q. Long, D.L. Tang, H.Y. Wang, S.J. Wang, J. Cai, H. Wan, K. Tsai	Div.of petroleum Chemistry, Inc. 207th Nat. Meeting, Am. Chem. Soc., San Diego, CA, 1994, p. 222.
273	van der Vaart; Donald R.	US 5321185 (1994)
274	M. Yamamura, H. Okado, N. Tsuzuki, T. Wakatsuki, K. Otsuka	Applied Catalysis A: General 122 (1995) 135 149
275	Z. Sheng Chao, Xiao Ping Zhou, Hui Lin Wan, Khi Rui Tsai	Applied Catalysis A: General 130 (1995) 127-133
276	R. Mariscal, M.A. Pefia, J.L.G. Fierro	Applied Catalysis A: General 131 (1995) 243-261
277	G.C. Maiti, M. Baerns	Applied Catalysis A: General 127 (1995) 219-232
278	W. Bytyn, M. Baerns	Applied Catalysis A: General 127 (1995) 219-232
279	J.S. Chang, S.E. Park	Bull. Korean Chem. Soc. (1995) 16, 1148.
280	Rui-qiang Long, Shui-qin Zhou, Ya-ping Huang, W. W e n g , Hui-lin Wan *, Khi-rui Tsai	Applied Catalysis A: General 133 (1995) 269-280
281	Y. Matsumura, S. Sugiyama, H. Hayashi, John B. Moffat	Catalysis Letters 30 (1995) 235-240
282	Qing, Xin-Rui Xia, Guo-xing Xiong Miao, Xie-xia G u o	Catalysis Letters 31 (1995) 183-195
283	X. Bao, M. Muhler, R. Schl6gl and G. Ertl	Catalysis Letters 32 (1995) 185-194
284	I. Eskendirov, N.J. Coville and V.D. Sokolovskii	Catalysis Letters 35 (1995) 33-37
285	Yide Xu, Lin Yu, Chen Cai, Jiasheng Huang and Xiexian Guo	Catalysis Letters 35 (1995) 215-231
286	M. Y a m a m u r a, H. Okado, K. Chaki, T. Wakatsuki, K. Inaba, S. Suzuki b, T. Yoshinari	Catalysis Today 24 (1995) 299-300
287	M.-C. Gong, J.-L. Zhou, Z.-H. Xu, Y.-Q. Chen, Y. C h e n	Catalysis Today 24 (1995) 259-261
288	Z.R. I s m a g i l o v, A. P a r m a l i a n a, F. Frusteri, D. Miceli A.A. K i r c h a n o v a	Catalysis Today 24 (1995) 281-284
289	R. Voyatzis and J. B. Moffat	Energy & Fuels 1995,9, 240-247
290	Kaushal K. Tiwari, Tarak N. Roy, Somnath Banerjee, Subrato Ganguly &Deba P. Bhattacharyya	J . Chem. Tech. Biotechnol. 1995,63,190-194
291	M. A. Centeno, M. J. Capitan, P. Bosch, P. Malet, J. J. Benitez, Carrizosaaand J. A. Odriozola	J. MATER. CHEM., 1995,5( l), 175-181
292	Jingang Wu and Shuben Li	J. Phys. Chem. 1995, 99, 4566-4568
293	Z. Yu, X. Yang, J. Lunsford, M. Rosynek	J. Catal., 154 (1995) 163.
294	D. Wang, M. Rosynek, J. Lunsford	J. Catal., 155 (1995) 390.
295	Sang C. Kim, Larry E. Erickson, Eui Y. Yu	Journal of Hazardous Materials 41 (1995) 327-340
296	M. T E Y M O U F l l , E. B A G H E R Z A D E H, C. PETIT, J. L. REHSPRINGER, S. LIBS, A. K I E N N E M A N N	J O U R N A L OF MATERIALS S C I E N C E 30 (1995) 3005-3009
297	B. ZHOU' and R. A . McFARLANE, K. J. SMITH	THE CANADIAN JOURNAL OF CHEMICAL ENGINEERING, VOLUME 73, FEBRUARY, 1995
298	Yesim Erarslanoglu, Isik Onal, Timur Dogu, Selim Senkan	Applied Catalysis A: General 145 (1996) 75-84
299	Ki June Yoon, Sang Won Seo	Applied Catalysis B: Environmental 7 ( 1996) 237-250
300	Yesim Erarslanoglu, Isik Onal, Timur Dogu, Selim Senkan	Catalysis Letters 38 (1996)215-218
301	Huilin Wan, Zisheng Chao, Weizheng Weng, Xiaoping Zhou, Junxiu Cai, Khirui Tsai	Catalysis Today 30 (1996) 67-76
	Zhongyuan Dang, Jingfang Gu, Jingzhi Lin and Dexing Yang	Chem. Commun., 1996, 1901
302
303	X U Z H U S H E N G , Z H A N G TAO, Z A N G L I A N F A , W A N G TAO, W U J I N R O N G , C H E N, L A I Y U A N and LIN L I W U	Chemical Enaineerin. Science, VoL 51, No. 4, pp. 515-519, 1996
304	Y. ERARSLANOGLU, I. ONAL, T. DOGU, JOHN B. BUTI	Chemical Engineering Communications (1995), 135 71-9.
305	L. Mleczko and U. Pannek, V. M. Niemi, and J. Hiltunen	Ind. Eng. Chem. Res., Vol. 35, No. 1, 1996
306	N. Wong, K. Tin, Q. Zhu, M. Zhang, X. Qiu	J. Chem. Technol. Biotechnol. 1996, 67, 164.
307	Ning-bew Wong, Kam-chung Tin, Qi-ming Zhu, Mei-zhen Zhang & Xian-qing Qiu	J . Chem. Tech. BiotechnoL 1996,67, 164-168
	Ning-bew Wong, Kam-chung Tin, Keung Lau, Xian-qing Qiu & Qi-ming Zhu	J . Chem. Tech. BiotechnoL 1996,65, 351-354
308	C. T. Au, H. He, S. Y. Lai, and C. F. Ng	JOURNAL OF CATALYSIS 159, 280–287 (1996)
309	D. Lazarov, V. Rives,*, R. Klissurska, I. Mitov ‘, D. Klissurki	Materials Letters 27 (1996) 129-333
310	M. Baerns, R. Blom, G.B. Marin, C. Mirodatos, J.G. Van Ommen, J. Ross, I.A. Vasalos, X. Verykios	Conversion of natural gas to synthesized gas and C2 hydrocarbons, Final report, Contract No JOU2-CT92-0073 (1996)
311	K. Klier, R. G. Herman, C. Wang	U.S. Department of Energy, Report “Selective Methane Oxidation over Promoted Oxide Catalysts, 1996.
312	Sang Chai Kim, Su Jin Kim b, Eui Yeon Yu	Applied Catalysis A: General 150 (1997) 63-76
313	V.R. Choudhary, V.H. Rane, S.T. Chaudhari	Applied Catalysis A: General 158 (1997) 121-136
314	C.Y. Yu a, W . Z . Li a, G . A . Martin b, C. M i r o d a t o s	Applied Catalysis A: General 158 (1997) 201-214
315	D. Filkova a, D. W o l f b, G. G a y k o b, M. Baerns c, L. P e t r o v	Applied Catalysis A: General 159 (1997) 33-44
316	R.Q. Long, H.L. Wan	Applied Catalysis A: General 159 (1997) 45-58
317	Ki June Yoon, Hsiao Ling Tung	Applied Catalysis A: General 159 (1997) 59-74
318	Y. Zeng, Y.S. Lin	Applied Catalysis A: General 159 (1997) 101-117
319	C.T. Au, H. He, S.Y. Lai, C.F. Ng	Applied Catalysis A: General 159 (1997) 133-145
320	Ruiqiang Long, Jizhong Luo, Mingshu Chen, Huilin Wan	Applied Catalysis A: General 159 (1997) 171-185
321	Xu Yide, Yu Lin, Guo Xiexian	Applied Catalysis A: General 164 (1997) 47-57
322	Sung Han Lee, Da W o o n Jung, Jung Bae Kim, Yong-Rok Kim	Applied Catalysis A: General 164 (1997) 159-169
323	Shigeru Sugiyamab, Hiromu Hayashi, J.B. Moffat	Catalysis Today 37 (1997) 15-23
324	Kazuhisa Murata, Takashi Hayakawa and Ken-ichi Fujita	Chem. Commun., 1997
325	Y. Zeng and Y. S. Lin	Ind. Eng. Chem. Res. 1997, 36, 277-283
326	Vasant R. Choudhary, Balu S. Uphade, and Shafeek A. R. Mulla	Ind. Eng. Chem. Res. 1997, 36, 3594-3601
327	Ruiqiang Long and Huilin Wan	JOURNAL OF CATALYSIS 172, 471–474 (1997)
328	C.Chen, P. Hong, S. Dai, C. Zhang	React. Kinet. Catal. Lett., 61 (1997) 181.
329	V. Choudhary, V. Rane	J. Chem. Technol. Biotechnol. 1997, 69, 63.
330	V. Choudhary, V. Rane, M. Pandit	J. Chem. Tech. Biotechnol. (1997) 68, 177.
331	C.Chen, P. Hong, S. Dai, C. Zhang, X. Yang	React. Kinet. Catal. Lett., 61 (1997) 175.
332	W. Ignaczak, W.K. Jozwiak, D.T. Gebauer, T. Paryjczak	Polish J. Chem. 71 (1997) 962.
333	Yu Liua, Xuxia Liua, Jinzhen Xuea, RuiLing Houa, Bing Zhanga, Changchun Yub, Shikong Shen	Applied Catalysis A: General 168 (1998) 139.
334	C.T. Au, K.D. Chen, C.F. Ng	Applied Catalysis A: General 170 (1998) 81.
335
	C.T. Au, K.D. Chen, C.F. Ng	Applied Catalysis A: General 171 (1998) 283.
336	Lin Yua, Wenzhao Lib, V. Ducarmec, C. Mirodatosc, G.A. Martin	Applied Catalysis A: General 175 (1998) 173.
337	E.V. Fomenkoa, E.V. Kondratenkob, O.M. Sharonovab, V.P. Plekhanova, S.V. Koshcheev	Catalysis Today 42 (1998) 273
338	Kazuhisa Murata, Takashi Hayakawa, Satoshi Hamakawa, Kunio Suzuki	Catalysis Today 45 (1998) 41.
339	V. R. Choudhary, S. A. R. Mulla, and B. S. Uphade	Ind. Eng. Chem. Res. 1998, 37, 2142.
340	Ruiqiang Long, and Huilin Wan	J. Chem. Soc., Faraday T rans., 1998, 94(8), 1129
341	Vasant R. Choudhary, Shafeek A. R. Mulla & Vilas H. Rane	J. Chem. T echnol. Biotechnol. 1998, 71, 167
342	C. T. Au, X. P. Zhou, Y. W. Liu, W. J. Ji, and C. F. Ng	JOURNAL OF CATALYSIS 174, 153–163 (1998)
343	Peter C. T. Au, Y. W. Liu, and C. F. Ng	JOURNAL OF CATALYSIS 176, 365–375 (1998)
344	Alejandra Palermo, Juan Pedro Holgado Vazquez, Adam F. Lee, Mintcho S. Tikhov, Richard M. Lambert	JOURNAL OF CATALYSIS 177, 259–266 (1998)
345	G. Gayko, D. Wolf, E. V. Kondratenko, and M. Baerns	JOURNAL OF CATALYSIS 178, 441–449 (1998)
346	Sergei Pak, Ping Qiu, and Jack H. Lunsford	JOURNAL OF CATALYSIS 179, 222–230 (1998)
347	Vic; Sebastian , Pena; Miguel A. , Terreros; Pilar , Gomez; Juan P. , Garcia-Fierro; Jose L. , Jimenez; Juan M.	US 5763722 (1998)
348	Vic; Sebastian , Pena; Miguel A. , Terreros; Pilar , Gomez; Juan P. , Garcia-Fierro; Jose L. , Jimenez; Juan M.	US 5817904 (1998)
349	Hui Lin Wan, Xiao Ping Zhou, Wei Zheng Weng, Rui Qiang Long, Zi Sheng Chao, Wei De Zhang, Ming Shu Chen, Ji Zhong Luo, Shui Qin Zhou	Catalysis Today 51 (1999) 161.
350	V. R. Choudhary, S.A.R. Mulla, B.S. Uphade	Fuel 78 (1999) 427.
351	Yoon Kyung Bae, Jin H y u k Jun and Ki June Yoon	KoreanJ. Chem.Eng., 16(5), 595. (1999)
352	Park; Tae-Jin, Suh; Dong Jin , Lee; Kwan-Young	US 5877387 (1999)
353	Withers, Jr.; Howard P.	US 5959170 (1999)
354	Jang Il Kong, Jin Seung Jung, Joong Gill Choi, Sung Han Lee	Applied Catalysis A: General 204 (2000) 241–250
355	Alejandra Palermo, Juan Pedro Holgado Vazquez and Richard M. Lambert	Catalysis Letters 68 (2000) 191–196
356	J.G.A. Pacheco Filho, Jean G. Eon, and Martin Schmal	Catalysis Letters 68 (2000) 197–202
357	A. Djaidja, A. Barama, M.M. Bettahar	Catalysis Today 61 (2000) 303–307
358	V.R. Choudhary, V.H. Rane, S.T. Chaudhari	Fuel 79 (2000) 1487±1491
359	H. Aritani, H. Yamada, T. Nishio, T.Shiono, S. Imamura, Kudo, Hasegawa, Yoshida	J. Phys. Chem. B 2000, 104, 10133-10143
360	Choudhary, SAR Mulla, MY Pandit, ST Chaudhari and VH Rane	Journal of Chemical Technology and Biotechnology (2000)
361	Jung Hoon Hong, Ki June Yoon	Applied Catalysis A: General 205 (2001) 253–262
362	A. Erdohelyi , R. Németh, A. Hancz, A. Oszkó	Applied Catalysis A: General 211 (2001) 109–121
363	Y. Zeng, F.T. Akin, Y.S. Lin	Applied Catalysis A: General 213 (2001) 33–45
364	S. L. González-Cortés, José Orozco , Bernardo Fontal	Applied Catalysis A: General 213 (2001) 259–271
365	A. Malekzadeh, A. Khodadadi, M. Abedini, M. Amini, A. Bahramian, A.K. Dalai	Catalysis Communications 2 (2001) 241.
366	Sakae Takenaka, Tomohiro Kaburagi, Ichiro Yamanaka, Kiyoshi Otsuka	Catalysis Today 71 (2001) 31–36
367	R. Spinicci, P. Marini, S. De Rossi, M. Faticanti, P. Porta	Journal of Molecular Catalysis A: Chemical 176 (2001) 253–265
368	Seung-Hwan Lee and Ki June Yoon	Korean .L Chem. Eng., 18(2), 228-232 (2001)
369	S. Ji , T. Xiao, S. Li, C. Xu, R. Hou, K. Coleman, M. L.H. Green	Applied Catalysis A: General 225 (2002) 271–284
370	Sung Han Lee, Jin-Seung Jung, Jae-Uk Joo, No-Seung Myung, Jong Ho Jun, Joong-Gil Choi	Applied Catalysis A: General 237 (2002) 91–101
371	A. Malekzadeh, M. Abedini , A.A. Khodadadi, M. Amini, H.K. Mishra and A.K. Dalai	Catalysis Letters Vol. 84, Nos. 1±2, November 2002
372	Codruta E. Platon and William J. Thomson	Ind. Eng. Chem. Res. 2002, 41, 6637-6641
373	Lingjun Chou, Yingchun Cai, Bing Zhang, Jianzhong Niu, Shengfu Ji, Shuben Li	Reaction Kinetics and Catalysis Letters (2002), 76(2), 311-315.
374	A.G. Dedov, A.S. Loktev, I.I. Moiseev, A. Aboukais, J.-F. Lamonier, I.N. Filimonov	Applied Catalysis A: General 245 (2003) 209–220
375	S. Ji, T. Xiao, S. Li, L. Chou, B. Zhang, C. Xu,R. Hou, A. P.E. York, and M. L.H. Green	Journal of Catalysis 220 (2003) 47–56
376	Bagherzadeh, Ebrahim; Hassan, Abbas; Hassan, Aziz	US 20040220053 (2004)
377	Yunfei Kuo Jiang-Xi	PhD Thesis TU Berlin “Effekte der spezifischen Oberfläche von Li/MgO-Katalysatoren bei der oxidativen Kopplung von Methan”, 2005
378	S. Zarrinpashne, R. Ahmadi, S.M Zekordi	US 2006155157 A1 (2005)
379	J.G. Sunley	US 2007073083 A1 (2005)
380	S. M.A. R.-Baechler, Wilfredo Pernı ́ a, I. Aray, . Figueroa, Sergio L. Gonzalez-Cortes	Catalysis Letters (2006), 112(3-4), 231-237.
381	Sicong Hou, Yuan Cao, Wei Xiong, Haichao Liu, and Yuan Kou	Ind. Eng. Chem. Res. 2006, 45, 7077-7083
382	Vilas H Rane, Sopan T Chaudhari and Vasant R Choudhary	J Chem Technol Biotechnol 81, 208–215 (2006)
383	Jiaxin Wang, Lingjun Chou, Bing Zhang, Huanling Song, Jun Zhao, Jian Yang, Shuben Li	Journal of Molecular Catalysis A: Chemical 245 (2006) 272–277
384	Jingjing Wu, Haili Zhang, Song Qin, Changwei Hu	Applied Catalysis A: General 323 (2007) 126–134
385	A. Malekzadeh , A. Khodadadi , A. K. Dalai, M. Abedini	Journal of Natural Gas Chemistry 16(2007)121–129
386	Fengqiu Chen, Wen Zheng, Ning Zhu, Dang-guo Cheng, Xiaoli Zhan	Catal Lett (2008) 125, 348–351
387	L. Olivier, S. Haag, H. Pennemann, C. Hofmann, C. Mirodatos, A. C.Veen ́	Catalysis Today 137 (2008) 80–89
388	Zhaobao Pang, Xiaoyao Tan, Ronggang Ding, Zi Gu, Shaomin Liu	Ceramics International 34 (2008) 1805–1810
389	Andrzej Machocki , Renata Jezior	Chemical Engineering Journal 137 (2008) 643–652
390	Z. Fakhroueian, F. Farzaneh, N. Afrookhteh	Fuel 87 (2008) 2512–2516
391	Haitao Liu, Xiaolai Wang , Dexin Yang , Runxiong Gao , Zhonglai Wang , Jian Yang	Journal of Natural Gas Chemistry 17(2008)59–63
392	Zhiming Gao , Jiansheng Zhang, Ruiyan Wang	Journal of Natural Gas Chemistry 17(2008)238–241
393	V. H. Rane, S. T. Chaudhari, V. R. Choudhary	Journal of Natural Gas Chemistry 17(2008)313–320
394	Florica Papa, Luminita Patron, Oana Carp, Carmen Paraschiv, Balint Ioan ∗	Journal of Molecular Catalysis A: Chemical 299 (2009) 93–97
395	Yasushi Sekine, Keisuke Tanaka, Masahiko Matsukata, and Eiichi Kikuchi	Energy & Fuels 2009, 23, 613–616
396	Kai Wang, Shengfu Ji, Xuejun Shi, JingJing Tang	Catal Lett (2009) 129, 156–162
397	K. Aika, T. Nishiyama	Catal. Today (1989) 4, 271
398	A. Kooh, H. Mimoun, C. J. Cameron	Catal. Today (1989) 4, 333
399	S. J. Korf, J. A. Roos, D. M. Difhoorn, R.H. J. Veehof, J. G. van Ommen, J.R. H. Ross	Catal. Today (1989) 4, 279
400	C. Mirodatos, G.A. Martin, J.C. Bertolini, J. Saint-Just	Catal. Today (1989) 4, 301
401	K. Otsuka, M. Hatano, T. Komatsu	Catal. Today (1989) 4, 409
402	R. Spinicci	Catal. Today (1989) 4, 311
403	U. Olsbye, G. Desgrandchamps, K. Jens, S. Kolboe	Catal. Today (1992) 13, 603.
404	M. Y. Lo, S.K. Agarwal, L.G. Galya, G. Marcelin	Catal. Today (1988) 3, 137.
405	H. Borges, S. Lacombe, C. Mirodatos	Catal. Today (1994) 21, 289.
406	S. Bartsch, H. Hofmann	Catal. Today (1990) 6, 527.
407	H.B.A. Hamid, R.B. Moyes	Catal. Today (1991) 10, 267
408	G.C. Hoogendam, K. Sechan, J.G. Van Ommen, J.R.H. Ross	Catal. Today (1994) 81, 333
409	A. Toebes, K.M. Dooley, J.R.H. Ross	Catal. Today (1994) 21, 401
410	J. M. Deboy, R.F. Hicks	J. Catal. 113 (1988) 517
411	V.G. Roguleva, M.A. Nikiphorova, N.G. Maksimov, A.G. Anshits	Catal. Today (1992) 13, 219
412	J. Barrault, C. Grosset, M. Hadj.Aissa	Catal. Today (1990) 6, 535
413	E.N. Voskresenskaya, L.I. Kurteeva, V.P. Zhereb, A.G. Anshits	Catal. Today (1992) 13, 599
414	E.Y. Gankina, G.S. Salitra, Y.G. Borodko	Catal. Today (1992) 13, 595
415	D. Papageorgiou, D. Vamvouka, D. Boudouvas, X.E. Verykios	Catal. Today (1992) 13, 391
416	A. Kiennemann, R. Kieffer, A. Kaddouri, P. Poix, J.L. Rehspringer	Catal. Today (1990) 6, 409
417	E.E. Miro, Z. Kalenik, J. Santamaria, E. E. Wolf	Catal. Today (1990) 6, 511
418	K. Otsukka, K. Jinno, A. Morikawa	J. Catal. 100 (1986) 353
419	H. Imai, T. Tagawa, N. Kamide	J. Catal. 106 (1987) 394
420	M.Y. Lo, S.K. Agarwal, G. Marcelin	J. Catal. 112 (1988) 168
421	A.M. Gaffney, C.A. Jones, J.J. Leonard, J.A. Sofranko	J. Catal. 114 (1988) 422
