# Supplementary material for: A meta-analysis of catalytic literature data reveals property-performance correlations for the OCM reaction
Source: Nat Commun. 2019 Jan 25;10:441. doi: 10.1038/s41467-019-08325-8 (PMC6347636; doi:10.1038/s41467-019-08325-8)
Supplement: Supplementary file 4 — Supplementary Data 2 [file 41467_2019_8325_MOESM4_ESM.xlsx]

## Sheet: element properties
Element	Atomic number	1st main group	2nd main group	3rd main group	4th main group	5th main group	anion	transi-tion metal	rare earth	Formation of carbonate possible	Oxidation number	Molar mass of element	Molar mass of oxide, per cation	Melting point of chemically most stable oxide /K	Reference of oxide melting point	Decomposition temperature of carbonate towards oxide /°C	Reference of decomposition temperature	Appears in OCM dataset
Li	3	1	0	0	0	0	0	0	0	yes	1	6.939	14.936	1834	Chase, M. W. J. (1998). NIST-JANAF Thermochemical Tables. Physical and Chemical Reference Data, 4(9).	722	own measurement, 10K/min, 1 atm Ar	yes
Be	4	0	1	0	0	0	0	0	0	yes	2	9.012	25.006	2803	Semenov, A.P. (2008), Tribological Properties of High-Melting Oxides and Nonmetallic Compounds at Elevated Temperatures. Part 1: Oxides, Journal of Friction and Wear, Vol. 28, No. 5, pp.392-404	25	Holleman, A. and Wiberg, N. (2007). Lehrbuch der Anorganischen Chemie, volume 102. Walter de Gruyter & Co, Berlin	yes
B	5	0	0	1	0	0	0	0	0	no	3	10.811	34.802	723	Chase, M. W. J. (1998). NIST-JANAF Thermochemical Tables. Physical and Chemical Reference Data, 4(9).			yes
C	6	0	0	0	1	0	1	0	0	no		12.0111						yes
N	7	0	0	0	0	1	1	0	0	no		14.0067						yes
O	8	0	0	0	0	0	1	0	0	no		15.994						yes
F	9	0	0	0	0	0	1	0	0	no		18.9984						yes
Na	11	1	0	0	0	0	0	0	0	yes	1	22.98	30.977	1405	Chase, M. W. J. (1998). NIST-JANAF Thermochemical Tables. Physical and Chemical Reference Data, 4(9).	910	own measurement, 10K/min, 1 atm Ar	yes
Mg	12	0	1	0	0	0	0	0	0	yes	2	24.312	40.306	3105	Chase, M. W. J. (1998). NIST-JANAF Thermochemical Tables. Physical and Chemical Reference Data, 4(9).	469	Stern, K. H. and Weise, E. L. (1969). High Temperature Properties and Decomposition of Inorganic Salts. Part 2. Carbonates. Technical report, DTIC Document.	yes
Al	13	0	0	1	0	0	0	0	0	no	3	26.9815	50.9725	2327	Chase, M. W. J. (1998). NIST-JANAF Thermochemical Tables. Physical and Chemical Reference Data, 4(9).			yes
Si	14	0	0	0	1	0	0	0	0	no	4	28.086	60.074	1996	Chase, M. W. J. (1998). NIST-JANAF Thermochemical Tables. Physical and Chemical Reference Data, 4(9).			yes
P	15	0	0	0	0	1	0	0	0	no	5	30.9738	70.9588	631	Chase, M. W. J. (1998). NIST-JANAF Thermochemical Tables. Physical and Chemical Reference Data, 4(9).			yes
S	16	0	0	0	0	0	1	0	0	no	6	32.065	80.047					yes
Cl	17	0	0	0	0	0	1	0	0	no		35.453						yes
K	19	1	0	0	0	0	0	0	0	yes	1	39.102	71.09	782	Holleman, A. and Wiberg, N. (2007). Lehrbuch der Anorganischen Chemie, volume 102. Walter de Gruyter & Co, Berlin	935	own measurement, 10K/min, 1 atm Ar	yes
Ca	20	0	1	0	0	0	0	0	0	yes	2	40.08	56.074	3200	Chase, M. W. J. (1998). NIST-JANAF Thermochemical Tables. Physical and Chemical Reference Data, 4(9).	661	L’vov, B. V. (2002). Mechanism and kinetics of thermal decomposition of carbonates. Thermochimica Acta, 386(1):1–16.	yes
Sc	21	0	0	0	0	0	0	1	0	yes	3	44.95	68.941	2676	Holleman, A. and Wiberg, N. (2007). Lehrbuch der Anorganischen Chemie, volume 102. Walter de Gruyter & Co, Berlin	440	Head, E. L. (1971). The preparation of scandium carbonate. Journal of Inorganic and Nuclear Chemistry, 33(4):1201–1203.	yes
Ti	22	0	0	0	0	0	0	1	0	no	4	47.9	79.888	2403	Chase, M. W. J. (1998). NIST-JANAF Thermochemical Tables. Physical and Chemical Reference Data, 4(9).			yes
V	23	0	0	0	0	0	0	1	0	no	5	50.942	90.927	943	Chase, M. W. J. (1998). NIST-JANAF Thermochemical Tables. Physical and Chemical Reference Data, 4(9).			yes
Cr	24	0	0	0	0	0	0	1	0	yes	3	51.996	75.987	2603	Chase, M. W. J. (1998). NIST-JANAF Thermochemical Tables. Physical and Chemical Reference Data, 4(9).	200	Bhatti, A. S., Dollimore, D., and Blackmore, N. (1984). The thermal decomposition of chromium carbonate. Thermochimica acta, 77(1):395–406.	yes
Mn	25	0	0	0	0	0	0	1	0	yes	2	54.938	70.932	2123	Holleman, A. and Wiberg, N. (2007). Lehrbuch der Anorganischen Chemie, volume 102. Walter de Gruyter & Co, Berlin	300	Shaheen, W. M. and Selim, M. M. (2000). Thermal Decompositions of Pure and Mixed Manganese Carbonate and Ammonium Molybdate Tetrahydrate. Journal of Thermal Analysis and Calorimetry, 59(3):961–970.	yes
Fe	26	0	0	0	0	0	0	1	0	yes	3	55.847	77.172	1870	Chase, M. W. J. (1998). NIST-JANAF Thermochemical Tables. Physical and Chemical Reference Data, 4(9).	220	Gotor, F. J., Macias, M., Ortega, A., and Criado, J. M. (2000). Comparative study of the thermal decomposition of synthetic and natural siderite samples. Physics and Chemistry of Minerals, 27(7):495–503.	yes
Co	27	0	0	0	0	0	0	1	0	yes	2	58.9332	74.9272	2103	Chase, M. W. J. (1998). NIST-JANAF Thermochemical Tables. Physical and Chemical Reference Data, 4(9).	360	Avramov, L. and Betschev, C. (1971). Derivatographische Untersuchungen an einem basischen Kobaltcarbonat. Zeitschrift f¨ur anorganische und allgemeine Chemie, 383(1):96–103	yes
Ni	28	0	0	0	0	0	0	1	0	yes	2	58.71	74.704	2257	Holleman, A. and Wiberg, N. (2007). Lehrbuch der Anorganischen Chemie, volume 102. Walter de Gruyter & Co, Berlin	280	Mansour, S. A. A. (1993). Spectroscopic and microscopic investigations of the thermal decomposition of nickel oxysalts: Part 1. Tetrahydroxy nickel carbonate. Thermochim- ica acta, 228:155–171.	yes
Cu	29	0	0	0	0	0	0	1	0	yes	1	63.54	71.537	1517	Chase, M. W. J. (1998). NIST-JANAF Thermochemical Tables. Physical and Chemical Reference Data, 4(9).	260	Shaheen, W. M. and El Maksod, I. H. A. (2009). Thermal characterization of individual and mixed basic copper carbonate and ammonium metavanadate systems. Journal of Alloys and Compounds, 476(1):366–372.	yes
Zn	30	0	0	0	0	0	0	1	0	yes	2	65.37	81.364	2248	Holleman, A. and Wiberg, N. (2007). Lehrbuch der Anorganischen Chemie, volume 102. Walter de Gruyter & Co, Berlin	220	Kanari, N., Mishra, D., Gaballah, I., Dupr´e, B., and Team, E. E. (2004). Thermal decomposition of zinc carbonate hydroxide. Thermochimica Acta, 410(1):93–100.	yes
Ga	31	0	0	1	0	0	0	0	0	yes	3	69	92.991	1998	Holleman, A. and Wiberg, N. (2007). Lehrbuch der Anorganischen Chemie, volume 102. Walter de Gruyter & Co, Berlin	140	Watanabe, T., Masuda, T., Miki, Y., Miyahara, Y., Jeon, H.-J., Hosokawa, S., Kanai, H., Deguchi, H., and Inoue, M. (2010). Synthesis of gallium-aluminum dawsonites and their crystal structures. Journal of the American Ceramic Society, 93(11):3908–3915.	yes
Ge	32	0	0	0	1	0	0	0	0	no	4	72.56	104.548	1359	Holleman, A. and Wiberg, N. (2007). Lehrbuch der Anorganischen Chemie, volume 102. Walter de Gruyter & Co, Berlin			yes
As	33	0	0	0	0	1	0	0	0	no		74.9511		586	Holleman, A. and Wiberg, N. (2007). Lehrbuch der Anorganischen Chemie, volume 102. Walter de Gruyter & Co, Berlin			no
Se	34	0	0	0	0	0	1	0	0	no		78.96		613	Holleman, A. and Wiberg, N. (2007). Lehrbuch der Anorganischen Chemie, volume 102. Walter de Gruyter & Co, Berlin			no
Br	35	0	0	0	0	0	1	0	0	no		79.909						yes
Rb	37	1	0	0	0	0	0	0	0	yes	1	85.47	117.458	705	Holleman, A. and Wiberg, N. (2007). Lehrbuch der Anorganischen Chemie, volume 102. Walter de Gruyter & Co, Berlin	865	own measurement, 10K/min, 1 atm Ar	yes
Sr	38	0	1	0	0	0	0	0	0	yes	2	87.62	103.614	2938	Chase, M. W. J. (1998). NIST-JANAF Thermochemical Tables. Physical and Chemical Reference Data, 4(9).	850	Stern, K. H. and Weise, E. L. (1969). High Temperature Properties and Decomposition of Inorganic Salts. Part 2. Carbonates. Technical report, DTIC Document.	yes
Y	39	0	0	0	0	0	0	1	0	yes	3	88.91	112.901	2959	Rao, C. N. R. and Rao, G. V. S. (1974). Transition Metal Oxides. Crystal Chemistry, Phase Transition and Related Aspects. NBS Reference Data System Paper, 49.	560	d’Assuncao, L. M., Giolito, I., and Ionashiro, M. (1989). Thermal decomposition of the hydrated basic carbonates of lanthanides and yttrium. Thermochimica Acta, 137(2):319–330.	yes
Zr	40	0	0	0	0	0	0	1	0	yes	4	91.22	123.208	2950	Chase, M. W. J. (1998). NIST-JANAF Thermochemical Tables. Physical and Chemical Reference Data, 4(9).	25	Gestis (2016). Accessed: http://gestis.itrust.de/nxt/gateway.dll/gestis de/004730.xml? f=templates$fn=default.htm$3.0 (January 20, 2016).	yes
Nb	41	0	0	0	0	0	0	1	0	no	5	92.906	132.891	1785	Chase, M. W. J. (1998). NIST-JANAF Thermochemical Tables. Physical and Chemical Reference Data, 4(9).			yes
Mo	42	0	0	0	0	0	0	1	0	no	6	95.94	143.922	1074	Chase, M. W. J. (1998). NIST-JANAF Thermochemical Tables. Physical and Chemical Reference Data, 4(9).			yes
Ru	44	0	0	0	0	0	0	1	0	no	4	101.07	133.058	1680	Rao, C. N. R. and Rao, G. V. S. (1974). Transition Metal Oxides. Crystal Chemistry, Phase Transition and Related Aspects. NBS Reference Data System Paper, 49.			yes
Rh	45	0	0	0	0	0	0	1	0	no	6	102.905	150.887	1323	Holleman, A. and Wiberg, N. (2007). Lehrbuch der Anorganischen Chemie, volume 102. Walter de Gruyter & Co, Berlin			yes
Pd	46	0	0	0	0	0	0	1	0	no	2	106.4	122.394	1070	Rao, C. N. R. and Rao, G. V. S. (1974). Transition Metal Oxides. Crystal Chemistry, Phase Transition and Related Aspects. NBS Reference Data System Paper, 49.			yes
Ag	47	0	0	0	0	0	0	1	0	yes	1	107.87	115.867	500	Rao, C. N. R. and Rao, G. V. S. (1974). Transition Metal Oxides. Crystal Chemistry, Phase Transition and Related Aspects. NBS Reference Data System Paper, 49.	190	Yoshikawa, M., Yamada, S., and Koga, N. (2014). Phenomenological interpretation of the multistep thermal decomposition of silver carbonate to form silver metal. The Journal of Physical Chemistry C, 118(15):8059–8070.	yes
Cd	48	0	0	0	0	0	0	1	0	yes	2	112.4	128.394	1773	O. Madelung, U. Rössler, M. Schulz, (1999), Landolt-Börnstein - Group III Condensed Matter 41B	340	Reich, L., Patel, S., and Stivala, S. (1989). Factors aﬀecting the thermal decomposition of cadmium carbonate by TG. Thermochimica Acta, 138(1):147–160.	yes
In	49	0	0	1	0	0	0	0	0	no	3	114.82	138.811	2183	Anthony John Downs (1993). Chemistry of aluminium, gallium, indium, and thallium. Springer.			yes
Sn	50	0	0	0	1	0	0	0	0	no	4	118.69	150.678	1903	Holleman, A. and Wiberg, N. (2007). Lehrbuch der Anorganischen Chemie, volume 102. Walter de Gruyter & Co, Berlin			yes
Sb	51	0	0	0	0	1	0	0	0	no	5	121.75	161.735	928	Holleman, A. and Wiberg, N. (2007). Lehrbuch der Anorganischen Chemie, volume 102. Walter de Gruyter & Co, Berlin			yes
Te	52	0	0	0	0	0	1	0	0	no	4	127.5	159.488	1006	Holleman, A. and Wiberg, N. (2007). Lehrbuch der Anorganischen Chemie, volume 102. Walter de Gruyter & Co, Berlin			yes
I	53	0	0	0	0	0	1	0	0	no		126.904						yes
Cs	55	1	0	0	0	0	0	0	0	yes	1	132.905	164.893	873	Holleman, A. and Wiberg, N. (2007). Lehrbuch der Anorganischen Chemie, volume 102. Walter de Gruyter & Co, Berlin	810	own measurement, 10K/min, 1 atm Ar	yes
Ba	56	0	1	0	0	0	0	0	0	yes	2	137.32	153.314	2386	Chase, M. W. J. (1998). NIST-JANAF Thermochemical Tables. Physical and Chemical Reference Data, 4(9).	1067	Arvanitidis, I., Siche, D., and Seetharaman, S. (1996). A study of the thermal decom- position of BaCO3. Metallurgical and Materials Transactions B, 27(3):409–416.	yes
La	57	0	0	0	0	0	0	0	1	yes	3	138.91	162.901	2578	Coutures, J. and Rand, M. (1989). Melting Temperatures of Refractory Oxides: Part II Lanthanoid sesquioxides. Pure and Applied Chemistry, 61(8):1461–1482.	670	Charles, R. G. (1965). Rare-earth carbonates prepared by homogeneous precipitation. Journal of Inorganic and Nuclear Chemistry, 27(7):1489–1493.	yes
Ce	58	0	0	0	0	0	0	0	1	yes	4	140.12	172.108	2998	Semenov, A.P. (2008), Tribological Properties of High-Melting Oxides and Nonmetallic Compounds at Elevated Temperatures. Part 1: Oxides, Journal of Friction and Wear, Vol. 28, No. 5, pp.392-404	420	Charles, R. G. (1965). Rare-earth carbonates prepared by homogeneous precipitation. Journal of Inorganic and Nuclear Chemistry, 27(7):1489–1493.	yes
Pr	59	0	0	0	0	0	0	0	1	yes	3	140.907	170.229	2573	Coutures, J. and Rand, M. (1989). Melting Temperatures of Refractory Oxides: Part II Lanthanoid sesquioxides. Pure and Applied Chemistry, 61(8):1461–1482.	530	Charles, R. G. (1965). Rare-earth carbonates prepared by homogeneous precipitation. Journal of Inorganic and Nuclear Chemistry, 27(7):1489–1493.	yes
Nd	60	0	0	0	0	0	0	0	1	yes	3	144.24	168.231	2593	Coutures, J. and Rand, M. (1989). Melting Temperatures of Refractory Oxides: Part II Lanthanoid sesquioxides. Pure and Applied Chemistry, 61(8):1461–1482.	610	Charles, R. G. (1965). Rare-earth carbonates prepared by homogeneous precipitation. Journal of Inorganic and Nuclear Chemistry, 27(7):1489–1493.	yes
Pm	61	0	0	0	0	0	0	0	1	yes	3	146.9	170.891	2593	Coutures, J. and Rand, M. (1989). Melting Temperatures of Refractory Oxides: Part II Lanthanoid sesquioxides. Pure and Applied Chemistry, 61(8):1461–1482.			no
Sm	62	0	0	0	0	0	0	0	1	yes	3	150.35	174.341	2608	Coutures, J. and Rand, M. (1989). Melting Temperatures of Refractory Oxides: Part II Lanthanoid sesquioxides. Pure and Applied Chemistry, 61(8):1461–1482.	560	Charles, R. G. (1965). Rare-earth carbonates prepared by homogeneous precipitation. Journal of Inorganic and Nuclear Chemistry, 27(7):1489–1493.	yes
Eu	63	0	0	0	0	0	0	0	1	yes	3	151.96	175.951	2623	Coutures, J. and Rand, M. (1989). Melting Temperatures of Refractory Oxides: Part II Lanthanoid sesquioxides. Pure and Applied Chemistry, 61(8):1461–1482.	560	Charles, R. G. (1965). Rare-earth carbonates prepared by homogeneous precipitation. Journal of Inorganic and Nuclear Chemistry, 27(7):1489–1493.	yes
Gd	64	0	0	0	0	0	0	0	1	yes	3	157.25	181.241	2693	Coutures, J. and Rand, M. (1989). Melting Temperatures of Refractory Oxides: Part II Lanthanoid sesquioxides. Pure and Applied Chemistry, 61(8):1461–1482.	600	Charles, R. G. (1965). Rare-earth carbonates prepared by homogeneous precipitation. Journal of Inorganic and Nuclear Chemistry, 27(7):1489–1493.	yes
Tb	65	0	0	0	0	0	0	0	1	yes	3	158.92	186.91	2683	Coutures, J. and Rand, M. (1989). Melting Temperatures of Refractory Oxides: Part II Lanthanoid sesquioxides. Pure and Applied Chemistry, 61(8):1461–1482.	490	Charles, R. G. (1965). Rare-earth carbonates prepared by homogeneous precipitation. Journal of Inorganic and Nuclear Chemistry, 27(7):1489–1493.	yes
Dy	66	0	0	0	0	0	0	0	1	yes	3	162.5	186.491	2681	Coutures, J. and Rand, M. (1989). Melting Temperatures of Refractory Oxides: Part II Lanthanoid sesquioxides. Pure and Applied Chemistry, 61(8):1461–1482.	530	Charles, R. G. (1965). Rare-earth carbonates prepared by homogeneous precipitation. Journal of Inorganic and Nuclear Chemistry, 27(7):1489–1493.	yes
Ho	67	0	0	0	0	0	0	0	1	yes	3	164.93	188.921	2688	Coutures, J. and Rand, M. (1989). Melting Temperatures of Refractory Oxides: Part II Lanthanoid sesquioxides. Pure and Applied Chemistry, 61(8):1461–1482.	570	Charles, R. G. (1965). Rare-earth carbonates prepared by homogeneous precipitation. Journal of Inorganic and Nuclear Chemistry, 27(7):1489–1493.	yes
Er	68	0	0	0	0	0	0	0	1	yes	3	167.26	191.251	2691	Coutures, J. and Rand, M. (1989). Melting Temperatures of Refractory Oxides: Part II Lanthanoid sesquioxides. Pure and Applied Chemistry, 61(8):1461–1482.	600	Charles, R. G. (1965). Rare-earth carbonates prepared by homogeneous precipitation. Journal of Inorganic and Nuclear Chemistry, 27(7):1489–1493.	yes
Tm	69	0	0	0	0	0	0	0	1	yes	3	168.93	192.921	2698	Coutures, J. and Rand, M. (1989). Melting Temperatures of Refractory Oxides: Part II Lanthanoid sesquioxides. Pure and Applied Chemistry, 61(8):1461–1482.	600	Charles, R. G. (1965). Rare-earth carbonates prepared by homogeneous precipitation. Journal of Inorganic and Nuclear Chemistry, 27(7):1489–1493.	yes
Yb	70	0	0	0	0	0	0	0	1	yes	3	173.04	197.031	2708	Coutures, J. and Rand, M. (1989). Melting Temperatures of Refractory Oxides: Part II Lanthanoid sesquioxides. Pure and Applied Chemistry, 61(8):1461–1482.	600	Charles, R. G. (1965). Rare-earth carbonates prepared by homogeneous precipitation. Journal of Inorganic and Nuclear Chemistry, 27(7):1489–1493.	yes
Lu	71	0	0	0	0	0	0	0	1	yes	3	174.97	198.961	2763	Coutures, J. and Rand, M. (1989). Melting Temperatures of Refractory Oxides: Part II Lanthanoid sesquioxides. Pure and Applied Chemistry, 61(8):1461–1482.	620	Charles, R. G. (1965). Rare-earth carbonates prepared by homogeneous precipitation. Journal of Inorganic and Nuclear Chemistry, 27(7):1489–1493.	yes
Hf	72	0	0	0	0	0	0	1	0	no	4	178.49	210.478	3070	Rao, C. N. R. and Rao, G. V. S. (1974). Transition Metal Oxides. Crystal Chemistry, Phase Transition and Related Aspects. NBS Reference Data System Paper, 49.			no
Ta	73	0	0	0	0	0	0	1	0	no	3	180.948	204.939	2058	Chase, M. W. J. (1998). NIST-JANAF Thermochemical Tables. Physical and Chemical Reference Data, 4(9).			yes
W	74	0	0	0	0	0	0	1	0	no	6	183.85	231.832	1745	Chase, M. W. J. (1998). NIST-JANAF Thermochemical Tables. Physical and Chemical Reference Data, 4(9).			yes
Re	75	0	0	0	0	0	0	1	0	no	4	186.2	218.188	1320	Rao, C. N. R. and Rao, G. V. S. (1974). Transition Metal Oxides. Crystal Chemistry, Phase Transition and Related Aspects. NBS Reference Data System Paper, 49.			yes
Os	76	0	0	0	0	0	0	1	0	no	8	190.2	254.176	310	Rao, C. N. R. and Rao, G. V. S. (1974). Transition Metal Oxides. Crystal Chemistry, Phase Transition and Related Aspects. NBS Reference Data System Paper, 49.			no
Ir	77	0	0	0	0	0	0	1	0	no	4	192.2	224.188		Rao, C. N. R. and Rao, G. V. S. (1974). Transition Metal Oxides. Crystal Chemistry, Phase Transition and Related Aspects. NBS Reference Data System Paper, 49.			no
Pt	78	0	0	0	0	0	0	1	0	no	4	195.06	227.048	890	Rao, C. N. R. and Rao, G. V. S. (1974). Transition Metal Oxides. Crystal Chemistry, Phase Transition and Related Aspects. NBS Reference Data System Paper, 49.			yes
Au	79	0	0	0	0	0	0	1	0	no	3	196.967	220.958	433	Holleman, A. and Wiberg, N. (2007). Lehrbuch der Anorganischen Chemie, volume 102. Walter de Gruyter & Co, Berlin			yes
Hg	80	0	0	0	0	0	0	1	0	no	2	200.61	216.604	749	Chase, M. W. J. (1998). NIST-JANAF Thermochemical Tables. Physical and Chemical Reference Data, 4(9).			yes
Tl	81	0	0	1	0	0	0	0	0	yes	3	204.37	228.361	1029	Holleman, A. and Wiberg, N. (2007). Lehrbuch der Anorganischen Chemie, volume 102. Walter de Gruyter & Co, Berlin	615	Duval (1963), Inorganic Thermogravimetric Analysis, 2. and rev. ed., Elsevier, Amsterdam	no
Pb	82	0	0	0	1	0	0	0	0	yes	2	207.19	223.184	1170	Holleman, A. and Wiberg, N. (2007). Lehrbuch der Anorganischen Chemie, volume 102. Walter de Gruyter & Co, Berlin	412	Stern, K. H. and Weise, E. L. (1969). High Temperature Properties and Decomposition of Inorganic Salts. Part 2. Carbonates. Technical report, DTIC Document.	yes
Bi	83	0	0	0	0	1	0	0	0	yes	3	208.98	232.971	1098	Holleman, A. and Wiberg, N. (2007). Lehrbuch der Anorganischen Chemie, volume 102. Walter de Gruyter & Co, Berlin	380	Henmi, H., Hirayama, T., Sawada, Y., Mizutani, N., and Kato, M. (1987). Thermal decomposition of basic bismuth carbonate under high pressures of CO2, and N2 up to 50 ATM. Thermochimica Acta, 114(2):393–396.	yes
Po	84	0	0	0	0	0	0	0	0			209.98						no
At	85	0	0	0	0	0	0	0	0			209.98						no
Fr	87	1	0	0	0	0	0	0	0			223						no
Ra	88	0	1	0	0	0	0	0	0			226						no
Ac	89	0	0	0	0	0	0	0	1			227.02						no
Th	90	0	0	0	0	0	0	0	1	yes	4	232.04	264.028	3323	Semenov, A.P. (2008), Tribological Properties of High-Melting Oxides and Nonmetallic Compounds at Elevated Temperatures. Part 1: Oxides, Journal of Friction and Wear, Vol. 28, No. 5, pp.392-404	300		yes
Pa	91	0	0	0	0	0	0	0	1			231.03						no
U	92	0	0	0	0	0	0	0	1			238.03						no

## Sheet: element properties_examples
Element	Atomic number	1st main group	2nd main group	3rd main group	4th main group	5th main group	anion	transi-tion metal	rare earth	Formation of carbonate possible	Oxidation number	Molar mass of element	Molar mass of oxide, per cation	Melting point of chemically most stable oxide /K	Decomposition temperature of carbonate towards oxide /°C
Li	3	1	0	0	0	0	0	0	0	yes	1	6.939	14.936	1834	722
Na	11	1	0	0	0	0	0	0	0	yes	1	22.98	30.977	1405	910
Mg	12	0	1	0	0	0	0	0	0	yes	2	24.312	40.306	3105	469
Al	13	0	0	1	0	0	0	0	0	no	3	26.9815	50.9725	2327
Si	14	0	0	0	1	0	0	0	0	no	4	28.086	60.074	1996
