# Supplementary material for: A meta-analysis of catalytic literature data reveals property-performance correlations for the OCM reaction
Source: Nat Commun. 2019 Jan 25;10:441. doi: 10.1038/s41467-019-08325-8 (PMC6347636; doi:10.1038/s41467-019-08325-8)
Supplement: Supplementary file 5 — Supplementary Data 3 [file 41467_2019_8325_MOESM5_ESM.xlsx]

## Sheet: descriptors_all_observations
num	publication	cation_support_combis	cation1_is_support	cation2_is_support	cation3_is_support	cation4_is_support	support1_is_support	support2_is_support	cation1_is_carbonate	cation2_is_carbonate	cation3_is_carbonate	cation4_is_carbonate	support1_is_carbonate	support2_is_carbonate	cation1_is_stabcarb	cation2_is_stabcarb	cation3_is_stabcarb	cation4_is_stabcarb	support1_is_stabcarb	support2_is_stabcarb
1	1	Al_Mn	0	0	0	0	1	0	1	0	0	0	0	0	0	0	0	0	0	0
2	1	Al_Cd	0	0	0	0	1	0	1	0	0	0	0	0	0	0	0	0	0	0
3	1	Al_Sn	0	0	0	0	1	0	0	0	0	0	0	0	0	0	0	0	0	0
4	1	Al_Ti	0	0	0	0	1	0	0	0	0	0	0	0	0	0	0	0	0	0
5	1	Al_Pt	0	0	0	0	1	0	0	0	0	0	0	0	0	0	0	0	0	0
6	1	Al_Ce	0	0	0	0	1	0	1	0	0	0	0	0	0	0	0	0	0	0
7	1	Al_Pb	0	0	0	0	1	0	1	0	0	0	0	0	0	0	0	0	0	0
8	1	Al_Bi	0	0	0	0	1	0	1	0	0	0	0	0	0	0	0	0	0	0
9	1	Al_Mo	0	0	0	0	1	0	0	0	0	0	0	0	0	0	0	0	0	0
10	1	Al_Cu	0	0	0	0	1	0	1	0	0	0	0	0	0	0	0	0	0	0
11	1	Al_Sb	0	0	0	0	1	0	0	0	0	0	0	0	0	0	0	0	0	0
12	1	Al_Li	0	0	0	0	1	0	1	0	0	0	0	0	1	0	0	0	0	0
13	1	Al_Mg	0	0	0	0	1	0	1	0	0	0	0	0	0	0	0	0	0	0
14	2	Al_Pb	0	0	0	0	0	0	1	0	0	0	0	0	0	0	0	0	0	0
15	2	Al_Pb	0	0	0	0	1	0	1	0	0	0	0	0	0	0	0	0	0	0
16	2	Bi_Pb	0	0	0	0	0	0	1	1	0	0	0	0	0	0	0	0	0	0
17	2	Bi_Pb_Sb	0	0	0	0	0	0	1	1	0	0	0	0	0	0	0	0	0	0
18	2	Al_Pb	0	0	0	0	0	0	1	0	0	0	0	0	0	0	0	0	0	0
19	3	Li_Mg	0	1	0	0	0	0	1	1	0	0	0	0	1	0	0	0	0	0
20	4	Be	1	0	0	0	0	0	1	0	0	0	0	0	0	0	0	0	0	0
21	4	Be	1	0	0	0	0	0	1	0	0	0	0	0	0	0	0	0	0	0
22	4	Mg	1	0	0	0	0	0	1	0	0	0	0	0	0	0	0	0	0	0
23	4	Mg	1	0	0	0	0	0	1	0	0	0	0	0	0	0	0	0	0	0
24	4	Mg	1	0	0	0	0	0	1	0	0	0	0	0	0	0	0	0	0	0
25	4	Ca	1	0	0	0	0	0	1	0	0	0	0	0	0	0	0	0	0	0
26	4	Ca	1	0	0	0	0	0	1	0	0	0	0	0	0	0	0	0	0	0
27	4	Ca	1	0	0	0	0	0	1	0	0	0	0	0	1	0	0	0	0	0
28	4	Sr	1	0	0	0	0	0	1	0	0	0	0	0	1	0	0	0	0	0
29	4	Sr	1	0	0	0	0	0	1	0	0	0	0	0	1	0	0	0	0	0
30	4	Sr	1	0	0	0	0	0	1	0	0	0	0	0	1	0	0	0	0	0
31	4	Sr	1	0	0	0	0	0	1	0	0	0	0	0	1	0	0	0	0	0
32	4	Ba	1	0	0	0	0	0	1	0	0	0	0	0	1	0	0	0	0	0
33	4	Ba	1	0	0	0	0	0	1	0	0	0	0	0	1	0	0	0	0	0
34	4	K	0	0	0	0	0	0	1	0	0	0	0	0	1	0	0	0	0	0
35	4	Na	0	0	0	0	0	0	1	0	0	0	0	0	1	0	0	0	0	0
36	4	K_Sr	0	1	0	0	0	0	1	1	0	0	0	0	1	0	0	0	0	0
37	4	K_Pb	0	0	0	0	0	0	1	1	0	0	0	0	1	0	0	0	0	0
38	4	Mg	1	0	0	0	0	0	1	0	0	0	0	0	0	0	0	0	0	0
39	4	Mg	1	0	0	0	0	0	1	0	0	0	0	0	0	0	0	0	0	0
40	4	Mg_Na	0	1	0	0	0	0	1	1	0	0	0	0	1	0	0	0	0	0
41	4	Ca_Na	0	1	0	0	0	0	1	1	0	0	0	0	1	0	0	0	0	0
42	4	Ca_Na	0	1	0	0	0	0	1	1	0	0	0	0	1	0	0	0	0	0
43	4	Ca_K_Na_Sr	0	0	0	1	0	0	1	1	1	1	0	0	0	1	0	0	0	0
44	4	Ca_Si	1	0	0	0	0	0	1	0	0	0	0	0	0	0	0	0	0	0
45	4	Ca_Pb	0	0	0	0	0	0	1	1	0	0	0	0	0	0	0	0	0	0
46	4	Ca_Pb_Si	0	0	0	0	0	0	1	1	0	0	0	0	0	1	0	0	0	0
47	4	Ca_Pb	0	1	0	0	0	0	1	1	0	0	0	0	0	0	0	0	0	0
48	4	Pb	0	0	0	0	0	0	1	0	0	0	0	0	0	0	0	0	0	0
49	4	Pb	0	0	0	0	0	0	1	0	0	0	0	0	0	0	0	0	0	0
50	4	Ca_Pb	0	1	0	0	0	0	1	1	0	0	0	0	0	1	0	0	0	0
51	4	Ca_Pb	0	1	0	0	0	0	1	1	0	0	0	0	0	1	0	0	0	0
52	4	Ca_Pb	0	1	0	0	0	0	1	1	0	0	0	0	0	1	0	0	0	0
53	4	Ca_Sr	0	1	0	0	0	0	1	1	0	0	0	0	1	0	0	0	0	0
54	4	Ca_Li	0	1	0	0	0	0	1	1	0	0	0	0	1	0	0	0	0	0
55	4	Ca_K	0	0	0	0	0	0	1	1	0	0	0	0	1	0	0	0	0	0
56	4	Ca_Na	0	1	0	0	0	0	1	1	0	0	0	0	1	0	0	0	0	0
57	4	Ca_Li	0	1	0	0	0	0	1	1	0	0	0	0	1	0	0	0	0	0
58	4	Ca_Na	0	1	0	0	0	0	1	1	0	0	0	0	1	0	0	0	0	0
59	4	Ca_K	0	1	0	0	0	0	1	1	0	0	0	0	1	0	0	0	0	0
60	4	Ca_K	0	1	0	0	0	0	1	1	0	0	0	0	1	0	0	0	0	0
61	4	Ca_Na	0	1	0	0	0	0	1	1	0	0	0	0	1	0	0	0	0	0
62	4	Ca_K	0	1	0	0	0	0	1	1	0	0	0	0	1	0	0	0	0	0
63	4	Ca_Li	0	1	0	0	0	0	1	1	0	0	0	0	1	0	0	0	0	0
64	4	Al	1	0	0	0	0	0	0	0	0	0	0	0	0	0	0	0	0	0
65	4	Al_Na	0	1	0	0	0	0	1	0	0	0	0	0	1	0	0	0	0	0
66	4	Al_Li	0	1	0	0	0	0	1	0	0	0	0	0	1	0	0	0	0	0
67	5	Mg_Mn_Na	0	0	1	0	0	0	1	1	1	0	0	0	1	0	0	0	0	0
68	5	Mg_Mn_Na_Si	0	0	1	0	0	0	1	1	1	0	0	0	1	0	0	0	0	0
69	6	Si	1	0	0	0	0	0	0	0	0	0	0	0	0	0	0	0	0	0
70	6	Al	1	0	0	0	0	0	0	0	0	0	0	0	0	0	0	0	0	0
71	6	Al_Zr	0	1	0	0	0	0	0	1	0	0	0	0	0	0	0	0	0	0
72	6	K_Si	0	1	0	0	0	0	1	0	0	0	0	0	1	0	0	0	0	0
73	6	Al_Mg	1	0	0	0	0	0	0	1	0	0	0	0	0	0	0	0	0	0
74	6	Al_Pb	0	0	0	0	0	0	1	0	0	0	0	0	0	0	0	0	0	0
75	6	Pb_Si	0	0	0	0	1	0	1	0	0	0	0	0	0	0	0	0	0	0
76	6	Na_Pb_Si	0	0	0	0	1	0	1	1	0	0	0	0	1	0	0	0	0	0
77	6	Na_Pb_Si	0	0	0	0	0	0	1	1	0	0	0	0	1	0	0	0	0	0
78	6	Mg_Pb_Si	0	0	0	0	1	0	1	1	0	0	0	0	0	0	0	0	0	0
79	6	Pb_Si	0	0	0	0	0	0	1	0	0	0	0	0	0	0	0	0	0	0
80	6	Pb_Si_W	0	0	0	0	0	0	1	0	0	0	0	0	0	0	0	0	0	0
81	6	Mo_Pb_Si	0	0	0	0	0	0	1	0	0	0	0	0	0	0	0	0	0	0
82	7	Mg	1	0	0	0	0	0	1	0	0	0	0	0	0	0	0	0	0	0
83	7	Ca	1	0	0	0	0	0	1	0	0	0	0	0	1	0	0	0	0	0
84	7	Sr	1	0	0	0	0	0	1	0	0	0	0	0	1	0	0	0	0	0
85	7	Sc	1	0	0	0	0	0	1	0	0	0	0	0	0	0	0	0	0	0
86	7	Y	1	0	0	0	0	0	1	0	0	0	0	0	0	0	0	0	0	0
87	7	La	1	0	0	0	0	0	1	0	0	0	0	0	1	0	0	0	0	0
88	7	Pr	1	0	0	0	0	0	1	0	0	0	0	0	0	0	0	0	0	0
89	7	Nd	1	0	0	0	0	0	1	0	0	0	0	0	0	0	0	0	0	0
90	7	Sm	1	0	0	0	0	0	1	0	0	0	0	0	0	0	0	0	0	0
91	7	Eu	1	0	0	0	0	0	1	0	0	0	0	0	0	0	0	0	0	0
92	7	Gd	1	0	0	0	0	0	1	0	0	0	0	0	0	0	0	0	0	0
94	7	La_Li	0	1	0	0	0	0	1	1	0	0	0	0	1	0	0	0	0	0
95	7	La_Na	0	1	0	0	0	0	1	1	0	0	0	0	1	0	0	0	0	0
96	7	K_La	0	1	0	0	0	0	1	1	0	0	0	0	1	0	0	0	0	0
97	7	La_Mg	0	1	0	0	0	0	1	1	0	0	0	0	0	1	0	0	0	0
98	7	Ca_La	0	1	0	0	0	0	1	1	0	0	0	0	0	1	0	0	0	0
99	7	La_Sr	0	1	0	0	0	0	1	1	0	0	0	0	1	0	0	0	0	0
100	7	Ba_La	0	1	0	0	0	0	1	1	0	0	0	0	1	0	0	0	0	0
101	7	La_Pb	0	1	0	0	0	0	1	1	0	0	0	0	0	1	0	0	0	0
102	7	Bi_La	0	1	0	0	0	0	1	1	0	0	0	0	0	1	0	0	0	0
103	7	Ag_La	0	1	0	0	0	0	1	1	0	0	0	0	0	0	0	0	0	0
104	7	Li_Mg	0	1	0	0	0	0	1	1	0	0	0	0	0	0	0	0	0	0
105	7	Mg_Na	0	1	0	0	0	0	1	1	0	0	0	0	1	0	0	0	0	0
106	7	K_Mg	0	1	0	0	0	0	1	1	0	0	0	0	1	0	0	0	0	0
107	7	Mg_Y	0	1	0	0	0	0	1	1	0	0	0	0	0	0	0	0	0	0
108	7	La_Mg	0	1	0	0	0	0	1	1	0	0	0	0	0	0	0	0	0	0
109	7	Ba_Mg	0	1	0	0	0	0	1	1	0	0	0	0	1	0	0	0	0	0
110	7	La_Sr	0	1	0	0	0	0	1	1	0	0	0	0	1	0	0	0	0	0
111	7	La_Sr	0	1	0	0	0	0	1	1	0	0	0	0	1	0	0	0	0	0
112	7	La_Sr	0	1	0	0	0	0	1	1	0	0	0	0	1	0	0	0	0	0
113	7	La_Sr	0	1	0	0	0	0	1	1	0	0	0	0	1	0	0	0	0	0
114	7	La_Sr	0	1	0	0	0	0	1	1	0	0	0	0	1	0	0	0	0	0
115	7	Ce_La_Re	1	0	0	0	0	0	1	1	0	0	0	0	1	0	0	0	0	0
116	7	Ce_La_Re	1	0	0	0	0	0	1	1	0	0	0	0	1	0	0	0	0	0
117	7	Ce_La_Re	0	0	0	0	0	0	1	1	0	0	0	0	1	0	0	0	0	0
118	7	Ce	1	0	0	0	0	0	1	0	0	0	0	0	0	0	0	0	0	0
119	7	Pb_Si	0	0	0	0	1	0	1	0	0	0	0	0	0	0	0	0	0	0
120	8	Pb_Si	0	0	0	0	1	0	1	0	0	0	0	0	0	0	0	0	0	0
121	9	Mg_Na	0	1	0	0	0	0	1	1	0	0	0	0	1	0	0	0	0	0
122	10	Li_Sm	0	1	0	0	0	0	1	1	0	0	0	0	1	0	0	0	0	0
123	11	Li_Zn	0	1	0	0	0	0	1	1	0	0	0	0	1	0	0	0	0	0
124	12	Mg_Pb	0	1	0	0	0	0	1	1	0	0	0	0	0	0	0	0	0	0
125	13	Ca_Li	0	1	0	0	0	0	1	1	0	0	0	0	1	0	0	0	0	0
126	13	Ca_Na	0	1	0	0	0	0	1	1	0	0	0	0	1	0	0	0	0	0
127	14	Li_Ni	0	1	0	0	0	0	1	1	0	0	0	0	1	0	0	0	0	0
128	14	Li_Ni	0	1	0	0	0	0	1	1	0	0	0	0	1	0	0	0	0	0
129	15	Al_La	1	0	0	0	0	0	1	0	0	0	0	0	1	0	0	0	0	0
130	16	Li_Sm	0	1	0	0	0	0	1	1	0	0	0	0	1	0	0	0	0	0
131	17	Ba_Li	0	1	0	0	0	0	1	1	0	0	0	0	0	1	0	0	0	0
132	17	Ba_Na	0	1	0	0	0	0	1	1	0	0	0	0	0	1	0	0	0	0
133	17	Ba_K	0	1	0	0	0	0	1	1	0	0	0	0	0	1	0	0	0	0
134	17	Ba_Rb	0	1	0	0	0	0	1	1	0	0	0	0	0	1	0	0	0	0
135	18	Al_Pb	0	0	0	0	1	0	1	0	0	0	0	0	0	0	0	0	0	0
136	19	Al_Bi_K	0	0	0	0	1	0	1	1	0	0	0	0	0	1	0	0	0	0
137	20	Ca_Li	0	1	0	0	0	0	1	1	0	0	0	0	1	0	0	0	0	0
138	20	Ca_Li	0	1	0	0	0	0	1	1	0	0	0	0	1	0	0	0	0	0
139	20	Ca_Na	0	1	0	0	0	0	1	1	0	0	0	0	1	0	0	0	0	0
140	20	Ca_Na	0	1	0	0	0	0	1	1	0	0	0	0	1	0	0	0	0	0
141	20	Ca_K	0	1	0	0	0	0	1	1	0	0	0	0	1	0	0	0	0	0
142	20	Ca_K	0	1	0	0	0	0	1	1	0	0	0	0	1	0	0	0	0	0
143	20	Ca_Li	0	1	0	0	0	0	1	1	0	0	0	0	1	0	0	0	0	0
144	20	Ca_Li	0	1	0	0	0	0	1	1	0	0	0	0	1	0	0	0	0	0
145	20	Ca_Li	0	1	0	0	0	0	1	1	0	0	0	0	1	0	0	0	0	0
146	20	Ca_Na	0	1	0	0	0	0	1	1	0	0	0	0	1	0	0	0	0	0
147	20	Ca_Na	0	1	0	0	0	0	1	1	0	0	0	0	1	0	0	0	0	0
148	20	Ca_Na	0	1	0	0	0	0	1	1	0	0	0	0	1	0	0	0	0	0
149	20	Ca_K	0	1	0	0	0	0	1	1	0	0	0	0	1	0	0	0	0	0
150	20	Ca_K	0	1	0	0	0	0	1	1	0	0	0	0	1	0	0	0	0	0
151	20	Ca_K	0	1	0	0	0	0	1	1	0	0	0	0	1	0	0	0	0	0
152	20	Ca_Li	0	1	0	0	0	0	1	1	0	0	0	0	1	0	0	0	0	0
153	20	Ca_Li	0	1	0	0	0	0	1	1	0	0	0	0	1	0	0	0	0	0
154	20	Ca_Li	0	1	0	0	0	0	1	1	0	0	0	0	1	0	0	0	0	0
155	20	Ca_Na	0	1	0	0	0	0	1	1	0	0	0	0	1	0	0	0	0	0
156	20	Ca_Na	0	1	0	0	0	0	1	1	0	0	0	0	1	0	0	0	0	0
157	20	Ca_Na	0	1	0	0	0	0	1	1	0	0	0	0	1	0	0	0	0	0
158	20	Ca_K	0	1	0	0	0	0	1	1	0	0	0	0	1	0	0	0	0	0
159	20	Ca_K	0	1	0	0	0	0	1	1	0	0	0	0	1	0	0	0	0	0
160	20	Ca_K	0	1	0	0	0	0	1	1	0	0	0	0	1	0	0	0	0	0
161	20	Ca	1	0	0	0	0	0	1	0	0	0	0	0	0	0	0	0	0	0
162	20	Mg_Pb	0	1	0	0	0	0	1	1	0	0	0	0	0	0	0	0	0	0
163	20	Ca_Pb	0	1	0	0	0	0	1	1	0	0	0	0	0	0	0	0	0	0
164	20	Ca_Pb_Si	0	0	1	0	0	0	1	0	1	0	0	0	0	0	0	0	0	0
165	20	K_Pb	0	0	0	0	0	0	1	1	0	0	0	0	0	1	0	0	0	0
166	20	Ca_Na	0	1	0	0	0	0	1	1	0	0	0	0	1	0	0	0	0	0
167	20	Ca_Li	0	1	0	0	0	0	1	1	0	0	0	0	1	0	0	0	0	0
168	20	Ca_Na	0	1	0	0	0	0	1	1	0	0	0	0	1	0	0	0	0	0
169	20	Ca_K	0	1	0	0	0	0	1	1	0	0	0	0	1	0	0	0	0	0
170	20	Ca_Pb	0	1	0	0	0	0	1	1	0	0	0	0	0	0	0	0	0	0
171	20	Ca_Pb	0	1	0	0	0	0	1	1	0	0	0	0	0	0	0	0	0	0
172	20	Ca_Pb	0	1	0	0	0	0	1	1	0	0	0	0	0	0	0	0	0	0
173	20	Mg	1	0	0	0	0	0	1	0	0	0	0	0	0	0	0	0	0	0
174	20	Mg_Pb	0	1	0	0	0	0	1	1	0	0	0	0	0	0	0	0	0	0
175	20	Mg_Pb	0	1	0	0	0	0	1	1	0	0	0	0	0	0	0	0	0	0
176	20	Ca	1	0	0	0	0	0	1	0	0	0	0	0	0	0	0	0	0	0
177	20	Ca_Si	1	0	0	0	0	0	1	0	0	0	0	0	0	0	0	0	0	0
178	20	K	0	0	0	0	0	0	1	0	0	0	0	0	1	0	0	0	0	0
179	20	K_Pb	0	0	0	0	0	0	1	1	0	0	0	0	0	1	0	0	0	0
180	20	Si	1	0	0	0	0	0	0	0	0	0	0	0	0	0	0	0	0	0
181	20	Pb_Si	0	0	0	0	1	0	1	0	0	0	0	0	0	0	0	0	0	0
182	20	Pb_Si	0	0	0	0	1	0	1	0	0	0	0	0	0	0	0	0	0	0
183	20	Al	1	0	0	0	0	0	0	0	0	0	0	0	0	0	0	0	0	0
184	20	Mg	1	0	0	0	0	0	1	0	0	0	0	0	0	0	0	0	0	0
185	20	Ca_Na	0	1	0	0	0	0	1	1	0	0	0	0	1	0	0	0	0	0
186	20	Mg	1	0	0	0	0	0	1	0	0	0	0	0	0	0	0	0	0	0
187	21	Al_Pb	0	0	0	0	0	0	1	0	0	0	0	0	0	0	0	0	0	0
188	21	Pb_Si	0	0	0	0	1	0	1	0	0	0	0	0	0	0	0	0	0	0
189	21	Pb	0	0	0	0	0	0	1	0	0	0	0	0	0	0	0	0	0	0
190	21	Al_Na_Pb	0	0	0	0	1	0	1	1	0	0	0	0	1	0	0	0	0	0
191	21	Al_Li_Pb	0	0	0	0	1	0	1	1	0	0	0	0	1	0	0	0	0	0
192	21	Al_K_Pb	0	0	0	0	0	0	1	1	0	0	0	0	1	0	0	0	0	0
193	21	Al_Ca_Pb	0	0	0	0	1	0	1	1	0	0	0	0	1	0	0	0	0	0
194	21	Li	1	0	0	0	0	0	1	0	0	0	0	0	1	0	0	0	0	0
195	21	Na	0	0	0	0	0	0	1	0	0	0	0	0	1	0	0	0	0	0
196	21	Ca	1	0	0	0	0	0	1	0	0	0	0	0	1	0	0	0	0	0
197	21	Mg	1	0	0	0	0	0	1	0	0	0	0	0	0	0	0	0	0	0
198	21	Ba	1	0	0	0	0	0	1	0	0	0	0	0	1	0	0	0	0	0
199	21	Ca_Li	0	1	0	0	0	0	1	1	0	0	0	0	1	0	0	0	0	0
200	21	Ca_Na	0	1	0	0	0	0	1	1	0	0	0	0	1	0	0	0	0	0
201	21	Ca_K	0	1	0	0	0	0	1	1	0	0	0	0	1	0	0	0	0	0
202	21	Ca_Mg	0	1	0	0	0	0	1	1	0	0	0	0	0	1	0	0	0	0
203	21	Ca_Sr	0	1	0	0	0	0	1	1	0	0	0	0	1	0	0	0	0	0
204	21	Ba_Ca	0	1	0	0	0	0	1	1	0	0	0	0	1	0	0	0	0	0
205	21	Ca_Pb	0	1	0	0	0	0	1	1	0	0	0	0	0	1	0	0	0	0
206	22	Al_Pb	0	0	0	0	1	0	1	0	0	0	0	0	0	0	0	0	0	0
207	22	Al_Pb	0	0	0	0	1	0	1	0	0	0	0	0	0	0	0	0	0	0
208	22	Li_Mg	0	1	0	0	0	0	1	1	0	0	0	0	1	0	0	0	0	0
209	22	Li_Mg	0	1	0	0	0	0	1	1	0	0	0	0	1	0	0	0	0	0
210	23	Ca_Li	0	1	0	0	0	0	1	1	0	0	0	0	1	0	0	0	0	0
211	23	Ca_Na	0	1	0	0	0	0	1	1	0	0	0	0	1	0	0	0	0	0
212	23	Li_Mg	0	1	0	0	0	0	1	1	0	0	0	0	1	0	0	0	0	0
213	23	Li_Mg_Sn	0	0	1	0	0	0	0	1	1	0	0	0	0	1	0	0	0	0
217	23	Co_K_Na_Zr	0	0	0	1	0	0	1	1	1	1	0	0	0	1	0	0	0	0
218	23	Zr	1	0	0	0	0	0	1	0	0	0	0	0	0	0	0	0	0	0
219	24	Na_Pb_Si_Zn	0	0	0	1	0	0	1	1	0	1	0	0	1	0	0	0	0	0
220	24	Cs	0	0	0	0	0	0	1	0	0	0	0	0	1	0	0	0	0	0
221	24	Li	1	0	0	0	0	0	1	0	0	0	0	0	1	0	0	0	0	0
222	24	Ca_Li_Pr	0	0	1	0	0	0	1	1	1	0	0	0	1	0	0	0	0	0
223	24	Ca_Ce_Li	0	0	1	0	0	0	1	1	1	0	0	0	1	0	0	0	0	0
224	24	Ca	1	0	0	0	0	0	1	0	0	0	0	0	1	0	0	0	0	0
225	24	Mg	1	0	0	0	0	0	1	0	0	0	0	0	0	0	0	0	0	0
226	24	Mn	1	0	0	0	0	0	1	0	0	0	0	0	0	0	0	0	0	0
227	24	Pb	0	0	0	0	0	0	1	0	0	0	0	0	0	0	0	0	0	0
228	24	Fe	1	0	0	0	0	0	1	0	0	0	0	0	0	0	0	0	0	0
229	24	Ca	1	0	0	0	0	0	1	0	0	0	0	0	1	0	0	0	0	0
230	24	Mg	1	0	0	0	0	0	1	0	0	0	0	0	0	0	0	0	0	0
231	24	Li	1	0	0	0	0	0	1	0	0	0	0	0	1	0	0	0	0	0
232	24	Cs	0	0	0	0	0	0	1	0	0	0	0	0	1	0	0	0	0	0
233	24	Mn	1	0	0	0	0	0	1	0	0	0	0	0	0	0	0	0	0	0
234	24	Pb	0	0	0	0	0	0	1	0	0	0	0	0	0	0	0	0	0	0
235	24	Cd	1	0	0	0	0	0	1	0	0	0	0	0	0	0	0	0	0	0
236	24	Fe	1	0	0	0	0	0	1	0	0	0	0	0	0	0	0	0	0	0
237	24	Ca_Mg	1	0	0	0	0	0	1	1	0	0	0	0	1	0	0	0	0	0
238	24	Ca_Li_Mn	0	0	0	0	0	0	1	1	1	0	0	0	0	1	0	0	0	0
239	24	Ca_Li_Pr	0	0	1	0	0	0	1	1	1	0	0	0	0	1	0	0	0	0
240	24	Ba	1	0	0	0	0	0	1	0	0	0	0	0	1	0	0	0	0	0
241	24	Bi	0	0	0	0	0	0	1	0	0	0	0	0	0	0	0	0	0	0
242	24	Ca	1	0	0	0	0	0	1	0	0	0	0	0	1	0	0	0	0	0
243	24	Ba_Si	0	0	0	0	1	0	1	0	0	0	0	0	1	0	0	0	0	0
244	24	Ba_Ca	0	0	0	0	1	0	1	0	0	0	1	0	1	0	0	0	0	0
245	24	Ba_Zn	0	0	0	0	1	0	1	0	0	0	1	0	1	0	0	0	0	0
246	24	K_Ti	0	0	0	0	1	0	1	0	0	0	0	0	1	0	0	0	0	0
247	24	La	1	0	0	0	0	0	1	0	0	0	0	0	1	0	0	0	0	0
257	26	Li_Mg_Ti	0	0	0	0	0	0	1	0	1	0	0	0	1	0	0	0	0	0
258	26	Ca_Li_Ti	0	0	1	0	0	0	1	0	1	0	0	0	1	0	0	0	0	0
259	26	Li_Sr_Ti	0	0	1	0	0	0	0	1	1	0	0	0	0	0	1	0	0	0
260	26	La_Li	0	1	0	0	0	0	1	1	0	0	0	0	1	0	0	0	0	0
261	26	La_Na	0	1	0	0	0	0	1	1	0	0	0	0	1	0	0	0	0	0
262	26	K_La	0	1	0	0	0	0	1	1	0	0	0	0	1	0	0	0	0	0
263	26	La_Li	0	1	0	0	0	0	1	1	0	0	0	0	1	0	0	0	0	0
264	26	La_Sr	0	1	0	0	0	0	1	1	0	0	0	0	1	0	0	0	0	0
265	26	La	1	0	0	0	0	0	1	0	0	0	0	0	1	0	0	0	0	0
266	26	Na_Pb_Si	0	0	0	0	0	0	1	1	0	0	0	0	1	0	0	0	0	0
267	26	Na_Pb_Si	0	0	0	0	1	0	1	1	0	0	0	0	1	0	0	0	0	0
268	27	Li_Mg	0	1	0	0	0	0	1	1	0	0	0	0	1	0	0	0	0	0
269	27	Li_Mg	0	1	0	0	0	0	1	1	0	0	0	0	1	0	0	0	0	0
270	27	Li_Mg_Sn	0	0	1	0	0	0	0	1	1	0	0	0	0	1	0	0	0	0
271	27	Mg	1	0	0	0	0	0	1	0	0	0	0	0	0	0	0	0	0	0
272	27	Li_Si	0	0	0	0	1	0	1	0	0	0	0	0	1	0	0	0	0	0
273	27	Al_Li	0	0	0	0	1	0	1	0	0	0	0	0	1	0	0	0	0	0
274	27	Ca_Li_Si	0	0	0	0	0	1	1	0	0	0	1	0	1	0	0	0	0	0
275	27	Al_Pb	0	0	0	0	0	0	1	0	0	0	0	0	0	0	0	0	0	0
276	27	Al_Li_Pb	0	0	0	0	0	0	1	1	0	0	0	0	0	1	0	0	0	0
277	28	Li_Zr	1	0	0	0	0	0	1	1	0	0	0	0	0	1	0	0	0	0
278	28	Li_Zr	1	0	0	0	0	0	1	1	0	0	0	0	0	1	0	0	0	0
279	29	Ba_Ce	0	1	0	0	0	0	1	1	0	0	0	0	1	0	0	0	0	0
280	30	Sm	1	0	0	0	0	0	1	0	0	0	0	0	0	0	0	0	0	0
281	31	Ba_Ca	0	1	0	0	0	0	1	1	0	0	0	0	1	0	0	0	0	0
282	32	Ca_Mg	0	1	0	0	0	0	1	1	0	0	0	0	0	1	0	0	0	0
283	33	Be_Li	0	1	0	0	0	0	1	1	0	0	0	0	1	0	0	0	0	0
284	34	Mg_Pb	0	1	0	0	0	0	1	1	0	0	0	0	0	0	0	0	0	0
285	35	Mg_Pb	0	1	0	0	0	0	1	1	0	0	0	0	0	0	0	0	0	0
286	36	Al_Li	0	0	0	0	1	0	1	0	0	0	0	0	1	0	0	0	0	0
287	36	Al_Li	0	0	0	0	1	0	1	0	0	0	0	0	1	0	0	0	0	0
288	36	Al_Pb	0	0	0	0	1	0	1	0	0	0	0	0	0	0	0	0	0	0
289	36	Al_Na_Pb	0	0	0	0	1	0	1	1	0	0	0	0	1	0	0	0	0	0
290	36	Al_Na	0	0	0	0	1	0	1	0	0	0	0	0	1	0	0	0	0	0
291	36	Al_Ca	0	0	0	0	1	0	1	0	0	0	0	0	0	0	0	0	0	0
292	36	Mg	1	0	0	0	0	0	1	0	0	0	0	0	0	0	0	0	0	0
293	36	Cu_Mg	0	0	0	0	0	0	1	1	0	0	0	0	0	0	0	0	0	0
294	36	Si	1	0	0	0	0	0	0	0	0	0	0	0	0	0	0	0	0	0
295	36	Bi_Sn	0	0	0	0	0	0	1	0	0	0	0	0	0	0	0	0	0	0
296	36	Al_Bi	0	0	0	0	0	0	1	0	0	0	0	0	0	0	0	0	0	0
297	36	Al_Mn	0	0	0	0	1	0	1	0	0	0	0	0	0	0	0	0	0	0
298	36	Al_Cr_Fe	0	0	0	0	0	0	1	1	0	0	0	0	0	0	0	0	0	0
299	36	Li_Mg	0	1	0	0	0	0	1	1	0	0	0	0	1	0	0	0	0	0
300	37	Mn_Na	0	1	0	0	0	0	1	1	0	0	0	0	1	0	0	0	0	0
301	38	Ce_Sr_Yb	0	1	0	0	0	0	1	1	1	0	0	0	0	0	1	0	0	0
302	38	Li_Ni	0	1	0	0	0	0	1	1	0	0	0	0	1	0	0	0	0	0
303	39	Li_Mg	0	1	0	0	0	0	1	1	0	0	0	0	1	0	0	0	0	0
304	40	Mg_Pb	0	1	0	0	0	0	1	1	0	0	0	0	0	0	0	0	0	0
305	41	Li_Mg	0	1	0	0	0	0	1	1	0	0	0	0	1	0	0	0	0	0
308	42	Li_Mg	0	1	0	0	0	0	1	1	0	0	0	0	1	0	0	0	0	0
309	42	Li_Mg	0	1	0	0	0	0	1	1	0	0	0	0	1	0	0	0	0	0
310	43	Li_Ti	0	1	0	0	0	0	1	0	0	0	0	0	1	0	0	0	0	0
311	44	Li_Ti	1	0	0	0	0	0	0	1	0	0	0	0	0	1	0	0	0	0
312	44	Ce_Li	1	0	0	0	0	0	1	1	0	0	0	0	0	1	0	0	0	0
313	44	Li_Zr	1	0	0	0	0	0	1	1	0	0	0	0	0	1	0	0	0	0
314	44	Li_Pr	0	1	0	0	0	0	1	1	0	0	0	0	1	0	0	0	0	0
315	44	Li_Na_Pr	0	0	1	0	0	0	1	1	1	0	0	0	0	1	0	0	0	0
316	44	Li_Th	0	1	0	0	0	0	1	1	0	0	0	0	1	0	0	0	0	0
317	45	K_Zn	0	1	0	0	0	0	1	1	0	0	0	0	1	0	0	0	0	0
318	45	Ca_Zn	0	1	0	0	0	0	1	1	0	0	0	0	0	0	0	0	0	0
319	45	Al_Si	1	0	0	0	0	0	0	0	0	0	0	0	0	0	0	0	0	0
321	45	Ca_K	0	1	0	0	0	0	1	1	0	0	0	0	1	0	0	0	0	0
322	45	Gd_K	0	1	0	0	0	0	1	1	0	0	0	0	1	0	0	0	0	0
323	45	K_Si	0	1	0	0	0	0	1	0	0	0	0	0	1	0	0	0	0	0
324	45	Si	1	0	0	0	0	0	0	0	0	0	0	0	0	0	0	0	0	0
325	45	K_Zr	0	1	0	0	0	0	1	1	0	0	0	0	1	0	0	0	0	0
326	45	Cr_K	0	1	0	0	0	0	1	1	0	0	0	0	1	0	0	0	0	0
327	45	K_Ti	0	1	0	0	0	0	1	0	0	0	0	0	1	0	0	0	0	0
328	46	Mn_Na_Si	0	0	0	0	1	0	1	1	0	0	0	0	0	1	0	0	0	0
329	46	Mg_Mn_Na	0	0	1	0	0	0	1	1	1	0	0	0	1	0	0	0	0	0
330	47	K_Li_Mn_Na	0	0	0	1	0	0	1	1	1	1	0	0	0	0	1	0	0	0
331	47	Na_W	0	0	0	0	0	0	1	0	0	0	0	0	1	0	0	0	0	0
332	47	Mo_Na	0	0	0	0	0	0	1	0	0	0	0	0	1	0	0	0	0	0
333	47	Na	0	0	0	0	0	0	1	0	0	0	0	0	1	0	0	0	0	0
334	47	K_Li_Na_Pr	0	0	0	0	0	0	1	1	1	1	0	0	0	0	1	0	0	0
335	48	Mo_Si_V_W	0	0	0	0	1	0	0	0	0	0	0	0	0	0	0	0	0	0
336	48	Co_K_Mo_Si_W	0	0	0	0	1	0	0	0	1	1	0	0	0	0	0	1	0	0
337	48	Co_Mo_Si_W	0	0	0	0	1	0	0	0	1	0	0	0	0	0	0	0	0	0
338	48	K_Mo_Si_V_W	0	0	0	0	1	0	0	0	0	1	0	0	0	0	0	1	0	0
339	48	K_Mo_Si_V_W	0	0	0	0	1	0	0	0	0	1	0	0	0	0	0	1	0	0
340	48	Co_Mo_Si_W	0	0	0	0	1	0	0	0	1	0	0	0	0	0	0	0	0	0
341	48	Al_Co_Mo_Si_W	0	0	0	0	0	1	0	0	1	0	0	0	0	0	0	0	0	0
342	48	Co_Mo_Si_W	0	0	0	0	1	0	0	0	1	0	0	0	0	0	0	0	0	0
343	48	Al_Co_Mo_Si_W	0	0	0	0	0	1	0	0	1	0	0	0	0	0	0	0	0	0
344	49	Li_Mn	0	1	0	0	0	0	1	1	0	0	0	0	1	0	0	0	0	0
345	49	Mn_Na	0	1	0	0	0	0	1	1	0	0	0	0	1	0	0	0	0	0
346	50	Li_Y	0	1	0	0	0	0	1	1	0	0	0	0	1	0	0	0	0	0
347	51	Ce_Li_Mg	0	0	1	0	0	0	1	1	1	0	0	0	1	0	0	0	0	0
348	52	Mn_Na_Si	0	0	0	0	0	0	1	0	1	0	0	0	1	0	0	0	0	0
349	52	Mg_Mn_Na	0	0	1	0	0	0	1	1	1	0	0	0	1	0	0	0	0	0
350	53	Mg_Pb	0	1	0	0	0	0	1	1	0	0	0	0	0	0	0	0	0	0
351	54	La_Sr	0	1	0	0	0	0	1	1	0	0	0	0	0	1	0	0	0	0
352	55	Li_Ni	0	1	0	0	0	0	1	1	0	0	0	0	1	0	0	0	0	0
353	56	La_Mn_Na	0	1	0	0	0	0	1	1	1	0	0	0	1	0	0	0	0	0
354	57	La_Mn_Na	0	1	0	0	0	0	1	1	1	0	0	0	1	0	0	0	0	0
355	57	Gd_Mn_Na	0	1	0	0	0	0	1	1	1	0	0	0	1	0	0	0	0	0
356	57	Mn_Na_Sm	0	1	0	0	0	0	1	1	1	0	0	0	1	0	0	0	0	0
357	58	Al_La	1	0	0	0	0	0	1	0	0	0	0	0	1	0	0	0	0	0
358	59	Li_Mg	0	1	0	0	0	0	1	1	0	0	0	0	0	0	0	0	0	0
359	59	Ag_La	0	1	0	0	0	0	1	1	0	0	0	0	0	0	0	0	0	0
360	59	Ca_La	0	1	0	0	0	0	1	1	0	0	0	0	0	1	0	0	0	0
361	60	Fe_Zn	0	1	0	0	0	0	1	1	0	0	0	0	0	0	0	0	0	0
362	61	Li_Zn	0	1	0	0	0	0	1	1	0	0	0	0	1	0	0	0	0	0
363	62	Ca_Na	0	1	0	0	0	0	1	1	0	0	0	0	1	0	0	0	0	0
364	63	Na_Pr	0	1	0	0	0	0	1	1	0	0	0	0	1	0	0	0	0	0
365	64	Li_Mg	0	1	0	0	0	0	1	1	0	0	0	0	1	0	0	0	0	0
366	64	Li_Ti	0	1	0	0	0	0	1	0	0	0	0	0	1	0	0	0	0	0
367	64	Li_Ni_Ti	0	0	0	0	0	0	1	0	1	0	0	0	0	0	1	0	0	0
368	64	Ca	1	0	0	0	0	0	1	0	0	0	0	0	0	0	0	0	0	0
369	65	Ce_Li_Mg	0	0	1	0	0	0	1	1	1	0	0	0	0	1	0	0	0	0
370	65	Ca_Ce_Li	0	0	1	0	0	0	1	1	1	0	0	0	0	1	0	0	0	0
371	65	Ce_Li_Sr	0	0	1	0	0	0	1	1	1	0	0	0	0	0	1	0	0	0
372	65	Ba_Ce_Li	0	0	1	0	0	0	1	1	1	0	0	0	0	0	1	0	0	0
373	66	Li_Mg_Zn	0	0	1	0	0	0	1	1	1	0	0	0	0	1	0	0	0	0
374	66	Li_Mg	0	1	0	0	0	0	1	1	0	0	0	0	1	0	0	0	0	0
375	67	Li_Ti	0	1	0	0	0	0	1	0	0	0	0	0	1	0	0	0	0	0
376	67	Co_Li	0	1	0	0	0	0	1	1	0	0	0	0	1	0	0	0	0	0
377	67	Li_Ni	0	1	0	0	0	0	1	1	0	0	0	0	1	0	0	0	0	0
378	67	Li_Zn	0	1	0	0	0	0	1	1	0	0	0	0	1	0	0	0	0	0
379	68	Co_Li_Mg	0	0	1	0	0	0	1	1	1	0	0	0	0	1	0	0	0	0
380	68	Fe_Li_Mg	0	0	1	0	0	0	1	1	1	0	0	0	0	1	0	0	0	0
381	68	Li_Mg_Mn	0	0	1	0	0	0	1	1	1	0	0	0	0	1	0	0	0	0
382	69	Li_Mg	0	1	0	0	0	0	1	1	0	0	0	0	1	0	0	0	0	0
383	70	Al_Pb	0	1	0	0	0	0	1	0	0	0	0	0	0	0	0	0	0	0
384	71	Ca_Na	0	1	0	0	0	0	1	1	0	0	0	0	1	0	0	0	0	0
385	72	Ba	1	0	0	0	0	0	1	0	0	0	0	0	1	0	0	0	0	0
386	72	Ba	1	0	0	0	0	0	1	0	0	0	0	0	1	0	0	0	0	0
387	72	Bi_Li	0	0	0	0	0	0	1	1	0	0	0	0	1	0	0	0	0	0
388	72	Bi_Na	0	0	0	0	0	0	1	1	0	0	0	0	1	0	0	0	0	0
389	72	Bi_K	0	0	0	0	0	0	1	1	0	0	0	0	1	0	0	0	0	0
390	72	Bi	0	0	0	0	0	0	1	0	0	0	0	0	0	0	0	0	0	0
391	73	Li_Mg	0	1	0	0	0	0	1	1	0	0	0	0	1	0	0	0	0	0
393	75	Ce_Li_Mg	0	0	1	0	0	0	1	1	1	0	0	0	1	0	0	0	0	0
394	75	Ca_Ce_Li	0	0	1	0	0	0	1	1	1	0	0	0	1	0	0	0	0	0
395	75	Ce_Li_Sr	0	0	1	0	0	0	1	1	1	0	0	0	0	0	1	0	0	0
396	75	Ba_Ce_Li	0	0	1	0	0	0	1	1	1	0	0	0	0	0	1	0	0	0
397	76	Ca_Na	0	1	0	0	0	0	1	1	0	0	0	0	1	0	0	0	0	0
398	76	Ca_Na	0	1	0	0	0	0	1	1	0	0	0	0	1	0	0	0	0	0
399	77	Li_Zn	0	1	0	0	0	0	1	1	0	0	0	0	1	0	0	0	0	0
400	77	Mg_Mn_Na	0	0	0	0	0	0	1	1	1	0	0	0	1	0	0	0	0	0
401	78	La_Na	0	1	0	0	0	0	1	1	0	0	0	0	1	0	0	0	0	0
402	78	K_La	0	1	0	0	0	0	1	1	0	0	0	0	1	0	0	0	0	0
403	78	La_Mg	0	1	0	0	0	0	1	1	0	0	0	0	0	1	0	0	0	0
404	78	Ba_La	0	1	0	0	0	0	1	1	0	0	0	0	1	0	0	0	0	0
405	78	Bi_La	0	1	0	0	0	0	1	1	0	0	0	0	0	1	0	0	0	0
406	79	La	1	0	0	0	0	0	1	0	0	0	0	0	1	0	0	0	0	0
407	80	Li_Mg_Mn	0	1	0	0	0	0	1	1	1	0	0	0	0	0	0	0	0	0
408	80	Al_Li_Mg_Mn	0	0	0	0	0	0	1	1	1	0	0	0	0	0	0	0	0	0
409	81	Mn_Na	0	1	0	0	0	0	1	1	0	0	0	0	1	0	0	0	0	0
410	81	Al_Mn_Na	0	0	1	0	0	0	0	1	1	0	0	0	0	1	0	0	0	0
411	81	Mn_Na_Sn	0	0	1	0	0	0	0	1	1	0	0	0	0	1	0	0	0	0
412	81	Mn_Na_Ti	0	0	1	0	0	0	0	1	1	0	0	0	0	1	0	0	0	0
413	81	Mn_Na_W	0	0	1	0	0	0	0	1	1	0	0	0	0	1	0	0	0	0
414	81	Mn_Na_Ta	0	0	1	0	0	0	0	1	1	0	0	0	0	1	0	0	0	0
415	81	Mn_Na_Si	0	0	1	0	0	0	0	1	1	0	0	0	0	1	0	0	0	0
416	81	Mn_Na_Si	0	1	0	0	0	0	1	1	0	0	0	0	1	0	0	0	0	0
417	81	Mn_Na_Si	0	0	0	0	1	0	1	1	0	0	0	0	1	0	0	0	0	0
418	82	Li_Sm	1	0	0	0	0	0	1	1	0	0	0	0	0	1	0	0	0	0
419	82	Li_Nd	1	0	0	0	0	0	1	1	0	0	0	0	0	1	0	0	0	0
420	83	Bi_Li_Mo	0	0	0	0	0	0	1	0	1	0	0	0	1	0	0	0	0	0
421	84	Li_Mg	0	1	0	0	0	0	1	1	0	0	0	0	1	0	0	0	0	0
422	85	Mn_Na	0	1	0	0	0	0	1	1	0	0	0	0	1	0	0	0	0	0
423	86	Li_Sb_Si	0	0	0	0	1	0	1	0	0	0	0	0	1	0	0	0	0	0
424	87	La_Ti	1	0	0	0	0	0	1	0	0	0	0	0	1	0	0	0	0	0
425	88	Li_Si_Ti	0	0	0	0	1	0	0	1	0	0	0	0	0	1	0	0	0	0
426	89	Li_Mg_Sn	0	0	1	0	0	0	0	1	1	0	0	0	0	1	0	0	0	0
427	90	Li_Mg_Si	0	1	0	0	0	0	1	0	1	0	0	0	0	0	0	0	0	0
428	90	Li_Mg_Zn	0	0	1	0	0	0	1	1	1	0	0	0	1	0	0	0	0	0
429	91	Ca_Mg	0	1	0	0	0	0	1	1	0	0	0	0	0	1	0	0	0	0
430	91	Ca_Mg	0	1	0	0	0	0	1	1	0	0	0	0	0	1	0	0	0	0
431	91	Ca	1	0	0	0	0	0	1	0	0	0	0	0	1	0	0	0	0	0
432	91	Mg	1	0	0	0	0	0	1	0	0	0	0	0	0	0	0	0	0	0
433	92	Ca_Mg	0	1	0	0	0	0	1	1	0	0	0	0	1	0	0	0	0	0
434	93	Co_Li	0	1	0	0	0	0	1	1	0	0	0	0	1	0	0	0	0	0
435	94	Ca_La	0	1	0	0	0	0	1	1	0	0	0	0	0	0	0	0	0	0
436	95	Ba	1	0	0	0	0	0	1	0	0	0	0	0	1	0	0	0	0	0
437	95	Ba	1	0	0	0	0	0	1	0	0	0	0	0	1	0	0	0	0	0
438	95	Ba_La	0	1	0	0	0	0	1	1	0	0	0	0	0	1	0	0	0	0
439	96	Ce_Li_Mg	1	0	0	0	0	0	1	1	1	0	0	0	0	1	0	0	0	0
440	97	Li_Mg	0	1	0	0	0	0	1	1	0	0	0	0	1	0	0	0	0	0
441	98	Ca	1	0	0	0	0	0	1	0	0	0	0	0	0	0	0	0	0	0
442	98	Ca	1	0	0	0	0	0	1	0	0	0	0	0	0	0	0	0	0	0
443	99	Bi_Ca_Li	0	0	0	0	0	0	1	1	1	0	0	0	1	0	0	0	0	0
444	99	Bi_Ca_Li	0	0	0	0	0	0	1	1	1	0	0	0	1	0	0	0	0	0
445	99	Bi_Ca_Na	0	0	0	0	0	0	1	1	1	0	0	0	1	0	0	0	0	0
446	99	Bi_Ca_Li	0	0	0	0	0	0	1	1	1	0	0	0	1	0	0	0	0	0
447	100	Na_Zr	0	1	0	0	0	0	1	1	0	0	0	0	1	0	0	0	0	0
448	101	La_Mn_Na	0	1	0	0	0	0	1	1	1	0	0	0	1	0	0	0	0	0
449	102	Bi_Ca_Li	0	0	0	0	0	0	1	1	1	0	0	0	1	0	0	0	0	0
450	103	La_Mg	0	1	0	0	0	0	1	1	0	0	0	0	0	0	0	0	0	0
451	104	La_Mg	0	1	0	0	0	0	1	1	0	0	0	0	1	0	0	0	0	0
452	105	Sm_Sr	0	1	0	0	0	0	1	1	0	0	0	0	1	0	0	0	0	0
453	105	Sm	1	0	0	0	0	0	1	0	0	0	0	0	1	0	0	0	0	0
454	106	Ba_La_Mg	0	0	1	0	0	0	1	1	1	0	0	0	1	0	0	0	0	0
455	107	La_Li_Ti	0	1	0	0	0	0	0	1	1	0	0	0	0	0	1	0	0	0
456	108	Ca_Li	0	1	0	0	0	0	1	1	0	0	0	0	1	0	0	0	0	0
457	108	Ca_K	0	1	0	0	0	0	1	1	0	0	0	0	1	0	0	0	0	0
458	108	Ca_Li	0	1	0	0	0	0	1	1	0	0	0	0	1	0	0	0	0	0
459	108	Ca_K	0	1	0	0	0	0	1	1	0	0	0	0	1	0	0	0	0	0
460	108	Ca_Na	0	1	0	0	0	0	1	1	0	0	0	0	1	0	0	0	0	0
461	108	Ca_Na	0	1	0	0	0	0	1	1	0	0	0	0	1	0	0	0	0	0
462	108	Ca_Na	0	1	0	0	0	0	1	1	0	0	0	0	1	0	0	0	0	0
463	108	Ca_K	0	1	0	0	0	0	1	1	0	0	0	0	1	0	0	0	0	0
464	108	Ca_Li	0	1	0	0	0	0	1	1	0	0	0	0	1	0	0	0	0	0
465	108	Sr	1	0	0	0	0	0	1	0	0	0	0	0	1	0	0	0	0	0
466	109	Al_Pb	0	0	0	0	1	0	1	0	0	0	0	0	0	0	0	0	0	0
468	110	Li_Mn	1	0	0	0	0	0	1	1	0	0	0	0	0	1	0	0	0	0
469	110	Fe_Li	1	0	0	0	0	0	1	1	0	0	0	0	0	1	0	0	0	0
470	110	In_Li	1	0	0	0	0	0	0	1	0	0	0	0	0	1	0	0	0	0
471	110	Li_Ni	1	0	0	0	0	0	1	1	0	0	0	0	0	1	0	0	0	0
472	110	Li_Ni	0	1	0	0	0	0	1	1	0	0	0	0	1	0	0	0	0	0
473	110	Li_Ti	1	0	0	0	0	0	0	1	0	0	0	0	0	1	0	0	0	0
474	110	Ge_Li	0	0	0	0	0	0	0	1	0	0	0	0	0	0	0	0	0	0
475	110	Li_Sr	1	0	0	0	0	0	1	1	0	0	0	0	1	0	0	0	0	0
476	110	Li_Sn	1	0	0	0	0	0	0	1	0	0	0	0	0	1	0	0	0	0
477	111	Ba_La	0	1	0	0	0	0	1	1	0	0	0	0	0	1	0	0	0	0
478	112	Li_Ti	0	1	0	0	0	0	1	0	0	0	0	0	1	0	0	0	0	0
479	112	Na_Ti	0	1	0	0	0	0	1	0	0	0	0	0	1	0	0	0	0	0
480	112	K_Ti	0	1	0	0	0	0	1	0	0	0	0	0	1	0	0	0	0	0
481	112	Mn_Na_Ti	0	0	1	0	0	0	1	1	0	0	0	0	1	0	0	0	0	0
482	113	Li_Mg	0	1	0	0	0	0	1	1	0	0	0	0	1	0	0	0	0	0
483	113	Li_Mg_Zn	0	0	1	0	0	0	1	1	1	0	0	0	1	0	0	0	0	0
484	113	Li_Mg_Ni	0	0	1	0	0	0	1	1	1	0	0	0	1	0	0	0	0	0
485	113	Li_Mg_Sm	0	0	1	0	0	0	1	1	1	0	0	0	1	0	0	0	0	0
486	113	Ce_Li_Mg	0	0	1	0	0	0	1	1	1	0	0	0	1	0	0	0	0	0
487	114	Mn_Na	0	1	0	0	0	0	1	1	0	0	0	0	1	0	0	0	0	0
488	114	Mn_Na_Sn	0	0	1	0	0	0	0	1	1	0	0	0	0	1	0	0	0	0
489	114	Mn_Na_Ti	0	0	1	0	0	0	0	1	1	0	0	0	0	1	0	0	0	0
490	114	Mn_Na_W	0	0	1	0	0	0	0	1	1	0	0	0	0	1	0	0	0	0
491	114	Mn_Na_Ta	0	0	1	0	0	0	0	1	1	0	0	0	0	1	0	0	0	0
492	114	Mn_Na_Si	0	0	1	0	0	0	0	1	1	0	0	0	0	1	0	0	0	0
493	114	Mn_Na_Si	0	0	1	0	0	0	0	1	1	0	0	0	0	1	0	0	0	0
494	115	Li_Mg	0	1	0	0	0	0	1	1	0	0	0	0	1	0	0	0	0	0
495	115	Mg	1	0	0	0	0	0	1	0	0	0	0	0	0	0	0	0	0	0
496	115	Li_Mg	0	1	0	0	0	0	1	1	0	0	0	0	1	0	0	0	0	0
497	115	Li_Mg	0	1	0	0	0	0	1	1	0	0	0	0	1	0	0	0	0	0
498	115	Al_Li_Mg	0	0	1	0	0	0	1	0	1	0	0	0	1	0	0	0	0	0
499	115	Li_Mg_Y	0	0	1	0	0	0	1	1	1	0	0	0	1	0	0	0	0	0
500	115	La_Li_Mg	0	0	1	0	0	0	1	1	1	0	0	0	1	0	0	0	0	0
501	115	La_Li_Mg	0	0	1	0	0	0	1	1	1	0	0	0	1	0	0	0	0	0
502	116	Ag_Al	0	0	0	0	1	0	1	0	0	0	0	0	0	0	0	0	0	0
503	116	Ag_Al_K	0	0	0	0	1	0	1	1	0	0	0	0	1	0	0	0	0	0
504	116	Ag_Al_Li	0	0	0	0	1	0	1	1	0	0	0	0	1	0	0	0	0	0
505	116	Ag_Al_Ba	0	0	0	0	1	0	1	1	0	0	0	0	1	0	0	0	0	0
506	116	Ag_Al_Na	0	0	0	0	1	0	1	1	0	0	0	0	1	0	0	0	0	0
507	116	Ag_Al_Cs	0	0	0	0	1	0	1	1	0	0	0	0	1	0	0	0	0	0
508	116	Ag_Al	0	0	0	0	1	0	1	0	0	0	0	0	0	0	0	0	0	0
509	116	Ag_Ba	0	1	0	0	0	0	1	1	0	0	0	0	0	1	0	0	0	0
510	116	Ag_Al_Pr	0	0	0	0	1	0	1	1	0	0	0	0	0	0	0	0	0	0
511	116	Ag_Al_Pr	0	0	0	0	1	0	1	1	0	0	0	0	0	0	0	0	0	0
512	116	Ag_Al_Bi	0	0	0	0	1	0	1	1	0	0	0	0	0	0	0	0	0	0
513	116	Ag_Al_Ba	0	0	0	0	1	0	1	1	0	0	0	0	1	0	0	0	0	0
514	116	Ag_Al_Ba	0	0	0	0	1	0	1	1	0	0	0	0	1	0	0	0	0	0
515	116	Ag_Al_K	0	0	0	0	1	0	1	1	0	0	0	0	1	0	0	0	0	0
516	116	Ag_Al	0	0	0	0	1	0	1	0	0	0	0	0	0	0	0	0	0	0
517	116	Ag_Al_Ba	0	0	0	0	1	0	1	1	0	0	0	0	1	0	0	0	0	0
518	116	Ba_La	0	1	0	0	0	0	1	1	0	0	0	0	1	0	0	0	0	0
519	116	Al_Ba_La	0	0	0	0	1	0	1	1	0	0	0	0	1	0	0	0	0	0
520	116	Al_Ba_La	0	0	0	0	1	0	1	1	0	0	0	0	1	0	0	0	0	0
521	116	Ag_Al_Ba	0	0	0	0	1	0	1	1	0	0	0	0	1	0	0	0	0	0
522	116	Ag_Al_Ca	0	0	0	0	1	0	1	1	0	0	0	0	1	0	0	0	0	0
523	117	Al_Sr	0	0	0	0	1	0	1	0	0	0	0	0	1	0	0	0	0	0
524	117	Al_Ba	1	0	0	0	0	0	1	0	0	0	0	0	1	0	0	0	0	0
525	117	Al_Ba	0	0	0	0	1	0	1	0	0	0	0	0	1	0	0	0	0	0
526	117	Al_Ba	0	0	0	0	1	0	1	0	0	0	0	0	1	0	0	0	0	0
527	117	Al_Ba	0	0	0	0	1	0	1	0	0	0	0	0	1	0	0	0	0	0
528	117	Ba_Ti	0	0	0	0	1	0	1	0	0	0	0	0	1	0	0	0	0	0
529	117	Ba_Ti	0	0	0	0	1	0	1	0	0	0	0	0	1	0	0	0	0	0
530	117	Ba_Zr	0	0	0	0	1	0	1	0	0	0	1	0	1	0	0	0	0	0
531	118	Ba_Sn_Y	0	0	1	0	0	0	1	1	0	0	0	0	0	1	0	0	0	0
532	118	Ba_Sn_Y	0	0	1	0	0	0	1	1	0	0	0	0	0	1	0	0	0	0
533	119	Ba_Sn_Y	0	0	0	0	0	0	1	1	0	0	0	0	0	1	0	0	0	0
534	120	K_La_Ti	0	0	0	0	0	0	1	1	0	0	0	0	1	0	0	0	0	0
535	120	K_Nd_Ti	0	0	0	0	0	0	1	1	0	0	0	0	1	0	0	0	0	0
536	120	K_Sm_Ti	0	0	0	0	0	0	1	1	0	0	0	0	1	0	0	0	0	0
537	120	Dy_K_Ti	0	0	0	0	0	0	1	1	0	0	0	0	1	0	0	0	0	0
538	120	Gd_K_Ti	0	0	0	0	0	0	1	1	0	0	0	0	1	0	0	0	0	0
539	120	La_Rb_Ti	0	0	0	0	0	0	1	1	0	0	0	0	1	0	0	0	0	0
540	120	La_Na_Ti	0	1	0	0	0	0	1	1	0	0	0	0	1	0	0	0	0	0
541	120	K_Pr_Ti	0	0	0	0	0	0	1	1	0	0	0	0	1	0	0	0	0	0
542	120	Ce_K_Ti	0	0	0	0	0	0	1	1	0	0	0	0	1	0	0	0	0	0
543	121	Al_Ba	0	0	0	0	1	0	1	0	0	0	0	0	1	0	0	0	0	0
544	121	Al_Ba	0	0	0	0	1	0	1	0	0	0	0	0	1	0	0	0	0	0
545	121	Ba_Zr	0	0	0	0	1	0	1	0	0	0	1	0	1	0	0	0	0	0
546	122	La_Sr	0	1	0	0	0	0	1	1	0	0	0	0	1	0	0	0	0	0
547	123	Si	1	0	0	0	0	0	0	0	0	0	0	0	0	0	0	0	0	0
548	123	K_Si	0	0	0	0	1	0	1	0	0	0	0	0	1	0	0	0	0	0
549	123	Pb_Si	0	0	0	0	1	0	1	0	0	0	0	0	0	0	0	0	0	0
550	123	Pb_Si	0	1	0	0	0	0	1	0	0	0	0	0	0	0	0	0	0	0
551	124	Li_Mg	0	1	0	0	0	0	1	1	0	0	0	0	1	0	0	0	0	0
552	124	Al_Li_Mg	0	0	1	0	0	0	1	0	1	0	0	0	1	0	0	0	0	0
553	125	Li_Mg_Zn	0	1	0	0	0	0	1	1	1	0	0	0	1	0	0	0	0	0
554	125	Cs_Li_Zn	0	0	1	0	0	0	1	1	1	0	0	0	0	1	0	0	0	0
555	125	Al_Li_Mg_Zn	0	0	1	0	0	0	1	0	1	1	0	0	1	0	0	0	0	0
556	125	Li_Zn_Zr	0	0	1	0	0	0	1	1	1	0	0	0	1	0	0	0	0	0
557	125	Li_Mg_Zn	0	0	1	0	0	0	1	1	1	0	0	0	1	0	0	0	0	0
558	125	Al_Li_Mg_Zn	0	0	1	0	0	0	1	0	1	1	0	0	1	0	0	0	0	0
559	126	Li_Na_Si_Ti	0	0	1	0	0	0	1	1	0	0	0	0	0	1	0	0	0	0
560	126	Na_Rb_Si_Ti	0	0	0	0	0	0	1	1	0	0	0	0	0	1	0	0	0	0
561	126	Li_Ti	0	1	0	0	0	0	1	0	0	0	0	0	1	0	0	0	0	0
562	126	Li_Mn	0	1	0	0	0	0	1	1	0	0	0	0	1	0	0	0	0	0
563	126	Rb_Ti	0	1	0	0	0	0	1	0	0	0	0	0	1	0	0	0	0	0
564	127	Ba_Bi_Pb	0	0	0	0	0	0	1	1	1	0	0	0	0	0	1	0	0	0
565	128	Li_Mg	0	1	0	0	0	0	1	1	0	0	0	0	1	0	0	0	0	0
566	129	La_Sr	0	1	0	0	0	0	1	1	0	0	0	0	1	0	0	0	0	0
567	130	Ca_Y	0	1	0	0	0	0	1	1	0	0	0	0	0	1	0	0	0	0
568	131	Ca	1	0	0	0	0	0	1	0	0	0	0	0	0	0	0	0	0	0
569	131	Sr	1	0	0	0	0	0	1	0	0	0	0	0	1	0	0	0	0	0
570	131	Mg_Sm	0	1	0	0	0	0	1	1	0	0	0	0	0	0	0	0	0	0
571	132	Ba_Ca	0	1	0	0	0	0	1	1	0	0	0	0	0	1	0	0	0	0
572	133	Li_Mg	0	1	0	0	0	0	1	1	0	0	0	0	1	0	0	0	0	0
573	133	Mg_Mn	0	1	0	0	0	0	1	1	0	0	0	0	0	0	0	0	0	0
574	133	Co_Mg	0	1	0	0	0	0	1	1	0	0	0	0	0	0	0	0	0	0
575	134	Gd_Mn_Na	0	0	1	0	0	0	1	0	1	1	0	0	1	0	0	0	0	0
576	135	Zn	1	0	0	0	0	0	1	0	0	0	0	0	0	0	0	0	0	0
577	135	Li_Zn	0	1	0	0	0	0	1	1	0	0	0	0	1	0	0	0	0	0
579	136	Cd_Li_Mg	0	0	1	0	0	0	1	1	1	0	0	0	1	0	0	0	0	0
580	137	Ba	1	0	0	0	0	0	1	0	0	0	0	0	1	0	0	0	0	0
581	137	Ba	1	0	0	0	0	0	1	0	0	0	0	0	1	0	0	0	0	0
582	137	Ba_La	0	1	0	0	0	0	1	1	0	0	0	0	0	1	0	0	0	0
583	137	Ba	1	0	0	0	0	0	1	0	0	0	0	0	1	0	0	0	0	0
584	138	Ba	1	0	0	0	0	0	1	0	0	0	0	0	1	0	0	0	0	0
585	139	Sr	1	0	0	0	0	0	1	0	0	0	0	0	1	0	0	0	0	0
586	139	Ba	1	0	0	0	0	0	1	0	0	0	0	0	1	0	0	0	0	0
587	139	Th	1	0	0	0	0	0	1	0	0	0	0	0	0	0	0	0	0	0
588	139	Sr_Th	0	1	0	0	0	0	1	1	0	0	0	0	1	0	0	0	0	0
589	139	Ca	1	0	0	0	0	0	1	0	0	0	0	0	0	0	0	0	0	0
590	139	La	1	0	0	0	0	0	1	0	0	0	0	0	0	0	0	0	0	0
591	139	Sr_Th	0	1	0	0	0	0	1	1	0	0	0	0	0	1	0	0	0	0
592	139	Sr_Th	0	1	0	0	0	0	1	1	0	0	0	0	1	0	0	0	0	0
593	139	Ba_Th	0	1	0	0	0	0	1	1	0	0	0	0	1	0	0	0	0	0
594	139	Ca_Th	0	1	0	0	0	0	1	1	0	0	0	0	0	0	0	0	0	0
595	139	Ca_Th	0	1	0	0	0	0	1	1	0	0	0	0	0	0	0	0	0	0
596	139	La_Sr_Th	0	0	1	0	0	0	1	1	1	0	0	0	0	1	0	0	0	0
597	139	La_Th	0	1	0	0	0	0	1	1	0	0	0	0	0	0	0	0	0	0
598	139	La_Th	0	1	0	0	0	0	1	1	0	0	0	0	0	0	0	0	0	0
599	140	Y	1	0	0	0	0	0	1	0	0	0	0	0	0	0	0	0	0	0
600	140	La	1	0	0	0	0	0	1	0	0	0	0	0	1	0	0	0	0	0
601	140	Nd	1	0	0	0	0	0	1	0	0	0	0	0	0	0	0	0	0	0
602	140	Eu	1	0	0	0	0	0	1	0	0	0	0	0	0	0	0	0	0	0
603	140	Gd	1	0	0	0	0	0	1	0	0	0	0	0	0	0	0	0	0	0
604	140	Ce_Na	1	0	0	0	0	0	1	1	0	0	0	0	0	1	0	0	0	0
605	140	La_Na	0	1	0	0	0	0	1	1	0	0	0	0	1	0	0	0	0	0
606	140	Ce_Sr_Yb	0	1	0	0	0	0	1	1	1	0	0	0	0	0	1	0	0	0
607	140	Mg_Na	0	1	0	0	0	0	1	1	0	0	0	0	1	0	0	0	0	0
620	141	Li_Mn	0	1	0	0	0	0	1	1	0	0	0	0	1	0	0	0	0	0
622	141	Ba_K	0	1	0	0	0	0	1	1	0	0	0	0	0	1	0	0	0	0
623	142	Ca_Mg	0	1	0	0	0	0	1	1	0	0	0	0	1	0	0	0	0	0
624	143	Ca_Mg	0	1	0	0	0	0	1	1	0	0	0	0	0	0	0	0	0	0
625	143	Mg_Pb	0	1	0	0	0	0	1	1	0	0	0	0	0	0	0	0	0	0
626	143	La_Mg	0	1	0	0	0	0	1	1	0	0	0	0	0	0	0	0	0	0
627	144	Ca_K_Ni	0	0	1	0	0	0	1	1	1	0	0	0	1	0	0	0	0	0
628	145	Li_Mg_Si	0	0	0	0	0	0	1	0	1	0	0	0	0	0	1	0	0	0
629	146	Ca_Li	0	1	0	0	0	0	1	1	0	0	0	0	1	0	0	0	0	0
630	146	Ba_Ca_Li	0	0	1	0	0	0	1	1	1	0	0	0	0	1	0	0	0	0
631	147	La_Na	1	0	0	0	0	0	1	1	0	0	0	0	0	1	0	0	0	0
632	148	La_Li_Mg_Sr	0	0	0	1	0	0	1	1	1	1	0	0	0	1	0	0	0	0
633	148	Li_Mg_Sm_Sr	0	0	0	1	0	0	1	1	1	1	0	0	0	1	0	0	0	0
634	148	Li_Mg_Nd_Sr	0	0	0	1	0	0	1	1	1	1	0	0	0	1	0	0	0	0
635	149	Li_Ti	0	1	0	0	0	0	1	0	0	0	0	0	1	0	0	0	0	0
636	149	La_Li_Ti	0	1	0	0	0	0	1	1	0	0	0	0	1	0	0	0	0	0
637	149	Li_Ni_Ti	0	0	0	0	0	0	1	1	0	0	0	0	1	0	0	0	0	0
638	150	Li_Mn	0	1	0	0	0	0	1	1	0	0	0	0	1	0	0	0	0	0
639	151	K_Mn	0	1	0	0	0	0	1	1	0	0	0	0	1	0	0	0	0	0
640	152	Ba_La	0	1	0	0	0	0	1	1	0	0	0	0	1	0	0	0	0	0
641	152	Ba_La	0	1	0	0	0	0	1	1	0	0	0	0	1	0	0	0	0	0
642	152	Ba_La	0	1	0	0	0	0	1	1	0	0	0	0	1	0	0	0	0	0
643	152	La	1	0	0	0	0	0	1	0	0	0	0	0	0	0	0	0	0	0
644	152	Ba_Ca	0	1	0	0	0	0	1	1	0	0	0	0	1	0	0	0	0	0
645	153	Li_Mg_Nd	0	0	1	0	0	0	1	1	1	0	0	0	1	0	0	0	0	0
646	154	Li_Mn_Ti	0	0	0	0	0	0	1	0	1	0	0	0	0	0	1	0	0	0
647	155	Li_Mn	0	1	0	0	0	0	1	1	0	0	0	0	1	0	0	0	0	0
648	156	Zr	1	0	0	0	0	0	1	0	0	0	0	0	0	0	0	0	0	0
649	156	Ca_Zr	0	1	0	0	0	0	1	1	0	0	0	0	1	0	0	0	0	0
650	156	Sr_Zr	0	1	0	0	0	0	1	1	0	0	0	0	1	0	0	0	0	0
651	156	Ba_Zr	1	0	0	0	0	0	1	1	0	0	0	0	1	0	0	0	0	0
652	156	Ca_Mg_Zr	1	0	0	0	0	0	1	1	1	0	0	0	0	0	1	0	0	0
653	156	Mg_Sr_Zr	1	0	0	0	0	0	1	1	1	0	0	0	0	0	1	0	0	0
654	156	Ba_Mg_Zr	0	0	1	0	0	0	1	1	1	0	0	0	0	0	1	0	0	0
655	156	La_Na_Zr	0	0	1	0	0	0	1	1	1	0	0	0	1	0	0	0	0	0
656	156	K_La_Zr	0	0	1	0	0	0	1	1	1	0	0	0	1	0	0	0	0	0
657	156	La_Rb_Zr	0	0	0	0	0	0	1	1	1	0	0	0	1	0	0	0	0	0
658	157	K_Mn	0	1	0	0	0	0	1	1	0	0	0	0	1	0	0	0	0	0
659	158	Mo_Na	0	0	0	0	0	0	0	1	0	0	0	0	0	1	0	0	0	0
660	159	Li_Mg	1	0	0	0	0	0	1	1	0	0	0	0	0	1	0	0	0	0
661	160	Ca_La	1	0	0	0	0	0	1	1	0	0	0	0	1	0	0	0	0	0
662	161	Ca_Na	0	1	0	0	0	0	1	1	0	0	0	0	1	0	0	0	0	0
663	162	Fe	1	0	0	0	0	0	1	0	0	0	0	0	0	0	0	0	0	0
664	163	Mn_Na_Si	0	0	1	0	0	0	1	0	1	0	0	0	1	0	0	0	0	0
665	164	Mg	1	0	0	0	0	0	1	0	0	0	0	0	0	0	0	0	0	0
666	164	Mg_Sn	0	1	0	0	0	0	0	1	0	0	0	0	0	0	0	0	0	0
667	164	Mg_Sn	0	1	0	0	0	0	0	1	0	0	0	0	0	0	0	0	0	0
668	164	Mg_Sn	0	1	0	0	0	0	0	1	0	0	0	0	0	0	0	0	0	0
669	164	Mg_Sn	0	1	0	0	0	0	0	1	0	0	0	0	0	0	0	0	0	0
670	164	Sn	1	0	0	0	0	0	0	0	0	0	0	0	0	0	0	0	0	0
671	164	Mg_Pb	0	1	0	0	0	0	1	1	0	0	0	0	0	0	0	0	0	0
672	164	Mg_Pb	0	1	0	0	0	0	1	1	0	0	0	0	0	0	0	0	0	0
673	164	Mg_Pb	0	1	0	0	0	0	1	1	0	0	0	0	0	0	0	0	0	0
674	164	Mg_Pb	0	1	0	0	0	0	1	1	0	0	0	0	0	0	0	0	0	0
675	164	Mg_Pb	0	1	0	0	0	0	1	1	0	0	0	0	0	0	0	0	0	0
676	164	Mg_Pb	0	1	0	0	0	0	1	1	0	0	0	0	0	0	0	0	0	0
677	165	Mg	1	0	0	0	0	0	1	0	0	0	0	0	0	0	0	0	0	0
678	165	Li_Mg	0	1	0	0	0	0	1	1	0	0	0	0	1	0	0	0	0	0
679	165	Li_Mg	0	1	0	0	0	0	1	1	0	0	0	0	1	0	0	0	0	0
680	165	Li_Mg	0	1	0	0	0	0	1	1	0	0	0	0	1	0	0	0	0	0
681	166	Ni_Ti	0	1	0	0	0	0	1	0	0	0	0	0	0	0	0	0	0	0
682	166	Na_Ni_Ti	0	0	1	0	0	0	1	1	0	0	0	0	1	0	0	0	0	0
683	166	Na_Ni_Ti	0	0	1	0	0	0	1	1	0	0	0	0	1	0	0	0	0	0
684	166	Na_Ni_Ti	0	0	0	0	0	0	1	1	0	0	0	0	1	0	0	0	0	0
685	166	Na_Ni_Ti	0	0	0	0	0	0	1	1	0	0	0	0	1	0	0	0	0	0
686	166	Li_Ni_Ti	0	0	1	0	0	0	1	1	0	0	0	0	1	0	0	0	0	0
687	166	Li_Ni_Ti	0	0	1	0	0	0	1	1	0	0	0	0	0	0	0	0	0	0
688	166	Li_Ni_Ti	0	0	1	0	0	0	1	1	0	0	0	0	1	0	0	0	0	0
689	166	Li_Ni_Ti	0	0	1	0	0	0	1	1	0	0	0	0	1	0	0	0	0	0
690	167	Na	0	0	0	0	0	0	1	0	0	0	0	0	1	0	0	0	0	0
691	167	La	1	0	0	0	0	0	1	0	0	0	0	0	0	0	0	0	0	0
692	167	Ce	1	0	0	0	0	0	1	0	0	0	0	0	0	0	0	0	0	0
693	167	Yb	1	0	0	0	0	0	1	0	0	0	0	0	0	0	0	0	0	0
694	167	La_Na	0	1	0	0	0	0	1	1	0	0	0	0	1	0	0	0	0	0
695	167	Ce_Na	0	1	0	0	0	0	1	1	0	0	0	0	1	0	0	0	0	0
696	167	Na_Yb	0	1	0	0	0	0	1	1	0	0	0	0	1	0	0	0	0	0
697	168	Zr	1	0	0	0	0	0	1	0	0	0	0	0	0	0	0	0	0	0
698	168	Na_Zr	0	1	0	0	0	0	1	1	0	0	0	0	1	0	0	0	0	0
699	168	K_Zr	0	1	0	0	0	0	1	1	0	0	0	0	1	0	0	0	0	0
700	168	Li_Zr	0	1	0	0	0	0	1	1	0	0	0	0	1	0	0	0	0	0
701	169	Mn_Na_Si	0	0	1	0	0	0	1	1	0	0	0	0	0	1	0	0	0	0
702	170	Li_Mg	0	1	0	0	0	0	1	1	0	0	0	0	1	0	0	0	0	0
703	171	Pb_Si	0	0	0	0	0	0	1	0	0	0	0	0	0	0	0	0	0	0
704	172	Li_Ti	0	1	0	0	0	0	1	0	0	0	0	0	1	0	0	0	0	0
705	172	Li_Mn	0	1	0	0	0	0	1	1	0	0	0	0	1	0	0	0	0	0
706	173	Al_Ca	0	0	0	0	1	0	1	0	0	0	0	0	1	0	0	0	0	0
707	173	Al_Sr	0	0	0	0	1	0	1	0	0	0	0	0	1	0	0	0	0	0
708	173	Al_Ba	0	0	0	0	1	0	1	0	0	0	0	0	1	0	0	0	0	0
709	174	Ag_Cu_Na	0	0	0	0	0	0	1	1	1	0	0	0	1	0	0	0	0	0
710	174	Ag_Na	0	0	0	0	0	0	1	1	0	0	0	0	1	0	0	0	0	0
711	174	Ag_Mn	1	0	0	0	0	0	1	1	0	0	0	0	0	0	0	0	0	0
712	175	Li_Mg_Ni	0	1	0	0	0	0	1	1	1	0	0	0	1	0	0	0	0	0
713	175	La_Mg_Na	0	1	0	0	0	0	1	1	1	0	0	0	1	0	0	0	0	0
714	176	Al_Co_Sr	0	0	0	0	1	0	1	1	0	0	0	0	0	1	0	0	0	0
715	177	Mn_Na_Si	0	0	0	0	1	0	1	1	0	0	0	0	1	0	0	0	0	0
716	177	Mn_Na_Si	0	0	0	0	1	0	1	1	0	0	0	0	1	0	0	0	0	0
717	177	Fe_Mn_Na_Si	0	0	0	0	1	0	1	1	1	0	0	0	1	0	0	0	0	0
718	177	Si	1	0	0	0	0	0	0	0	0	0	0	0	0	0	0	0	0	0
719	178	Al_Sr	0	0	0	0	1	0	1	0	0	0	0	0	1	0	0	0	0	0
720	178	Al_Co_Sr	0	0	0	0	1	0	1	1	0	0	0	0	0	1	0	0	0	0
721	178	Al_Ni_Sr	0	0	0	0	1	0	1	1	0	0	0	0	0	1	0	0	0	0
722	178	Al_Fe_Sr	0	0	0	0	1	0	1	1	0	0	0	0	0	1	0	0	0	0
723	178	Al_Cu_Sr	0	0	0	0	1	0	1	1	0	0	0	0	0	1	0	0	0	0
724	178	Al_Co	0	0	0	0	1	0	1	0	0	0	0	0	0	0	0	0	0	0
725	178	Al_Ba_Co	0	0	0	0	1	0	1	1	0	0	0	0	0	1	0	0	0	0
726	178	Al_Co_Sr	0	0	0	0	1	0	1	1	0	0	0	0	0	1	0	0	0	0
727	178	Al_Rh_Sr	0	0	0	0	1	0	0	1	0	0	0	0	0	1	0	0	0	0
728	178	Al_Pd_Sr	0	0	0	0	1	0	0	1	0	0	0	0	0	1	0	0	0	0
729	178	Al_Co_Sr	0	0	0	0	1	0	1	1	0	0	0	0	0	1	0	0	0	0
730	178	Al_Sr	0	0	0	0	1	0	1	0	0	0	0	0	1	0	0	0	0	0
731	178	Al_Co_Sr	0	0	0	0	1	0	1	1	0	0	0	0	0	1	0	0	0	0
732	179	Fe	1	0	0	0	0	0	1	0	0	0	0	0	0	0	0	0	0	0
733	180	Dy_Li_Mg	0	0	1	0	0	0	1	1	1	0	0	0	0	1	0	0	0	0
734	181	Y_Zr	0	1	0	0	0	0	1	1	0	0	0	0	0	0	0	0	0	0
735	182	Li_Pr	0	1	0	0	0	0	1	1	0	0	0	0	1	0	0	0	0	0
736	183	Mn_Na_Si	0	0	0	0	1	0	1	1	0	0	0	0	0	1	0	0	0	0
737	183	Na_Pb_Si	0	0	0	0	1	0	1	1	0	0	0	0	0	1	0	0	0	0
738	183	Na_Pb_Si	0	0	0	0	1	0	1	1	0	0	0	0	0	1	0	0	0	0
739	184	Ca_Ce	0	1	0	0	0	0	1	1	0	0	0	0	1	0	0	0	0	0
740	185	Ba_La	1	0	0	0	0	0	1	1	0	0	0	0	0	1	0	0	0	0
741	186	Sm	1	0	0	0	0	0	1	0	0	0	0	0	0	0	0	0	0	0
742	187	Li	1	0	0	0	0	0	1	0	0	0	0	0	1	0	0	0	0	0
743	188	Al_Ca_Mg_Na	0	0	0	0	0	1	1	1	0	0	1	0	1	0	0	0	0	0
744	189	Sm	1	0	0	0	0	0	1	0	0	0	0	0	0	0	0	0	0	0
745	190	La_Y	0	1	0	0	0	0	1	1	0	0	0	0	0	1	0	0	0	0
746	191	Ca_Li_Pb	0	0	1	0	0	0	1	1	1	0	0	0	1	0	0	0	0	0
747	192	Sr_Y	0	1	0	0	0	0	1	1	0	0	0	0	1	0	0	0	0	0
748	192	Sr_Y	0	1	0	0	0	0	1	1	0	0	0	0	1	0	0	0	0	0
749	192	Ba_Y	0	1	0	0	0	0	1	1	0	0	0	0	1	0	0	0	0	0
750	192	Sr	1	0	0	0	0	0	1	0	0	0	0	0	1	0	0	0	0	0
751	192	Ba	1	0	0	0	0	0	1	0	0	0	0	0	1	0	0	0	0	0
752	192	Y	1	0	0	0	0	0	1	0	0	0	0	0	0	0	0	0	0	0
753	192	La	1	0	0	0	0	0	1	0	0	0	0	0	1	0	0	0	0	0
754	192	Ca_Y	0	1	0	0	0	0	1	1	0	0	0	0	0	0	0	0	0	0
755	192	Sr_Y	0	1	0	0	0	0	1	1	0	0	0	0	1	0	0	0	0	0
756	192	Ba_Y	0	1	0	0	0	0	1	1	0	0	0	0	1	0	0	0	0	0
757	192	Sr_Th	0	1	0	0	0	0	1	1	0	0	0	0	1	0	0	0	0	0
758	192	La_Sr	0	1	0	0	0	0	1	1	0	0	0	0	1	0	0	0	0	0
759	193	Li_Mg	0	1	0	0	0	0	1	1	0	0	0	0	1	0	0	0	0	0
760	194	Na_Pr	1	0	0	0	0	0	1	1	0	0	0	0	0	1	0	0	0	0
761	195	Co_Li_Mg	0	0	1	0	0	0	1	1	1	0	0	0	0	1	0	0	0	0
762	196	Ba_Fe_La_Li	0	0	0	1	0	0	1	1	1	1	0	0	1	0	0	0	0	0
763	197	La	1	0	0	0	0	0	1	0	0	0	0	0	0	0	0	0	0	0
764	198	Li_Mg	0	1	0	0	0	0	1	1	0	0	0	0	1	0	0	0	0	0
765	199	Sr	1	0	0	0	0	0	1	0	0	0	0	0	1	0	0	0	0	0
766	200	Li_Mg_Zn	0	0	1	0	0	0	1	1	1	0	0	0	0	1	0	0	0	0
767	200	Li_Mg	0	1	0	0	0	0	1	1	0	0	0	0	1	0	0	0	0	0
768	200	Li_Mg_Mn	0	0	1	0	0	0	1	1	1	0	0	0	0	1	0	0	0	0
769	201	Na_Sm	0	1	0	0	0	0	1	1	0	0	0	0	1	0	0	0	0	0
770	202	Bi_Mg	0	0	0	0	0	0	1	1	0	0	0	0	0	0	0	0	0	0
771	203	Li_Mg	0	1	0	0	0	0	1	1	0	0	0	0	1	0	0	0	0	0
772	204	Al	1	0	0	0	0	0	0	0	0	0	0	0	0	0	0	0	0	0
773	205	Ba_Mg_Ti	0	0	1	0	0	0	0	1	1	0	0	0	0	0	1	0	0	0
774	206	K_La_Ti	0	0	0	0	0	0	1	1	0	0	0	0	1	0	0	0	0	0
775	207	Ba_Ti	0	1	0	0	0	0	1	0	0	0	0	0	1	0	0	0	0	0
776	207	Al_Sr	1	0	0	0	0	0	1	0	0	0	0	0	1	0	0	0	0	0
777	207	Al_Co_Sr	0	0	1	0	0	0	1	0	1	0	0	0	0	0	1	0	0	0
778	207	Al_Ni_Sr	0	0	1	0	0	0	1	0	1	0	0	0	0	0	1	0	0	0
779	208	Al_Rh_Sr	0	0	1	0	0	0	0	0	1	0	0	0	0	0	1	0	0	0
780	208	Ba_Ti	0	1	0	0	0	0	1	0	0	0	0	0	1	0	0	0	0	0
781	208	Al_Ba	0	0	0	0	1	0	1	0	0	0	0	0	1	0	0	0	0	0
782	208	Ba_Zr	0	1	0	0	0	0	1	1	0	0	0	0	1	0	0	0	0	0
783	208	Al_Ba	0	0	0	0	1	0	1	0	0	0	0	0	1	0	0	0	0	0
784	208	Al_Ba	0	0	0	0	1	0	1	0	0	0	0	0	1	0	0	0	0	0
785	208	Al_Sr	0	0	0	0	1	0	1	0	0	0	0	0	1	0	0	0	0	0
786	208	Al_Sr	0	0	0	0	1	0	1	0	0	0	0	0	1	0	0	0	0	0
787	208	Ba_Ga	0	1	0	0	0	0	1	1	0	0	0	0	1	0	0	0	0	0
788	209	Al_Li_Mg	0	0	1	0	0	0	0	1	1	0	0	0	0	1	0	0	0	0
789	210	Al_Li_Mg_Ni	0	0	0	0	0	0	1	0	1	1	0	0	0	0	1	0	0	0
790	210	Li_Mg_Si	0	0	1	0	0	0	0	1	1	0	0	0	0	1	0	0	0	0
791	210	Al_Ca_Li	0	0	1	0	0	0	0	1	1	0	0	0	0	1	0	0	0	0
793	212	Li_Mg	0	1	0	0	0	0	1	1	0	0	0	0	1	0	0	0	0	0
794	212	Al_Li_Mg	0	0	1	0	0	0	0	1	1	0	0	0	0	1	0	0	0	0
795	213	Na_Sr	0	1	0	0	0	0	1	1	0	0	0	0	1	0	0	0	0	0
796	214	Mg_Pb	0	1	0	0	0	0	1	1	0	0	0	0	0	0	0	0	0	0
797	215	Ba_Co_Fe	1	0	0	0	0	0	1	1	1	0	0	0	1	0	0	0	0	0
798	215	Co_Fe_Sr	1	0	0	0	0	0	1	1	1	0	0	0	1	0	0	0	0	0
799	215	Ca_Co_Fe	0	0	0	0	0	0	1	1	1	0	0	0	1	0	0	0	0	0
800	215	Co_Fe	1	0	0	0	0	0	1	1	0	0	0	0	0	0	0	0	0	0
801	215	Ba_Co_Fe	1	0	0	0	0	0	1	1	1	0	0	0	1	0	0	0	0	0
802	215	Co_Fe_Sr	1	0	0	0	0	0	1	1	1	0	0	0	1	0	0	0	0	0
803	216	Li_Mg_Nd	0	0	1	0	0	0	1	1	1	0	0	0	0	0	0	0	0	0
804	216	Li_Mg_Nd	0	0	1	0	0	0	1	1	1	0	0	0	0	0	0	0	0	0
805	216	Li_Mg_Nd	0	0	1	0	0	0	1	1	1	0	0	0	0	0	0	0	0	0
806	216	Li_Mg_Nd	0	0	1	0	0	0	1	1	1	0	0	0	0	0	0	0	0	0
807	216	Li_Mg_Nd	0	0	1	0	0	0	1	1	1	0	0	0	0	0	0	0	0	0
808	216	Li_Mg_Nd	0	0	1	0	0	0	1	1	1	0	0	0	0	0	0	0	0	0
809	216	Li_Mg_Nd	0	0	1	0	0	0	1	1	1	0	0	0	0	0	0	0	0	0
810	216	La_Li_Mg	0	0	1	0	0	0	1	1	1	0	0	0	0	0	0	0	0	0
811	216	Mg_Nd	0	1	0	0	0	0	1	1	0	0	0	0	0	0	0	0	0	0
812	217	Ca_Co_La_Mn	0	0	0	0	0	0	1	1	1	1	0	0	1	0	0	0	0	0
813	217	Ca_Co_La_Mn_Na	0	0	0	0	0	0	1	1	1	1	1	0	1	0	0	0	0	0
814	217	Ca_Co_K_La_Mn	0	0	0	0	0	0	1	1	1	1	1	0	1	0	0	0	0	0
815	217	Ca_Co_La_Li_Mn	0	0	0	0	0	0	1	1	1	1	1	0	1	0	0	0	0	0
816	217	Ca_Co_La_Mn_Rb	0	0	0	0	0	0	1	1	1	1	1	0	1	0	0	0	0	0
817	217	Ca_Co_Cs_La_Mn	0	0	0	0	0	0	1	1	1	1	1	0	1	0	0	0	0	0
818	217	Mn_Na_Si	1	0	0	0	0	0	1	1	0	0	0	0	0	1	0	0	0	0
819	217	Na_Pr	0	1	0	0	0	0	1	1	0	0	0	0	1	0	0	0	0	0
820	218	Al_Li_Mg	0	0	0	0	0	0	1	1	0	0	0	0	1	0	0	0	0	0
821	218	Al_Li_Mg	0	0	0	0	1	0	1	1	0	0	0	0	1	0	0	0	0	0
822	218	Al_Li_Mg	0	1	0	0	0	0	1	1	0	0	0	0	1	0	0	0	0	0
823	218	Al_K	0	0	0	0	0	0	1	0	0	0	0	0	1	0	0	0	0	0
824	218	Al_Ca_Li	0	1	0	0	0	0	1	1	0	0	0	0	1	0	0	0	0	0
825	218	Li_Mg_Si	0	1	0	0	0	0	1	1	0	0	0	0	0	0	0	0	0	0
826	219	Al_Co_Li_Mg	0	0	0	0	1	0	1	1	1	0	0	0	0	1	0	0	0	0
827	219	Al_Li_Mg_Ni	0	0	0	0	1	0	1	1	1	0	0	0	0	1	0	0	0	0
828	220	Sr	1	0	0	0	0	0	1	0	0	0	0	0	1	0	0	0	0	0
829	220	Na_Sr	0	1	0	0	0	0	1	1	0	0	0	0	1	0	0	0	0	0
830	221	Bi_Ca_Na	0	0	0	0	0	0	1	1	1	0	0	0	1	0	0	0	0	0
831	222	Ca	1	0	0	0	0	0	1	0	0	0	0	0	0	0	0	0	0	0
832	222	Ca_V	0	1	0	0	0	0	0	1	0	0	0	0	0	0	0	0	0	0
833	222	Al_Ca_V	0	0	1	0	0	0	0	0	1	0	0	0	0	0	0	0	0	0
834	222	Ca_Si_V	0	0	1	0	0	0	0	0	1	0	0	0	0	0	0	0	0	0
835	222	Ca_Ti_V	0	0	1	0	0	0	0	0	1	0	0	0	0	0	0	0	0	0
836	222	Ca_V_Zr	0	0	0	0	0	0	0	1	1	0	0	0	0	0	0	0	0	0
837	222	Mg	1	0	0	0	0	0	1	0	0	0	0	0	0	0	0	0	0	0
838	222	Mg_Ti_V	0	0	1	0	0	0	0	0	1	0	0	0	0	0	0	0	0	0
839	222	Mg_V_Zr	0	1	0	0	0	0	0	1	1	0	0	0	0	0	0	0	0	0
840	223	Mg	1	0	0	0	0	0	1	0	0	0	0	0	0	0	0	0	0	0
841	223	Ca	1	0	0	0	0	0	1	0	0	0	0	0	0	0	0	0	0	0
842	223	Sr	1	0	0	0	0	0	1	0	0	0	0	0	1	0	0	0	0	0
843	223	Ba	1	0	0	0	0	0	1	0	0	0	0	0	1	0	0	0	0	0
844	223	La	1	0	0	0	0	0	1	0	0	0	0	0	0	0	0	0	0	0
845	223	Ce	1	0	0	0	0	0	1	0	0	0	0	0	0	0	0	0	0	0
846	223	Pr	1	0	0	0	0	0	1	0	0	0	0	0	0	0	0	0	0	0
847	223	Nd	1	0	0	0	0	0	1	0	0	0	0	0	0	0	0	0	0	0
848	223	Sm	1	0	0	0	0	0	1	0	0	0	0	0	0	0	0	0	0	0
849	223	Eu	1	0	0	0	0	0	1	0	0	0	0	0	0	0	0	0	0	0
850	223	Gd	1	0	0	0	0	0	1	0	0	0	0	0	0	0	0	0	0	0
851	223	Tb	1	0	0	0	0	0	1	0	0	0	0	0	0	0	0	0	0	0
852	223	Dy	1	0	0	0	0	0	1	0	0	0	0	0	0	0	0	0	0	0
853	223	Ho	1	0	0	0	0	0	1	0	0	0	0	0	0	0	0	0	0	0
854	223	Er	1	0	0	0	0	0	1	0	0	0	0	0	0	0	0	0	0	0
855	223	Tm	1	0	0	0	0	0	1	0	0	0	0	0	0	0	0	0	0	0
856	223	Yb	1	0	0	0	0	0	1	0	0	0	0	0	0	0	0	0	0	0
857	223	Lu	1	0	0	0	0	0	1	0	0	0	0	0	0	0	0	0	0	0
858	224	Al_Pb	0	0	0	0	0	0	1	0	0	0	0	0	0	0	0	0	0	0
859	225	Ca_K_Nb	0	0	0	0	0	0	1	1	0	0	0	0	1	0	0	0	0	0
860	225	Ca_K_Na_Nb	0	0	0	0	0	0	1	1	1	0	0	0	1	0	0	0	0	0
861	225	K_La_Nb	0	0	0	0	0	0	1	1	0	0	0	0	1	0	0	0	0	0
862	225	K_Nb_Sr	0	0	1	0	0	0	1	1	0	0	0	0	1	0	0	0	0	0
863	225	Ca_Cs_Nb	0	0	1	0	0	0	1	1	0	0	0	0	1	0	0	0	0	0
864	225	Ca_K_Ta	0	0	1	0	0	0	1	1	0	0	0	0	1	0	0	0	0	0
865	226	Li_Zr	0	1	0	0	0	0	1	1	0	0	0	0	1	0	0	0	0	0
866	226	Na_Zr	0	1	0	0	0	0	1	1	0	0	0	0	1	0	0	0	0	0
867	226	K_Zr	0	1	0	0	0	0	1	1	0	0	0	0	1	0	0	0	0	0
868	226	Rb_Zr	0	1	0	0	0	0	1	1	0	0	0	0	1	0	0	0	0	0
869	226	Cs_Zr	0	1	0	0	0	0	1	1	0	0	0	0	1	0	0	0	0	0
870	227	Mg	1	0	0	0	0	0	1	0	0	0	0	0	0	0	0	0	0	0
871	227	Bi	0	0	0	0	0	0	1	0	0	0	0	0	0	0	0	0	0	0
872	227	Bi_Mg	0	0	0	0	0	0	1	1	0	0	0	0	0	0	0	0	0	0
873	227	Bi_Li_Mg	0	0	0	0	0	0	1	1	1	0	0	0	0	1	0	0	0	0
874	227	Li_Mg	0	1	0	0	0	0	1	1	0	0	0	0	1	0	0	0	0	0
875	227	Li_Mg	0	1	0	0	0	0	1	1	0	0	0	0	1	0	0	0	0	0
876	227	Li_Mg	0	1	0	0	0	0	1	1	0	0	0	0	1	0	0	0	0	0
877	228	Bi_Ca_Nb	0	0	0	0	0	0	1	0	1	0	0	0	1	0	0	0	0	0
878	228	Bi_Nb_Sr	0	0	0	0	0	0	1	0	1	0	0	0	1	0	0	0	0	0
879	228	Ba_Bi_Nb	0	0	0	0	0	0	1	0	1	0	0	0	1	0	0	0	0	0
880	228	Bi_Nb_Pb	0	0	0	0	0	0	1	0	1	0	0	0	0	0	0	0	0	0
881	228	Ba_Bi_Ta	0	0	0	0	0	0	1	0	1	0	0	0	1	0	0	0	0	0
882	229	Li_Mg	0	1	0	0	0	0	1	1	0	0	0	0	1	0	0	0	0	0
883	229	Ca_Li	0	1	0	0	0	0	1	1	0	0	0	0	1	0	0	0	0	0
884	229	Li_Zn	0	1	0	0	0	0	1	1	0	0	0	0	1	0	0	0	0	0
885	229	La_Li	0	1	0	0	0	0	1	1	0	0	0	0	1	0	0	0	0	0
886	229	Ca_Li_Ti	0	0	1	0	0	0	1	0	1	0	0	0	1	0	0	0	0	0
887	229	Li_Sr_Ti	0	0	1	0	0	0	1	0	1	0	0	0	0	0	1	0	0	0
888	230	Mo_Na	0	0	0	0	0	0	0	1	0	0	0	0	0	1	0	0	0	0
889	231	Fe_Na	0	1	0	0	0	0	1	1	0	0	0	0	1	0	0	0	0	0
890	232	Na_Si_W	0	0	0	0	1	0	1	0	0	0	0	0	1	0	0	0	0	0
891	233	Li_Mg	0	1	0	0	0	0	1	1	0	0	0	0	1	0	0	0	0	0
892	233	Li_Mg_Zn	0	0	1	0	0	0	1	1	1	0	0	0	0	1	0	0	0	0
893	233	Ca_Li	0	1	0	0	0	0	1	1	0	0	0	0	1	0	0	0	0	0
894	233	Li_Zn	0	1	0	0	0	0	1	1	0	0	0	0	1	0	0	0	0	0
895	234	Li_Mg	0	1	0	0	0	0	1	1	0	0	0	0	1	0	0	0	0	0
896	235	Li_Si	0	0	0	0	1	0	1	0	0	0	0	0	1	0	0	0	0	0
897	235	Co_Si	0	0	0	0	1	0	1	0	0	0	0	0	0	0	0	0	0	0
898	235	Co_Si	0	0	0	0	1	0	1	0	0	0	0	0	0	0	0	0	0	0
899	235	Co_Na_Si	0	0	0	0	1	0	1	1	0	0	0	0	0	1	0	0	0	0
900	235	Co_Li_Na_Si	0	0	0	0	1	0	1	1	1	0	0	0	1	0	0	0	0	0
901	235	Co_Li_Na_Si	0	0	0	0	1	0	1	1	1	0	0	0	1	0	0	0	0	0
902	236	Li	1	0	0	0	0	0	1	0	0	0	0	0	1	0	0	0	0	0
903	236	Ca_Li	1	0	0	0	0	0	1	1	0	0	0	0	1	0	0	0	0	0
904	236	Ca_Li	0	1	0	0	0	0	1	1	0	0	0	0	1	0	0	0	0	0
905	236	Ca	1	0	0	0	0	0	1	0	0	0	0	0	1	0	0	0	0	0
906	236	Ca	1	0	0	0	0	0	1	0	0	0	0	0	1	0	0	0	0	0
907	236	Ca	1	0	0	0	0	0	1	0	0	0	0	0	1	0	0	0	0	0
908	236	Li_Si	0	0	0	0	1	0	1	0	0	0	0	0	1	0	0	0	0	0
909	237	Pr	1	0	0	0	0	0	1	0	0	0	0	0	0	0	0	0	0	0
910	237	Sm	1	0	0	0	0	0	1	0	0	0	0	0	0	0	0	0	0	0
911	237	La	1	0	0	0	0	0	1	0	0	0	0	0	1	0	0	0	0	0
912	237	Ce	1	0	0	0	0	0	1	0	0	0	0	0	0	0	0	0	0	0
913	237	Zr	1	0	0	0	0	0	1	0	0	0	0	0	0	0	0	0	0	0
914	238	Na	0	0	0	0	0	0	1	0	0	0	0	0	1	0	0	0	0	0
915	238	Li_Zr	0	1	0	0	0	0	1	1	0	0	0	0	1	0	0	0	0	0
916	238	Na_Zr	0	1	0	0	0	0	1	1	0	0	0	0	1	0	0	0	0	0
917	238	K_Zr	0	1	0	0	0	0	1	1	0	0	0	0	1	0	0	0	0	0
918	238	Rb_Zr	0	1	0	0	0	0	1	1	0	0	0	0	1	0	0	0	0	0
919	238	Cs_Zr	0	1	0	0	0	0	1	1	0	0	0	0	1	0	0	0	0	0
920	238	Li_Zr	0	1	0	0	0	0	1	1	0	0	0	0	1	0	0	0	0	0
921	238	Na_Zr	0	1	0	0	0	0	1	1	0	0	0	0	1	0	0	0	0	0
922	238	K_Zr	0	1	0	0	0	0	1	1	0	0	0	0	1	0	0	0	0	0
923	238	Rb_Zr	0	1	0	0	0	0	1	1	0	0	0	0	1	0	0	0	0	0
924	238	Cs_Zr	0	1	0	0	0	0	1	1	0	0	0	0	1	0	0	0	0	0
925	238	Li_Zr	0	1	0	0	0	0	1	1	0	0	0	0	1	0	0	0	0	0
926	238	Na_Zr	0	1	0	0	0	0	1	1	0	0	0	0	1	0	0	0	0	0
927	238	K_Zr	0	1	0	0	0	0	1	1	0	0	0	0	1	0	0	0	0	0
928	238	Rb_Zr	0	1	0	0	0	0	1	1	0	0	0	0	1	0	0	0	0	0
929	238	Cs_Zr	0	1	0	0	0	0	1	1	0	0	0	0	1	0	0	0	0	0
930	238	Li_Zr	0	1	0	0	0	0	1	1	0	0	0	0	1	0	0	0	0	0
931	238	Na_Zr	0	1	0	0	0	0	1	1	0	0	0	0	1	0	0	0	0	0
932	238	K_Zr	0	1	0	0	0	0	1	1	0	0	0	0	1	0	0	0	0	0
933	238	Rb_Zr	0	1	0	0	0	0	1	1	0	0	0	0	1	0	0	0	0	0
934	238	Cs_Zr	0	1	0	0	0	0	1	1	0	0	0	0	1	0	0	0	0	0
935	239	Ba_Pb	0	0	0	0	0	0	1	1	0	0	0	0	1	0	0	0	0	0
936	239	Ba_Bi	0	0	0	0	0	0	1	1	0	0	0	0	1	0	0	0	0	0
937	239	Ba_Sn	1	0	0	0	0	0	1	0	0	0	0	0	1	0	0	0	0	0
938	240	La_Mn_Sr	1	0	0	0	0	0	1	1	1	0	0	0	0	1	0	0	0	0
939	240	Fe_La_Nb	0	0	0	0	0	0	1	1	0	0	0	0	0	0	0	0	0	0
940	240	La_Y	1	0	0	0	0	0	1	1	0	0	0	0	0	0	0	0	0	0
941	240	La_Y	1	0	0	0	0	0	1	1	0	0	0	0	0	0	0	0	0	0
942	240	La_Sr_Y	0	0	0	0	0	0	1	1	1	0	0	0	0	1	0	0	0	0
943	240	La_Sr	1	0	0	0	0	0	1	1	0	0	0	0	0	1	0	0	0	0
944	240	La	1	0	0	0	0	0	1	0	0	0	0	0	0	0	0	0	0	0
945	240	Y	1	0	0	0	0	0	1	0	0	0	0	0	0	0	0	0	0	0
946	241	Li_Mg	0	1	0	0	0	0	1	1	0	0	0	0	1	0	0	0	0	0
947	241	Li_Mg	0	1	0	0	0	0	1	1	0	0	0	0	1	0	0	0	0	0
948	241	Li_Mg	0	1	0	0	0	0	1	1	0	0	0	0	1	0	0	0	0	0
949	241	Li_Mg	0	1	0	0	0	0	1	1	0	0	0	0	1	0	0	0	0	0
950	241	Mg_Na	0	1	0	0	0	0	1	1	0	0	0	0	1	0	0	0	0	0
951	241	Mg_Na	0	1	0	0	0	0	1	1	0	0	0	0	1	0	0	0	0	0
952	241	Mg_Na	0	1	0	0	0	0	1	1	0	0	0	0	1	0	0	0	0	0
953	241	Mg_Na	0	1	0	0	0	0	1	1	0	0	0	0	1	0	0	0	0	0
954	241	Cs_Mg	0	1	0	0	0	0	1	1	0	0	0	0	1	0	0	0	0	0
955	241	Cs_Mg	0	1	0	0	0	0	1	1	0	0	0	0	1	0	0	0	0	0
956	241	Cs_Mg	0	1	0	0	0	0	1	1	0	0	0	0	1	0	0	0	0	0
957	241	Cs_Mg	0	0	0	0	0	0	1	1	0	0	0	0	1	0	0	0	0	0
958	241	Li_Mg_Na	0	0	1	0	0	0	1	1	1	0	0	0	0	1	0	0	0	0
959	241	Li_Mg_Na	0	0	1	0	0	0	1	1	1	0	0	0	0	1	0	0	0	0
960	241	Li_Mg_Na	0	0	1	0	0	0	1	1	1	0	0	0	0	1	0	0	0	0
961	241	Li_Mg_Na	0	0	0	0	0	0	1	1	1	0	0	0	0	1	0	0	0	0
962	241	Cs_Li_Mg	0	0	1	0	0	0	1	1	1	0	0	0	0	1	0	0	0	0
963	241	Cs_Li_Mg	0	0	1	0	0	0	1	1	1	0	0	0	0	1	0	0	0	0
964	241	Cs_Li_Mg	0	0	1	0	0	0	1	1	1	0	0	0	0	1	0	0	0	0
965	241	Cs_Li_Mg	0	0	0	0	0	0	1	1	1	0	0	0	0	1	0	0	0	0
966	241	Cs_Mg_Na	0	0	1	0	0	0	1	1	1	0	0	0	1	0	0	0	0	0
967	241	Cs_Mg_Na	0	0	1	0	0	0	1	1	1	0	0	0	1	0	0	0	0	0
968	241	Cs_Mg_Na	0	0	1	0	0	0	1	1	1	0	0	0	1	0	0	0	0	0
969	241	Cs_Mg_Na	0	0	0	0	0	0	1	1	1	0	0	0	1	0	0	0	0	0
970	242	Li_Y	0	1	0	0	0	0	1	1	0	0	0	0	1	0	0	0	0	0
971	243	Gd_Ti	1	0	0	0	0	0	1	0	0	0	0	0	0	0	0	0	0	0
972	243	Gd_Zr	1	0	0	0	0	0	1	1	0	0	0	0	0	0	0	0	0	0
973	243	Gd_Sn	1	0	0	0	0	0	1	0	0	0	0	0	0	0	0	0	0	0
974	243	Ho_Ti	1	0	0	0	0	0	1	0	0	0	0	0	0	0	0	0	0	0
975	243	Ho_Sn	1	0	0	0	0	0	1	0	0	0	0	0	0	0	0	0	0	0
976	243	Sm_Ti	1	0	0	0	0	0	1	0	0	0	0	0	0	0	0	0	0	0
977	243	Sm_Zr	1	0	0	0	0	0	1	1	0	0	0	0	0	0	0	0	0	0
978	243	Sm_Sn	1	0	0	0	0	0	1	0	0	0	0	0	0	0	0	0	0	0
979	243	Ti_Y	1	0	0	0	0	0	1	0	0	0	0	0	0	0	0	0	0	0
980	243	Sn_Y	0	1	0	0	0	0	1	0	0	0	0	0	0	0	0	0	0	0
981	243	Eu_Ti	1	0	0	0	0	0	1	0	0	0	0	0	0	0	0	0	0	0
982	243	Eu_Zr	1	0	0	0	0	0	1	1	0	0	0	0	0	0	0	0	0	0
983	243	Eu_Sn	1	0	0	0	0	0	1	0	0	0	0	0	0	0	0	0	0	0
984	243	Dy_Zr	1	0	0	0	0	0	1	1	0	0	0	0	0	0	0	0	0	0
985	243	Nd_Zr	1	0	0	0	0	0	1	1	0	0	0	0	1	0	0	0	0	0
986	243	Nd_Sn	1	0	0	0	0	0	1	0	0	0	0	0	1	0	0	0	0	0
987	243	La_Zr	1	0	0	0	0	0	1	1	0	0	0	0	1	0	0	0	0	0
988	243	La_Sn	1	0	0	0	0	0	1	0	0	0	0	0	1	0	0	0	0	0
989	244	Li_Na_Si	0	0	0	0	1	0	1	1	0	0	0	0	0	1	0	0	0	0
990	244	K_Li_Si	0	0	0	0	1	0	1	1	0	0	0	0	0	1	0	0	0	0
991	244	Li_Rb_Si	0	0	0	0	1	0	1	1	0	0	0	0	0	1	0	0	0	0
992	244	Cs_Li_Si	0	0	0	0	1	0	1	1	0	0	0	0	0	1	0	0	0	0
993	244	K_Na_Si	0	0	0	0	1	0	1	1	0	0	0	0	0	1	0	0	0	0
994	244	Na_Rb_Si	0	0	0	0	1	0	1	1	0	0	0	0	1	0	0	0	0	0
995	244	Cs_Na_Si	0	0	0	0	1	0	1	1	0	0	0	0	1	0	0	0	0	0
996	244	K_Rb_Si	0	0	0	0	1	0	1	1	0	0	0	0	1	0	0	0	0	0
997	244	Cs_K_Si	0	0	0	0	1	0	1	1	0	0	0	0	1	0	0	0	0	0
998	244	Cs_Rb_Si	0	0	0	0	0	0	1	1	0	0	0	0	1	0	0	0	0	0
999	244	Ca_Mg_Si	0	0	0	0	1	0	1	1	0	0	0	0	0	0	0	0	0	0
1000	244	Mg_Si_Sr	0	0	0	0	1	0	1	1	0	0	0	0	0	1	0	0	0	0
1001	244	Ba_Mg_Si	0	0	0	0	1	0	1	1	0	0	0	0	0	1	0	0	0	0
1002	244	Ca_Si_Sr	0	0	0	0	1	0	1	1	0	0	0	0	0	1	0	0	0	0
1003	244	Ba_Ca_Si	0	0	0	0	1	0	1	1	0	0	0	0	0	1	0	0	0	0
1004	244	Ba_Si_Sr	0	0	0	0	1	0	1	1	0	0	0	0	0	1	0	0	0	0
1005	245	Ca	1	0	0	0	0	0	1	0	0	0	0	0	1	0	0	0	0	0
1006	245	Ca_Pb	0	1	0	0	0	0	1	1	0	0	0	0	0	1	0	0	0	0
1007	245	Ca	1	0	0	0	0	0	1	0	0	0	0	0	1	0	0	0	0	0
1008	245	Mg_Pb	0	1	0	0	0	0	1	1	0	0	0	0	0	0	0	0	0	0
1009	245	Ca_Pb	0	1	0	0	0	0	1	1	0	0	0	0	0	1	0	0	0	0
1010	246	Mg	1	0	0	0	0	0	1	0	0	0	0	0	0	0	0	0	0	0
1011	246	Li_Mg	0	1	0	0	0	0	1	1	0	0	0	0	1	0	0	0	0	0
1012	246	Mg_Na	0	1	0	0	0	0	1	1	0	0	0	0	1	0	0	0	0	0
1013	246	K_Mg	0	1	0	0	0	0	1	1	0	0	0	0	1	0	0	0	0	0
1014	246	Mg_Rb	0	1	0	0	0	0	1	1	0	0	0	0	1	0	0	0	0	0
1015	246	Cs_Mg	0	1	0	0	0	0	1	1	0	0	0	0	1	0	0	0	0	0
1016	246	Li_Mg_Na	0	0	1	0	0	0	1	1	1	0	0	0	0	1	0	0	0	0
1017	246	K_Li_Mg	0	0	1	0	0	0	1	1	1	0	0	0	0	1	0	0	0	0
1018	246	Li_Mg_Rb	0	0	1	0	0	0	1	1	1	0	0	0	0	1	0	0	0	0
1019	246	Cs_Li_Mg	0	0	1	0	0	0	1	1	1	0	0	0	0	1	0	0	0	0
1020	246	K_Mg_Na	0	0	1	0	0	0	1	1	1	0	0	0	0	1	0	0	0	0
1021	246	Mg_Na_Rb	0	0	1	0	0	0	1	1	1	0	0	0	1	0	0	0	0	0
1022	246	Cs_Mg_Na	0	0	1	0	0	0	1	1	1	0	0	0	1	0	0	0	0	0
1023	246	K_Mg_Rb	0	0	1	0	0	0	1	1	1	0	0	0	1	0	0	0	0	0
1024	246	Cs_K_Mg	0	0	1	0	0	0	1	1	1	0	0	0	1	0	0	0	0	0
1025	246	Cs_Mg_Rb	0	0	1	0	0	0	1	1	1	0	0	0	1	0	0	0	0	0
1026	247	Mo_Na	0	0	0	0	0	0	0	1	0	0	0	0	0	1	0	0	0	0
1027	247	Mo_Na	0	0	0	0	0	0	0	1	0	0	0	0	0	1	0	0	0	0
1028	247	Li_Mo_Na	0	0	0	0	0	0	0	1	1	0	0	0	0	1	0	0	0	0
1029	248	Ba_Ti	1	0	0	0	0	0	1	0	0	0	0	0	1	0	0	0	0	0
1030	248	Ba_Ti	0	1	0	0	0	0	1	0	0	0	0	0	1	0	0	0	0	0
1031	249	Zr	1	0	0	0	0	0	1	0	0	0	0	0	0	0	0	0	0	0
1032	249	Ce	1	0	0	0	0	0	1	0	0	0	0	0	1	0	0	0	0	0
1033	249	Th	1	0	0	0	0	0	1	0	0	0	0	0	0	0	0	0	0	0
1034	249	La	1	0	0	0	0	0	1	0	0	0	0	0	1	0	0	0	0	0
1035	249	La_Zr	1	0	0	0	0	0	1	1	0	0	0	0	0	1	0	0	0	0
1036	249	Ce_La	1	0	0	0	0	0	1	1	0	0	0	0	0	1	0	0	0	0
1037	249	Ce_La	1	0	0	0	0	0	1	1	0	0	0	0	0	1	0	0	0	0
1038	249	La_Th	1	0	0	0	0	0	1	1	0	0	0	0	0	1	0	0	0	0
1039	249	La_Th	1	0	0	0	0	0	1	1	0	0	0	0	0	1	0	0	0	0
1040	250	Si	1	0	0	0	0	0	0	0	0	0	0	0	0	0	0	0	0	0
1041	250	Mn_Si	0	0	0	0	1	0	1	0	0	0	0	0	0	0	0	0	0	0
1042	250	Na_Si_W	0	0	0	0	1	0	0	1	0	0	0	0	0	1	0	0	0	0
1043	250	Mn_Na_Si_W	0	0	0	0	1	0	1	0	1	0	0	0	0	0	1	0	0	0
1044	251	Ca	1	0	0	0	0	0	1	0	0	0	0	0	0	0	0	0	0	0
1045	251	Ca	1	0	0	0	0	0	1	0	0	0	0	0	0	0	0	0	0	0
1047	253	Al_Ba_Y	0	1	0	0	0	0	1	1	0	0	0	0	0	1	0	0	0	0
1048	254	Ba_Y_Zr	0	0	0	0	0	0	1	1	1	0	0	0	0	1	0	0	0	0
1051	256	Li_Ti	0	1	0	0	0	0	1	0	0	0	0	0	0	0	0	0	0	0
1052	257	Al	1	0	0	0	0	0	0	0	0	0	0	0	0	0	0	0	0	0
1053	257	Al_Pb	0	0	0	0	1	0	1	0	0	0	0	0	0	0	0	0	0	0
1054	257	Al_Na_Pb	0	0	0	0	1	0	1	1	0	0	0	0	0	1	0	0	0	0
1055	258	Si_Sr	0	1	0	0	0	0	0	1	0	0	0	0	0	1	0	0	0	0
1056	258	Ba	1	0	0	0	0	0	1	0	0	0	0	0	1	0	0	0	0	0
1057	258	Al_Ba	0	1	0	0	0	0	0	1	0	0	0	0	0	1	0	0	0	0
1058	258	Mg_Sr	1	0	0	0	0	0	1	1	0	0	0	0	1	0	0	0	0	0
1059	258	Ba_Mg	1	0	0	0	0	0	1	1	0	0	0	0	1	0	0	0	0	0
1060	258	Li_Mg_Sr	0	0	1	0	0	0	1	1	1	0	0	0	0	1	0	0	0	0
1061	258	Mg_Na_Sr	0	0	1	0	0	0	1	1	1	0	0	0	1	0	0	0	0	0
1062	258	Al_Mg_Sr	0	0	1	0	0	0	0	1	1	0	0	0	0	1	0	0	0	0
1063	258	Fe_Mg_Sr	0	0	1	0	0	0	1	1	1	0	0	0	0	1	0	0	0	0
1064	258	La_Mg_Sr	0	0	1	0	0	0	1	1	1	0	0	0	0	1	0	0	0	0
1065	258	Mg_Sr_Zr	0	0	1	0	0	0	1	1	1	0	0	0	0	1	0	0	0	0
1066	258	Mg_Sr_Zr	0	0	1	0	0	0	1	1	1	0	0	0	0	1	0	0	0	0
1067	258	Mg_Sr	0	1	0	0	0	0	1	1	0	0	0	0	1	0	0	0	0	0
1068	258	Mg_Nb_Sr	0	0	1	0	0	0	0	1	1	0	0	0	0	1	0	0	0	0
1069	258	Mg_Mo_Sr	0	0	1	0	0	0	0	1	1	0	0	0	0	1	0	0	0	0
1070	258	Ba_Li_Mg	0	0	1	0	0	0	1	1	1	0	0	0	0	1	0	0	0	0
1071	258	Ba_Mg_Na	0	0	1	0	0	0	1	1	1	0	0	0	0	1	0	0	0	0
1072	258	Ba_La_Mg	0	0	0	0	0	0	1	1	1	0	0	0	0	1	0	0	0	0
1073	258	Ba_Mg_Sm	0	0	0	0	0	0	1	1	1	0	0	0	0	1	0	0	0	0
1074	258	Ba_Mg_Zr	0	0	0	0	0	0	1	1	1	0	0	0	0	1	0	0	0	0
1075	259	Ba_Pr	0	1	0	0	0	0	1	1	0	0	0	0	1	0	0	0	0	0
1076	259	Ba_Na_Pr	0	0	1	0	0	0	1	1	1	0	0	0	0	1	0	0	0	0
1077	259	Ca_Pr	0	1	0	0	0	0	1	1	0	0	0	0	1	0	0	0	0	0
1078	259	Ca_Na_Pr	0	0	1	0	0	0	1	1	1	0	0	0	1	0	0	0	0	0
1079	259	La_Y	1	0	0	0	0	0	1	1	0	0	0	0	1	0	0	0	0	0
1080	259	La_Na_Y	0	1	0	0	0	0	1	1	1	0	0	0	1	0	0	0	0	0
1081	259	Na_Nb	0	1	0	0	0	0	1	0	0	0	0	0	1	0	0	0	0	0
1082	259	Na_Nb	1	0	0	0	0	0	0	1	0	0	0	0	0	1	0	0	0	0
1083	259	K_Nb	0	1	0	0	0	0	1	0	0	0	0	0	1	0	0	0	0	0
1084	259	K_Na_Nb	0	0	1	0	0	0	1	1	0	0	0	0	0	1	0	0	0	0
1085	259	Pb_Ti	0	0	0	0	0	0	1	0	0	0	0	0	0	0	0	0	0	0
1086	259	Na_Pb_Ti	0	0	0	0	0	0	1	1	0	0	0	0	1	0	0	0	0	0
1087	259	Li_Na_Nb	0	0	1	0	0	0	1	1	0	0	0	0	1	0	0	0	0	0
1088	259	Li_Na_Ta	0	0	1	0	0	0	1	1	0	0	0	0	1	0	0	0	0	0
1089	259	Na_Pb_Ti	0	0	0	0	0	0	1	1	0	0	0	0	1	0	0	0	0	0
1090	260	Al_Li_Na	0	1	0	0	0	0	1	0	1	0	0	0	1	0	0	0	0	0
1091	261	La	1	0	0	0	0	0	1	0	0	0	0	0	0	0	0	0	0	0
1092	262	Fe_Sr	1	0	0	0	0	0	1	1	0	0	0	0	1	0	0	0	0	0
1093	262	Ca_Co_Sr_Ti	0	0	0	0	0	0	1	0	1	1	0	0	0	0	0	1	0	0
1098	264	La	1	0	0	0	0	0	1	0	0	0	0	0	1	0	0	0	0	0
1099	265	Ba_Ce	0	1	0	0	0	0	1	1	0	0	0	0	0	1	0	0	0	0
1100	265	Ba_Bi_Ru_Sb	0	0	0	0	0	0	0	0	1	1	0	0	0	0	0	1	0	0
1101	265	Ba_Bi_Sb	0	0	0	0	0	0	0	1	1	0	0	0	0	0	1	0	0	0
1102	265	Ba_Bi_Ru	0	0	0	0	0	0	0	1	1	0	0	0	0	0	1	0	0	0
1103	265	Ba_Bi_La_Sb	0	0	0	0	0	0	0	1	1	1	0	0	0	0	0	1	0	0
1104	265	Ba_Bi_Ni_Sb	0	0	0	0	0	0	1	0	1	1	0	0	0	0	0	1	0	0
1105	265	Ba_Ni_Sb_Ta	0	0	0	1	0	0	1	0	0	1	0	0	0	0	0	1	0	0
1106	265	Ba_Nb_Ni_Sb	0	0	0	1	0	0	1	0	0	1	0	0	0	0	0	1	0	0
1107	266	Ba_Li_Sb_Ta	0	0	0	1	0	0	0	0	1	1	0	0	0	0	0	1	0	0
1108	266	Ba_Na_Sb_Ta	0	0	0	1	0	0	0	0	1	1	0	0	0	0	0	1	0	0
1109	266	Ba_Na_Sb_Ta	0	0	0	1	0	0	0	0	1	1	0	0	0	0	0	1	0	0
1110	266	Ba_Na_Nb_Sb	0	0	0	1	0	0	0	0	1	1	0	0	0	0	0	1	0	0
1111	266	Ba_Li_Sb_Ta	0	0	0	1	0	0	0	0	1	1	0	0	0	0	0	1	0	0
1112	266	Ba_Li_Nb_Sb	0	0	0	1	0	0	0	0	1	1	0	0	0	0	0	1	0	0
1113	266	Ba_Li_Nb_Sb	0	0	0	1	0	0	0	0	1	1	0	0	0	0	0	1	0	0
1114	267	Ca_K_Ni	0	0	1	0	0	0	1	1	1	0	0	0	0	1	0	0	0	0
1115	267	Ca_K_Ni	0	0	1	0	0	0	1	1	1	0	0	0	0	1	0	0	0	0
1116	267	Ca_K_Ni	0	0	1	0	0	0	1	1	1	0	0	0	0	1	0	0	0	0
1117	267	Ca_Co_K	0	0	1	0	0	0	1	1	1	0	0	0	0	1	0	0	0	0
1118	267	Ba_Ca_K_Ni	0	0	0	1	0	0	1	1	1	1	0	0	1	0	0	0	0	0
1119	267	Ba_K_Ni	0	0	1	0	0	0	1	1	1	0	0	0	0	0	1	0	0	0
1120	267	Li_Mg_Sn	0	0	1	0	0	0	0	1	1	0	0	0	0	1	0	0	0	0
1121	268	Li_Mg	0	1	0	0	0	0	1	1	0	0	0	0	1	0	0	0	0	0
1122	269	Mn_Mo	0	0	0	0	0	0	1	0	0	0	0	0	0	0	0	0	0	0
1123	269	Li_Mn_Mo	0	0	0	0	0	0	1	1	0	0	0	0	1	0	0	0	0	0
1124	269	Mn_Mo_Na	0	0	0	0	0	0	1	1	0	0	0	0	1	0	0	0	0	0
1125	269	K_Mn_Mo	0	0	0	0	0	0	1	1	0	0	0	0	1	0	0	0	0	0
1126	270	Sr_Ti	1	0	0	0	0	0	1	0	0	0	0	0	1	0	0	0	0	0
1127	270	Sr_Ti	1	0	0	0	0	0	1	0	0	0	0	0	1	0	0	0	0	0
1128	270	Sn_Sr	0	1	0	0	0	0	1	0	0	0	0	0	1	0	0	0	0	0
1129	270	Sn_Sr	1	0	0	0	0	0	1	0	0	0	0	0	1	0	0	0	0	0
1130	270	Sr_Zr	0	1	0	0	0	0	1	1	0	0	0	0	1	0	0	0	0	0
1131	270	Sr_Zr	1	0	0	0	0	0	1	1	0	0	0	0	1	0	0	0	0	0
1132	271	La_Sr	0	1	0	0	0	0	1	1	0	0	0	0	1	0	0	0	0	0
1133	271	La_Sr	0	1	0	0	0	0	1	1	0	0	0	0	1	0	0	0	0	0
1134	272	Ba_Ce	0	1	0	0	0	0	1	1	0	0	0	0	1	0	0	0	0	0
1135	272	Ba_Ce	1	0	0	0	0	0	1	1	0	0	0	0	1	0	0	0	0	0
1136	272	Ba_Ce	1	0	0	0	0	0	1	1	0	0	0	0	1	0	0	0	0	0
1137	272	Ba_Ce	1	0	0	0	0	0	1	1	0	0	0	0	1	0	0	0	0	0
1138	272	Ba_Ce	1	0	0	0	0	0	1	1	0	0	0	0	1	0	0	0	0	0
1139	272	La	1	0	0	0	0	0	1	0	0	0	0	0	1	0	0	0	0	0
1140	272	La	1	0	0	0	0	0	1	0	0	0	0	0	1	0	0	0	0	0
1141	272	Sr	1	0	0	0	0	0	1	0	0	0	0	0	1	0	0	0	0	0
1142	272	La_Sr	0	1	0	0	0	0	1	1	0	0	0	0	1	0	0	0	0	0
1143	272	La_Sr	0	1	0	0	0	0	1	1	0	0	0	0	1	0	0	0	0	0
1144	272	La_Sr	0	1	0	0	0	0	1	1	0	0	0	0	1	0	0	0	0	0
1145	272	La_Sr	1	0	0	0	0	0	1	1	0	0	0	0	1	0	0	0	0	0
1146	272	La_Sr	1	0	0	0	0	0	1	1	0	0	0	0	1	0	0	0	0	0
1147	273	Fe_Si	0	0	0	0	1	0	1	0	0	0	0	0	0	0	0	0	0	0
1148	274	La_Na	0	1	0	0	0	0	1	1	0	0	0	0	1	0	0	0	0	0
1149	274	La_Na_V	0	0	1	0	0	0	0	1	1	0	0	0	0	1	0	0	0	0
1150	274	La_Na_Nb	0	0	1	0	0	0	0	1	1	0	0	0	0	1	0	0	0	0
1151	274	La_Na_Ta	0	0	1	0	0	0	0	1	1	0	0	0	0	1	0	0	0	0
1152	274	Na_Nb	1	0	0	0	0	0	0	1	0	0	0	0	0	1	0	0	0	0
1153	274	Na_Nb_Sc	0	0	0	0	0	0	0	1	1	0	0	0	0	1	0	0	0	0
1154	274	Na_Nb_Y	0	0	1	0	0	0	0	1	1	0	0	0	0	1	0	0	0	0
1155	274	La_Na_Nb	0	0	1	0	0	0	0	1	1	0	0	0	0	1	0	0	0	0
1156	274	Ce_Na_Nb	0	0	1	0	0	0	0	1	1	0	0	0	0	1	0	0	0	0
1157	274	Na_Nb_Sm	0	0	1	0	0	0	0	1	1	0	0	0	0	1	0	0	0	0
1158	275	Ba_La	0	1	0	0	0	0	1	1	0	0	0	0	1	0	0	0	0	0
1159	276	Mg_Mn	1	0	0	0	0	0	1	1	0	0	0	0	0	0	0	0	0	0
1160	276	Li_Mg_Mn	0	1	0	0	0	0	1	1	1	0	0	0	1	0	0	0	0	0
1161	276	Mg_Mn_Na	0	0	0	0	0	0	1	1	1	0	0	0	1	0	0	0	0	0
1162	276	K_Mg_Mn	0	0	0	0	0	0	1	1	1	0	0	0	1	0	0	0	0	0
1163	276	Mg_Mn_Na	0	0	0	0	0	0	1	1	1	0	0	0	0	0	1	0	0	0
1164	276	Mg_Mn_Na	0	0	0	0	0	0	1	1	1	0	0	0	1	0	0	0	0	0
1165	277	Ca	1	0	0	0	0	0	1	0	0	0	0	0	1	0	0	0	0	0
1166	277	Ca_Na	0	1	0	0	0	0	1	1	0	0	0	0	1	0	0	0	0	0
1167	277	Ca_Li	0	1	0	0	0	0	1	1	0	0	0	0	1	0	0	0	0	0
1168	278	Al_Na_Pb_Si	0	0	0	0	0	0	1	1	0	0	0	0	1	0	0	0	0	0
1169	278	Al_Pb_Si	0	0	0	0	0	0	1	0	0	0	0	0	0	0	0	0	0	0
1170	279	Al_Pb	0	0	0	0	0	0	1	0	0	0	0	0	0	0	0	0	0	0
1171	279	Al_Pb	0	0	0	0	0	0	1	0	0	0	0	0	0	0	0	0	0	0
1172	280	La	1	0	0	0	0	0	1	0	0	0	0	0	1	0	0	0	0	0
1173	280	La	1	0	0	0	0	0	1	0	0	0	0	0	1	0	0	0	0	0
1174	280	Sr	1	0	0	0	0	0	1	0	0	0	0	0	1	0	0	0	0	0
1175	280	Sr	1	0	0	0	0	0	1	0	0	0	0	0	1	0	0	0	0	0
1176	280	La_Sr	0	1	0	0	0	0	1	1	0	0	0	0	1	0	0	0	0	0
1177	280	La_Sr	0	1	0	0	0	0	1	1	0	0	0	0	1	0	0	0	0	0
1178	281	Ca_Pb	0	1	0	0	0	0	1	1	0	0	0	0	0	1	0	0	0	0
1179	282	Fe	1	0	0	0	0	0	1	0	0	0	0	0	0	0	0	0	0	0
1180	282	Fe_Na	0	1	0	0	0	0	1	1	0	0	0	0	1	0	0	0	0	0
1181	282	Fe_Na	1	0	0	0	0	0	1	1	0	0	0	0	0	1	0	0	0	0
1182	283	Ag	0	0	0	0	0	0	1	0	0	0	0	0	0	0	0	0	0	0
1183	283	Ag_Na	0	0	0	0	0	0	1	1	0	0	0	0	1	0	0	0	0	0
1184	284	Au_Ca_La	0	0	1	0	0	0	0	1	1	0	0	0	0	0	0	0	0	0
1185	285	Ca_La_Sr	0	1	0	0	0	0	1	1	1	0	0	0	1	0	0	0	0	0
1186	285	Ca_La	1	0	0	0	0	0	1	1	0	0	0	0	0	0	0	0	0	0
1187	285	Ca_La_Sr	0	1	0	0	0	0	1	1	1	0	0	0	1	0	0	0	0	0
1188	286	Ca_Na	0	1	0	0	0	0	1	1	0	0	0	0	1	0	0	0	0	0
1189	287	Ti	1	0	0	0	0	0	0	0	0	0	0	0	0	0	0	0	0	0
1190	287	Mn_Ti	0	1	0	0	0	0	1	0	0	0	0	0	0	0	0	0	0	0
1191	287	La_Mn_Ti	0	0	1	0	0	0	1	1	0	0	0	0	0	0	0	0	0	0
1192	287	Li_Mn_Ti	0	0	1	0	0	0	1	1	0	0	0	0	1	0	0	0	0	0
1193	287	La_Li_Mn_Ti	0	0	0	1	0	0	1	1	1	0	0	0	1	0	0	0	0	0
1194	288	Mo_Na_Si_V	0	0	0	1	0	0	0	1	0	0	0	0	0	1	0	0	0	0
1195	289	Si_Sr	0	0	0	0	1	0	1	0	0	0	0	0	1	0	0	0	0	0
1196	289	Li_Si_Sr	0	0	0	0	1	0	1	1	0	0	0	0	0	1	0	0	0	0
1197	290	Ce_Li_Mg	0	0	1	0	0	0	1	1	1	0	0	0	0	1	0	0	0	0
1198	290	Ca_Ce_Li_Mg	0	0	0	1	0	0	1	1	1	1	0	0	0	1	0	0	0	0
1199	291	Bi	0	0	0	0	0	0	1	0	0	0	0	0	0	0	0	0	0	0
1200	291	Bi_Sm	0	0	0	0	0	0	1	1	0	0	0	0	0	0	0	0	0	0
1201	291	Bi_Er	0	0	0	0	0	0	1	1	0	0	0	0	0	0	0	0	0	0
1202	291	Bi_Lu	0	0	0	0	0	0	1	1	0	0	0	0	0	0	0	0	0	0
1203	292	Si_W	0	0	0	0	1	0	0	0	0	0	0	0	0	0	0	0	0	0
1204	292	Na_Si_W	0	0	0	0	1	0	1	0	0	0	0	0	1	0	0	0	0	0
1205	292	Li_Si_W	0	0	0	0	1	0	1	0	0	0	0	0	1	0	0	0	0	0
1206	293	Na_Si_W	0	0	0	0	1	0	1	0	0	0	0	0	1	0	0	0	0	0
1207	293	La_Na_W	0	0	0	0	1	0	1	0	0	0	1	0	1	0	0	0	0	0
1208	293	Ce_Na_W	0	0	0	0	1	0	1	0	0	0	1	0	1	0	0	0	0	0
1209	293	Na_Pr_W	0	0	0	0	1	0	1	0	0	0	1	0	1	0	0	0	0	0
1210	293	Na_Nd_W	0	0	0	0	1	0	1	0	0	0	1	0	1	0	0	0	0	0
1211	293	Na_Sm_W	0	0	0	0	1	0	1	0	0	0	1	0	1	0	0	0	0	0
1212	293	Na_Tb_W	0	0	0	0	1	0	1	0	0	0	1	0	1	0	0	0	0	0
1213	293	Dy_Na_W	0	0	0	0	1	0	1	0	0	0	1	0	1	0	0	0	0	0
1214	293	Na_W_Yb	0	0	0	0	1	0	1	0	0	0	1	0	1	0	0	0	0	0
1215	294	Mg_Mn_Na_W	0	0	0	1	0	0	1	1	0	1	0	0	0	1	0	0	0	0
1216	295	Zn	1	0	0	0	0	0	1	0	0	0	0	0	0	0	0	0	0	0
1217	295	Al_Zn	1	0	0	0	0	0	1	0	0	0	0	0	0	0	0	0	0	0
1218	295	Si_Zn	0	0	0	0	1	0	1	0	0	0	0	0	0	0	0	0	0	0
1219	295	Al_Na_Zn	0	1	0	0	0	0	1	1	0	0	0	0	1	0	0	0	0	0
1220	295	Na_Si_Zn	0	0	0	0	1	0	1	1	0	0	0	0	1	0	0	0	0	0
1221	295	Al_Li_Zn	0	1	0	0	0	0	1	1	0	0	0	0	1	0	0	0	0	0
1222	295	Al_K_Zn	0	0	0	0	1	0	1	1	0	0	0	0	1	0	0	0	0	0
1223	296	Ba_Ti	1	0	0	0	0	0	1	0	0	0	0	0	1	0	0	0	0	0
1224	297	Ca_Pb	0	1	0	0	0	0	1	1	0	0	0	0	0	1	0	0	0	0
1225	297	Ca_La_Pb	0	0	1	0	0	0	1	1	1	0	0	0	1	0	0	0	0	0
1226	297	Ca_K_Pb	0	0	1	0	0	0	1	1	1	0	0	0	1	0	0	0	0	0
1227	297	Ca_Li_Pb	0	0	1	0	0	0	1	1	1	0	0	0	1	0	0	0	0	0
1228	298	Y	1	0	0	0	0	0	1	0	0	0	0	0	0	0	0	0	0	0
1229	298	Sr_Y	0	1	0	0	0	0	1	1	0	0	0	0	1	0	0	0	0	0
1230	298	Na_Y	0	1	0	0	0	0	1	1	0	0	0	0	1	0	0	0	0	0
1231	298	Na_Y	0	1	0	0	0	0	1	1	0	0	0	0	1	0	0	0	0	0
1232	299	Zr	1	0	0	0	0	0	1	0	0	0	0	0	0	0	0	0	0	0
1233	299	Na_Zr	0	1	0	0	0	0	1	1	0	0	0	0	1	0	0	0	0	0
1234	299	Na_Zr	0	1	0	0	0	0	1	1	0	0	0	0	1	0	0	0	0	0
1235	300	Nb	1	0	0	0	0	0	0	0	0	0	0	0	0	0	0	0	0	0
1236	301	La	1	0	0	0	0	0	1	0	0	0	0	0	0	0	0	0	0	0
1237	301	Ba_La	0	1	0	0	0	0	1	1	0	0	0	0	1	0	0	0	0	0
1238	301	Ba	1	0	0	0	0	0	1	0	0	0	0	0	1	0	0	0	0	0
1239	302	Ba_V	0	1	0	0	0	0	0	1	0	0	0	0	0	1	0	0	0	0
1240	303	Ba_Ca	0	1	0	0	0	0	1	1	0	0	0	0	1	0	0	0	0	0
1241	303	Ba_Ca	0	1	0	0	0	0	1	1	0	0	0	0	1	0	0	0	0	0
1242	303	Ba_La	0	1	0	0	0	0	1	1	0	0	0	0	1	0	0	0	0	0
1243	304	Cu_La	0	1	0	0	0	0	1	1	0	0	0	0	0	1	0	0	0	0
1244	304	Ba_Cu_La	0	0	1	0	0	0	1	1	1	0	0	0	1	0	0	0	0	0
1245	304	Ba_Cu_Y	0	0	0	0	0	0	1	1	1	0	0	0	0	1	0	0	0	0
1246	305	La_Sr_Zr	0	0	0	0	0	0	1	1	1	0	0	0	1	0	0	0	0	0
1247	306	Ba_La_Na	1	0	0	0	0	0	1	1	1	0	0	0	0	0	1	0	0	0
1248	306	La_Mg_Na	1	0	0	0	0	0	1	1	1	0	0	0	0	1	0	0	0	0
1249	306	La_Na_Zn	1	0	0	0	0	0	1	1	1	0	0	0	0	1	0	0	0	0
1250	307	Ba_La_Na	1	0	0	0	0	0	1	1	1	0	0	0	0	1	0	0	0	0
1251	307	La_Mg_Na	1	0	0	0	0	0	1	1	1	0	0	0	0	1	0	0	0	0
1252	307	La_Na_Zn	1	0	0	0	0	0	1	1	1	0	0	0	0	1	0	0	0	0
1253	307	Ba_La_Li	0	1	0	0	0	0	1	1	1	0	0	0	0	0	1	0	0	0
1254	307	Ba_La_Na	0	1	0	0	0	0	1	1	1	0	0	0	0	0	1	0	0	0
1255	307	Ba_Cs_La	0	1	0	0	0	0	1	1	1	0	0	0	0	0	1	0	0	0
1256	308	La	1	0	0	0	0	0	1	0	0	0	0	0	1	0	0	0	0	0
1257	308	Ba	1	0	0	0	0	0	1	0	0	0	0	0	1	0	0	0	0	0
1258	308	Ba_La	0	1	0	0	0	0	1	1	0	0	0	0	1	0	0	0	0	0
1259	308	Ba	1	0	0	0	0	0	1	0	0	0	0	0	1	0	0	0	0	0
1260	308	Ba	1	0	0	0	0	0	1	0	0	0	0	0	1	0	0	0	0	0
1261	308	Ba_La	0	1	0	0	0	0	1	1	0	0	0	0	1	0	0	0	0	0
1262	308	Ba_La	0	1	0	0	0	0	1	1	0	0	0	0	1	0	0	0	0	0
1263	308	La	1	0	0	0	0	0	1	0	0	0	0	0	1	0	0	0	0	0
1264	309	Fe_Li	0	1	0	0	0	0	1	1	0	0	0	0	1	0	0	0	0	0
1265	310	Li_Mg_Ni	0	0	1	0	0	0	1	1	1	0	0	0	1	0	0	0	0	0
1266	310	Mg_Na_Ni	0	0	1	0	0	0	1	1	1	0	0	0	1	0	0	0	0	0
1267	310	K_Mg_Ni	0	0	1	0	0	0	1	1	1	0	0	0	1	0	0	0	0	0
1268	310	Ca_K_Ni	0	0	1	0	0	0	1	1	1	0	0	0	1	0	0	0	0	0
1269	311	Si_V	0	0	0	0	1	0	0	0	0	0	0	0	0	0	0	0	0	0
1270	311	Si_V	0	0	0	0	1	0	0	0	0	0	0	0	0	0	0	0	0	0
1271	311	Si_V	0	0	0	0	1	0	0	0	0	0	0	0	0	0	0	0	0	0
1272	312	Al_Zn	1	0	0	0	0	0	1	0	0	0	0	0	0	0	0	0	0	0
1273	312	Al_Na_Zn	0	1	0	0	0	0	1	1	0	0	0	0	1	0	0	0	0	0
1274	312	Al_Na_Zn	0	1	0	0	0	0	1	1	0	0	0	0	1	0	0	0	0	0
1275	312	Al_Na_Zn	0	1	0	0	0	0	1	1	0	0	0	0	1	0	0	0	0	0
1276	312	Al_Na_Zn	0	1	0	0	0	0	1	1	0	0	0	0	1	0	0	0	0	0
1277	313	Mg	1	0	0	0	0	0	1	0	0	0	0	0	0	0	0	0	0	0
1278	313	La_Mg	0	1	0	0	0	0	1	1	0	0	0	0	0	0	0	0	0	0
1279	313	Ce_Mg	0	1	0	0	0	0	1	1	0	0	0	0	0	0	0	0	0	0
1280	313	Mg_Nd	0	1	0	0	0	0	1	1	0	0	0	0	0	0	0	0	0	0
1281	313	Eu_Mg	0	1	0	0	0	0	1	1	0	0	0	0	0	0	0	0	0	0
1282	313	Mg_Yb	0	1	0	0	0	0	1	1	0	0	0	0	0	0	0	0	0	0
1283	313	La_Mg	0	1	0	0	0	0	1	1	0	0	0	0	0	0	0	0	0	0
1284	313	Ce_Mg	0	1	0	0	0	0	1	1	0	0	0	0	0	0	0	0	0	0
1285	313	Mg_Nd	0	1	0	0	0	0	1	1	0	0	0	0	0	0	0	0	0	0
1286	313	Eu_Mg	0	1	0	0	0	0	1	1	0	0	0	0	0	0	0	0	0	0
1287	313	Mg_Yb	0	1	0	0	0	0	1	1	0	0	0	0	0	0	0	0	0	0
1288	314	Ca_Ti	0	1	0	0	0	0	1	0	0	0	0	0	0	0	0	0	0	0
1289	314	Ca_Li_Ti	0	0	1	0	0	0	1	1	0	0	0	0	1	0	0	0	0	0
1290	314	Ca_Mg_Ti	0	0	1	0	0	0	1	1	0	0	0	0	0	0	0	0	0	0
1291	315	Mg_Nd	0	1	0	0	0	0	1	1	0	0	0	0	0	0	0	0	0	0
1292	315	Ca_Nd	0	1	0	0	0	0	1	1	0	0	0	0	1	0	0	0	0	0
1293	315	Nd_Sr	0	1	0	0	0	0	1	1	0	0	0	0	1	0	0	0	0	0
1294	315	Ba_Nd	0	1	0	0	0	0	1	1	0	0	0	0	1	0	0	0	0	0
1295	316	Y	1	0	0	0	0	0	1	0	0	0	0	0	0	0	0	0	0	0
1296	316	Ca_Y	0	1	0	0	0	0	1	1	0	0	0	0	0	0	0	0	0	0
1297	316	Sr_Y	0	1	0	0	0	0	1	1	0	0	0	0	1	0	0	0	0	0
1298	316	Ba_Y	0	1	0	0	0	0	1	1	0	0	0	0	1	0	0	0	0	0
1299	317	Na_Si_Zr	0	0	0	0	1	0	1	1	0	0	0	0	1	0	0	0	0	0
1300	318	Bi	0	0	0	0	0	0	1	0	0	0	0	0	0	0	0	0	0	0
1301	318	Bi_Y	0	1	0	0	0	0	1	1	0	0	0	0	0	0	0	0	0	0
1302	318	Y	1	0	0	0	0	0	1	0	0	0	0	0	0	0	0	0	0	0
1303	318	Li_Mg	0	1	0	0	0	0	1	1	0	0	0	0	1	0	0	0	0	0
1304	319	La	1	0	0	0	0	0	1	0	0	0	0	0	0	0	0	0	0	0
1305	319	Ba_La	0	1	0	0	0	0	1	1	0	0	0	0	1	0	0	0	0	0
1306	320	Ce	1	0	0	0	0	0	1	0	0	0	0	0	0	0	0	0	0	0
1307	320	Ba_Ce	0	1	0	0	0	0	1	1	0	0	0	0	0	1	0	0	0	0
1308	320	Pr	1	0	0	0	0	0	1	0	0	0	0	0	0	0	0	0	0	0
1309	320	Ba_Pr	0	1	0	0	0	0	1	1	0	0	0	0	0	1	0	0	0	0
1310	320	Tb	1	0	0	0	0	0	1	0	0	0	0	0	0	0	0	0	0	0
1311	320	Ba_Tb	0	1	0	0	0	0	1	1	0	0	0	0	0	1	0	0	0	0
1312	321	La	1	0	0	0	0	0	1	0	0	0	0	0	0	0	0	0	0	0
1313	321	La_Zn	1	0	0	0	0	0	1	1	0	0	0	0	0	0	0	0	0	0
1314	321	La_Sr_Zr	0	0	1	0	0	0	1	1	1	0	0	0	1	0	0	0	0	0
1315	321	K_La_Sr_Zr	0	0	0	1	0	0	1	1	1	1	0	0	1	0	0	0	0	0
1316	322	Ni	1	0	0	0	0	0	1	0	0	0	0	0	0	0	0	0	0	0
1317	322	Zr	1	0	0	0	0	0	1	0	0	0	0	0	0	0	0	0	0	0
1318	322	Mn	1	0	0	0	0	0	1	0	0	0	0	0	0	0	0	0	0	0
1319	322	Nd	1	0	0	0	0	0	1	0	0	0	0	0	0	0	0	0	0	0
1320	322	Nd_Ni	0	1	0	0	0	0	1	1	0	0	0	0	0	1	0	0	0	0
1321	322	Mn_Nd	0	1	0	0	0	0	1	1	0	0	0	0	0	0	0	0	0	0
1322	322	Nd_Zr	0	1	0	0	0	0	1	1	0	0	0	0	0	0	0	0	0	0
1323	323	Ba_Si	0	0	0	0	1	0	1	0	0	0	0	0	1	0	0	0	0	0
1324	323	Cs_Si	0	0	0	0	1	0	1	0	0	0	0	0	1	0	0	0	0	0
1325	323	Co_Si	0	0	0	0	1	0	1	0	0	0	0	0	0	0	0	0	0	0
1326	324	Zr	1	0	0	0	0	0	1	0	0	0	0	0	0	0	0	0	0	0
1327	324	Zr	1	0	0	0	0	0	1	0	0	0	0	0	0	0	0	0	0	0
1328	324	Li_Zr	0	1	0	0	0	0	1	1	0	0	0	0	1	0	0	0	0	0
1329	324	Li_Zr	0	1	0	0	0	0	1	1	0	0	0	0	1	0	0	0	0	0
1330	324	Li_Zr	0	1	0	0	0	0	1	1	0	0	0	0	1	0	0	0	0	0
1331	325	Bi_Y	0	0	0	0	0	0	1	1	0	0	0	0	0	0	0	0	0	0
1332	326	Li_Mg	0	1	0	0	0	0	1	1	0	0	0	0	1	0	0	0	0	0
1333	326	La_Sr	0	1	0	0	0	0	1	1	0	0	0	0	1	0	0	0	0	0
1334	326	Al_La_Si_Sr	0	0	0	0	0	1	1	1	0	0	0	0	1	0	0	0	0	0
1335	327	Pr	1	0	0	0	0	0	1	0	0	0	0	0	0	0	0	0	0	0
1336	327	Pr_Sr	0	1	0	0	0	0	1	1	0	0	0	0	1	0	0	0	0	0
1337	327	Pr_Sr	0	1	0	0	0	0	1	1	0	0	0	0	1	0	0	0	0	0
1338	327	Pr_Sr	0	1	0	0	0	0	1	1	0	0	0	0	1	0	0	0	0	0
1339	328	Ce_Sr_Yb	0	1	0	0	0	0	1	1	1	0	0	0	1	0	0	0	0	0
1340	328	Ba_Ce_La	0	0	0	0	0	0	1	1	1	0	0	0	1	0	0	0	0	0
1341	328	Ce_Li_Sr_Yb	0	0	1	0	0	0	1	1	1	1	0	0	0	1	0	0	0	0
1342	328	Ba_Ce_La_Li	0	0	0	0	0	0	1	1	1	1	0	0	0	1	0	0	0	0
1343	329	Ca_La_Mg	0	0	1	0	0	0	1	1	1	0	0	0	0	0	0	0	0	0
1344	329	Ca_La_Mg	0	0	1	0	0	0	1	1	1	0	0	0	0	0	0	0	0	0
1345	329	Ca_La_Mg	0	0	1	0	0	0	1	1	1	0	0	0	0	0	0	0	0	0
1346	329	Ca_La_Mg	0	0	1	0	0	0	1	1	1	0	0	0	0	0	0	0	0	0
1347	329	Ba_La_Mg	0	0	1	0	0	0	1	1	1	0	0	0	1	0	0	0	0	0
1348	329	Ba_La_Mg	0	0	1	0	0	0	1	1	1	0	0	0	1	0	0	0	0	0
1349	329	Ba_La_Mg	0	0	1	0	0	0	1	1	1	0	0	0	1	0	0	0	0	0
1350	329	Ba_La_Mg	0	0	1	0	0	0	1	1	1	0	0	0	1	0	0	0	0	0
1351	329	Ba_La_Mg	0	0	1	0	0	0	1	1	1	0	0	0	1	0	0	0	0	0
1352	329	La_Mg	1	0	0	0	0	0	1	1	0	0	0	0	0	0	0	0	0	0
1353	330	Li_Mg	0	1	0	0	0	0	1	1	0	0	0	0	1	0	0	0	0	0
1354	330	Mg_Na	0	1	0	0	0	0	1	1	0	0	0	0	1	0	0	0	0	0
1355	330	K_Mg	0	1	0	0	0	0	1	1	0	0	0	0	1	0	0	0	0	0
1356	330	Mg_Rb	0	1	0	0	0	0	1	1	0	0	0	0	1	0	0	0	0	0
1357	330	Cs_Mg	0	1	0	0	0	0	1	1	0	0	0	0	1	0	0	0	0	0
1358	331	Bi_W	0	0	0	0	0	0	1	0	0	0	0	0	0	0	0	0	0	0
1359	332	Mg	1	0	0	0	0	0	1	0	0	0	0	0	0	0	0	0	0	0
1360	332	Mg_Na	0	1	0	0	0	0	1	1	0	0	0	0	1	0	0	0	0	0
1361	333	Ba_Mg	0	1	0	0	0	0	1	1	0	0	0	0	0	1	0	0	0	0
1362	334	Ba	1	0	0	0	0	0	1	0	0	0	0	0	1	0	0	0	0	0
1363	334	Gd	1	0	0	0	0	0	1	0	0	0	0	0	0	0	0	0	0	0
1364	335	Ba_Gd	0	1	0	0	0	0	1	1	0	0	0	0	1	0	0	0	0	0
1365	335	Gd	1	0	0	0	0	0	1	0	0	0	0	0	0	0	0	0	0	0
1366	335	Ba_Gd	0	1	0	0	0	0	1	1	0	0	0	0	1	0	0	0	0	0
1367	335	Ba_Gd	0	1	0	0	0	0	1	1	0	0	0	0	1	0	0	0	0	0
1368	335	Ba_Gd	0	1	0	0	0	0	1	1	0	0	0	0	1	0	0	0	0	0
1369	336	Ca	1	0	0	0	0	0	1	0	0	0	0	0	0	0	0	0	0	0
1370	336	Ca_La	0	1	0	0	0	0	1	1	0	0	0	0	0	0	0	0	0	0
1371	336	Ca_La_Sr	0	0	1	0	0	0	1	1	1	0	0	0	1	0	0	0	0	0
1372	337	Fe_Mg	0	0	0	0	0	0	1	1	0	0	0	0	0	0	0	0	0	0
1373	338	Li_Zr	0	1	0	0	0	0	1	1	0	0	0	0	1	0	0	0	0	0
1374	339	Al_La_Si_Sr	0	0	0	0	1	0	1	1	0	0	0	0	1	0	0	0	0	0
1375	340	Sr	1	0	0	0	0	0	1	0	0	0	0	0	1	0	0	0	0	0
1376	340	Nd	1	0	0	0	0	0	1	0	0	0	0	0	0	0	0	0	0	0
1377	340	Nd_Sr	0	1	0	0	0	0	1	1	0	0	0	0	1	0	0	0	0	0
1378	340	Nd_Sr	0	1	0	0	0	0	1	1	0	0	0	0	1	0	0	0	0	0
1379	341	La	1	0	0	0	0	0	1	0	0	0	0	0	0	0	0	0	0	0
1380	341	La_Sr	0	1	0	0	0	0	1	1	0	0	0	0	1	0	0	0	0	0
1381	341	Sm	1	0	0	0	0	0	1	0	0	0	0	0	0	0	0	0	0	0
1382	341	Sm_Sr	0	1	0	0	0	0	1	1	0	0	0	0	1	0	0	0	0	0
1383	341	Eu	1	0	0	0	0	0	1	0	0	0	0	0	0	0	0	0	0	0
1384	341	Eu_Sr	0	1	0	0	0	0	1	1	0	0	0	0	1	0	0	0	0	0
1385	341	Yb	1	0	0	0	0	0	1	0	0	0	0	0	0	0	0	0	0	0
1386	341	Sr_Yb	0	1	0	0	0	0	1	1	0	0	0	0	1	0	0	0	0	0
1387	341	Ce_Sr	0	1	0	0	0	0	1	1	0	0	0	0	1	0	0	0	0	0
1388	341	Pr_Sr	0	1	0	0	0	0	1	1	0	0	0	0	1	0	0	0	0	0
1389	341	Nd_Sr	0	1	0	0	0	0	1	1	0	0	0	0	1	0	0	0	0	0
1390	341	Gd_Sr	0	1	0	0	0	0	1	1	0	0	0	0	1	0	0	0	0	0
1391	341	Dy_Sr	0	1	0	0	0	0	1	1	0	0	0	0	1	0	0	0	0	0
1392	341	Er_Sr	0	1	0	0	0	0	1	1	0	0	0	0	1	0	0	0	0	0
1393	342	Y	1	0	0	0	0	0	1	0	0	0	0	0	0	0	0	0	0	0
1394	342	Ba_Y	0	1	0	0	0	0	1	1	0	0	0	0	1	0	0	0	0	0
1395	342	Ba_Y	0	1	0	0	0	0	1	1	0	0	0	0	1	0	0	0	0	0
1396	342	Ba_Y	0	1	0	0	0	0	1	1	0	0	0	0	1	0	0	0	0	0
1397	342	Ba_Y	1	0	0	0	0	0	1	1	0	0	0	0	1	0	0	0	0	0
1398	342	Ba_Y	1	0	0	0	0	0	1	1	0	0	0	0	1	0	0	0	0	0
1399	343	Nd	1	0	0	0	0	0	1	0	0	0	0	0	0	0	0	0	0	0
1400	343	Ba_Nd	0	1	0	0	0	0	1	1	0	0	0	0	1	0	0	0	0	0
1401	343	Ba_Nd	0	1	0	0	0	0	1	1	0	0	0	0	1	0	0	0	0	0
1402	343	Ba_Nd	0	1	0	0	0	0	1	1	0	0	0	0	1	0	0	0	0	0
1403	343	Ba_Nd	0	1	0	0	0	0	1	1	0	0	0	0	1	0	0	0	0	0
1404	344	Mn_Na_Si_W	0	0	0	0	1	0	1	1	0	0	0	0	0	1	0	0	0	0
1405	344	Na_Si_W	0	0	0	0	1	0	1	0	0	0	0	0	1	0	0	0	0	0
1406	344	Mn_Si_W	0	0	0	0	1	0	1	0	0	0	0	0	0	0	0	0	0	0
1407	344	Mn_Si	0	0	0	0	1	0	1	0	0	0	0	0	0	0	0	0	0	0
1408	344	Si_W	0	0	0	0	1	0	0	0	0	0	0	0	0	0	0	0	0	0
1409	345	Nd	1	0	0	0	0	0	1	0	0	0	0	0	0	0	0	0	0	0
1410	345	Nd_Sr	0	1	0	0	0	0	1	1	0	0	0	0	1	0	0	0	0	0
1411	346	Mn_Na_Si_W	0	0	0	0	1	0	1	1	0	0	0	0	0	1	0	0	0	0
1412	346	Mg_Mn_Na_W	0	0	0	1	0	0	1	1	0	1	0	0	0	1	0	0	0	0
1413	347	Ca_Na	0	1	0	0	0	0	1	1	0	0	0	0	1	0	0	0	0	0
1414	347	Ca_Na	0	1	0	0	0	0	1	1	0	0	0	0	1	0	0	0	0	0
1415	347	Ca_Na	0	1	0	0	0	0	1	1	0	0	0	0	1	0	0	0	0	0
1416	347	Ca_Ce	0	1	0	0	0	0	1	1	0	0	0	0	0	0	0	0	0	0
1417	347	Ca_Ce_Na	0	0	1	0	0	0	1	1	1	0	0	0	0	1	0	0	0	0
1418	347	Ca_Ce_Na	0	0	1	0	0	0	1	1	1	0	0	0	0	1	0	0	0	0
1419	347	Ca_Ce_Na	0	0	1	0	0	0	1	1	1	0	0	0	0	1	0	0	0	0
1420	347	Ca_Ce_Na	0	0	1	0	0	0	1	1	1	0	0	0	0	1	0	0	0	0
1421	347	Ca_Ce	1	0	0	0	0	0	1	1	0	0	0	0	0	0	0	0	0	0
1422	348	K_Si	0	0	0	0	1	0	1	0	0	0	0	0	1	0	0	0	0	0
1423	348	K_Mn_Si	0	0	0	0	1	0	1	1	0	0	0	0	0	1	0	0	0	0
1424	348	K_Mn_Si	0	0	0	0	1	0	1	1	0	0	0	0	0	1	0	0	0	0
1425	348	K_Mn_Si	0	0	0	0	1	0	1	1	0	0	0	0	0	1	0	0	0	0
1426	348	K_Mn_Si	0	0	0	0	1	0	1	1	0	0	0	0	0	1	0	0	0	0
1427	348	Mn_Si	0	0	0	0	1	0	1	0	0	0	0	0	0	0	0	0	0	0
1428	348	Al_K_Mn	0	0	0	0	1	0	1	1	0	0	0	0	0	1	0	0	0	0
1429	349	La	1	0	0	0	0	0	1	0	0	0	0	0	1	0	0	0	0	0
1430	349	La_Sr	0	1	0	0	0	0	1	1	0	0	0	0	1	0	0	0	0	0
1431	349	Nd	1	0	0	0	0	0	1	0	0	0	0	0	0	0	0	0	0	0
1432	349	Nd_Sr	0	1	0	0	0	0	1	1	0	0	0	0	1	0	0	0	0	0
1433	349	Sm	1	0	0	0	0	0	1	0	0	0	0	0	0	0	0	0	0	0
1434	349	Sm_Sr	0	1	0	0	0	0	1	1	0	0	0	0	1	0	0	0	0	0
1435	349	Eu	1	0	0	0	0	0	1	0	0	0	0	0	0	0	0	0	0	0
1436	349	Eu_Sr	0	1	0	0	0	0	1	1	0	0	0	0	1	0	0	0	0	0
1437	349	Gd	1	0	0	0	0	0	1	0	0	0	0	0	0	0	0	0	0	0
1438	349	Gd_Sr	0	1	0	0	0	0	1	1	0	0	0	0	1	0	0	0	0	0
1439	349	Dy	1	0	0	0	0	0	1	0	0	0	0	0	0	0	0	0	0	0
1440	349	Dy_Sr	0	1	0	0	0	0	1	1	0	0	0	0	1	0	0	0	0	0
1441	349	Ho	1	0	0	0	0	0	1	0	0	0	0	0	0	0	0	0	0	0
1442	349	Ho_Sr	0	1	0	0	0	0	1	1	0	0	0	0	1	0	0	0	0	0
1443	349	Er	1	0	0	0	0	0	1	0	0	0	0	0	0	0	0	0	0	0
1444	349	Er_Sr	0	1	0	0	0	0	1	1	0	0	0	0	1	0	0	0	0	0
1445	349	Tm	1	0	0	0	0	0	1	0	0	0	0	0	0	0	0	0	0	0
1446	349	Sr_Tm	0	1	0	0	0	0	1	1	0	0	0	0	1	0	0	0	0	0
1447	349	Yb	1	0	0	0	0	0	1	0	0	0	0	0	0	0	0	0	0	0
1448	349	Sr_Yb	0	1	0	0	0	0	1	1	0	0	0	0	1	0	0	0	0	0
1449	349	La	1	0	0	0	0	0	1	0	0	0	0	0	0	0	0	0	0	0
1450	349	Ba_La	0	1	0	0	0	0	1	1	0	0	0	0	1	0	0	0	0	0
1451	350	La	1	0	0	0	0	0	1	0	0	0	0	0	0	0	0	0	0	0
1452	350	Al_La_Si	0	0	0	0	0	1	1	0	0	0	0	0	0	0	0	0	0	0
1453	350	Al_La_Si_Sr	0	0	0	0	0	0	1	1	0	0	0	0	1	0	0	0	0	0
1454	350	Nd	1	0	0	0	0	0	1	0	0	0	0	0	0	0	0	0	0	0
1455	350	Al_Nd_Si	0	0	0	0	0	1	1	0	0	0	0	0	0	0	0	0	0	0
1456	350	Al_Nd_Si_Sr	0	0	0	0	0	0	1	1	0	0	0	0	1	0	0	0	0	0
1457	350	Al_Si_Sr	0	0	0	0	0	1	1	0	0	0	0	0	1	0	0	0	0	0
1458	350	Al_La_Mg_Si	0	0	0	0	0	0	1	1	0	0	0	0	0	0	0	0	0	0
1459	350	Al_Ca_La_Si	0	0	0	0	0	0	1	1	0	0	0	0	0	0	0	0	0	0
1460	350	Al_La_Si_Sr	0	0	0	0	0	0	1	1	0	0	0	0	1	0	0	0	0	0
1461	350	Al_Ba_La_Si	0	0	0	0	0	0	1	1	0	0	0	0	1	0	0	0	0	0
1462	350	Al_La_Si_Sr	0	0	0	0	0	0	1	1	0	0	0	0	1	0	0	0	0	0
1463	350	Al_Ce_Si_Sr	0	0	0	0	0	0	1	1	0	0	0	0	1	0	0	0	0	0
1464	350	Al_Nd_Si_Sr	0	0	0	0	0	0	1	1	0	0	0	0	1	0	0	0	0	0
1465	350	Al_Si_Sm_Sr	0	0	0	0	0	0	1	1	0	0	0	0	1	0	0	0	0	0
1466	350	Al_Gd_Si_Sr	0	0	0	0	0	0	1	1	0	0	0	0	1	0	0	0	0	0
1467	350	Al_Er_Si_Sr	0	0	0	0	0	0	1	1	0	0	0	0	1	0	0	0	0	0
1468	350	Al_Si_Sr_Yb	0	0	0	0	0	0	1	1	0	0	0	0	1	0	0	0	0	0
1469	351	Sr_Zr	0	1	0	0	0	0	1	1	0	0	0	0	1	0	0	0	0	0
1470	352	Ca_Pb	1	0	0	0	0	0	1	1	0	0	0	0	0	0	0	0	0	0
1471	352	Ca	1	0	0	0	0	0	1	0	0	0	0	0	0	0	0	0	0	0
1472	352	Ca_Pb	1	0	0	0	0	0	1	1	0	0	0	0	0	0	0	0	0	0
1473	352	Ca_Pb	1	0	0	0	0	0	1	1	0	0	0	0	0	0	0	0	0	0
1474	352	Ca_Pb	1	0	0	0	0	0	1	1	0	0	0	0	0	0	0	0	0	0
1475	352	Ca_Pb	1	0	0	0	0	0	1	1	0	0	0	0	0	0	0	0	0	0
1476	352	Ca_Pb	0	0	0	0	0	0	1	1	0	0	0	0	0	0	0	0	0	0
1477	353	Mg	1	0	0	0	0	0	1	0	0	0	0	0	0	0	0	0	0	0
1478	353	Li_Mg	0	1	0	0	0	0	1	1	0	0	0	0	0	0	0	0	0	0
1479	353	Li_Mg	0	1	0	0	0	0	1	1	0	0	0	0	0	0	0	0	0	0
1480	353	Mg_Na	0	1	0	0	0	0	1	1	0	0	0	0	1	0	0	0	0	0
1481	353	K_Mg	0	1	0	0	0	0	1	1	0	0	0	0	1	0	0	0	0	0
1482	353	Si	1	0	0	0	0	0	0	0	0	0	0	0	0	0	0	0	0	0
1483	353	Na_Si	0	0	0	0	1	0	1	0	0	0	0	0	1	0	0	0	0	0
1484	353	Li_Si	0	0	0	0	1	0	1	0	0	0	0	0	0	0	0	0	0	0
1485	353	Si	1	0	0	0	0	0	0	0	0	0	0	0	0	0	0	0	0	0
1486	353	Al	1	0	0	0	0	0	0	0	0	0	0	0	0	0	0	0	0	0
1487	353	Al_Li	0	0	0	0	1	0	1	0	0	0	0	0	0	0	0	0	0	0
1488	353	Li_Ti	0	0	0	0	1	0	1	0	0	0	0	0	0	0	0	0	0	0
1489	354	Li_Sb_Te	0	0	0	0	0	0	1	0	0	0	0	0	1	0	0	0	0	0
1490	355	Si	1	0	0	0	0	0	0	0	0	0	0	0	0	0	0	0	0	0
1491	355	Li_Si	0	0	0	0	1	0	1	0	0	0	0	0	0	0	0	0	0	0
1492	355	Na_Si	0	0	0	0	1	0	1	0	0	0	0	0	1	0	0	0	0	0
1493	355	K_Si	0	0	0	0	1	0	1	0	0	0	0	0	1	0	0	0	0	0
1494	355	Rb_Si	0	0	0	0	1	0	1	0	0	0	0	0	1	0	0	0	0	0
1495	355	Cs_Si	0	0	0	0	1	0	1	0	0	0	0	0	1	0	0	0	0	0
1496	355	Mg_Si	0	0	0	0	1	0	1	0	0	0	0	0	0	0	0	0	0	0
1497	355	Ca_Si	0	0	0	0	1	0	1	0	0	0	0	0	0	0	0	0	0	0
1498	355	Na_Si_W	0	0	0	0	1	0	1	0	0	0	0	0	1	0	0	0	0	0
1499	355	K_Si_W	0	0	0	0	1	0	1	0	0	0	0	0	1	0	0	0	0	0
1500	355	Rb_Si_W	0	0	0	0	1	0	1	0	0	0	0	0	1	0	0	0	0	0
1501	355	Cs_Si_W	0	0	0	0	1	0	1	0	0	0	0	0	1	0	0	0	0	0
1502	355	Li_Si_W	0	0	0	0	1	0	1	0	0	0	0	0	0	0	0	0	0	0
1503	355	Ca_Si_W	0	0	0	0	1	0	1	0	0	0	0	0	0	0	0	0	0	0
1504	355	Mg_Si_W	0	0	0	0	1	0	1	0	0	0	0	0	0	0	0	0	0	0
1505	356	Ca	1	0	0	0	0	0	1	0	0	0	0	0	1	0	0	0	0	0
1506	356	Ca_Na	0	1	0	0	0	0	1	1	0	0	0	0	1	0	0	0	0	0
1507	356	Ca_Ce_Na	1	0	0	0	0	0	1	1	1	0	0	0	0	1	0	0	0	0
1508	357	La_Ni	0	0	0	0	1	0	1	0	0	0	1	0	0	0	0	0	1	0
1509	357	Ni_Sm	0	0	0	0	1	0	1	0	0	0	1	0	0	0	0	0	1	0
1510	357	Ce_Ni	0	0	0	0	1	0	1	0	0	0	1	0	0	0	0	0	0	0
1511	358	La_Mg	0	1	0	0	0	0	1	1	0	0	0	0	1	0	0	0	0	0
1512	359	Li_Mg	0	1	0	0	0	0	1	1	0	0	0	0	0	0	0	0	0	0
1513	360	Li_Mg	0	1	0	0	0	0	1	1	0	0	0	0	1	0	0	0	0	0
1514	361	Ca	1	0	0	0	0	0	1	0	0	0	0	0	1	0	0	0	0	0
1515	361	Ca	1	0	0	0	0	0	1	0	0	0	0	0	1	0	0	0	0	0
1516	361	Ca_Pb	0	1	0	0	0	0	1	1	0	0	0	0	0	1	0	0	0	0
1517	361	Ca_Ni	0	1	0	0	0	0	1	1	0	0	0	0	0	1	0	0	0	0
1518	361	Ca_Zn	0	1	0	0	0	0	1	1	0	0	0	0	0	1	0	0	0	0
1519	362	Si_W	0	0	0	0	1	0	0	0	0	0	0	0	0	0	0	0	0	0
1520	362	K_Si_W	0	0	0	0	1	0	1	0	0	0	0	0	1	0	0	0	0	0
1521	362	K_Ti_W	0	0	0	0	1	0	1	0	0	0	0	0	1	0	0	0	0	0
1522	362	Al_K_W	0	0	0	0	1	0	1	0	0	0	0	0	1	0	0	0	0	0
1523	362	K_Mg_W	0	0	0	0	1	0	1	0	0	0	1	0	1	0	0	0	0	0
1524	363	Bi_Sm_Y	0	0	0	0	0	0	1	1	1	0	0	0	0	0	0	0	0	0
1525	364	La_Sr	0	0	0	0	1	0	1	0	0	0	1	0	1	0	0	0	0	0
1526	364	La_Ni_Sr	0	0	0	0	1	0	1	1	0	0	1	0	1	0	0	0	0	0
1527	365	Si	1	0	0	0	0	0	0	0	0	0	0	0	0	0	0	0	0	0
1528	365	Mn_Si	0	0	0	0	1	0	1	0	0	0	0	0	0	0	0	0	0	0
1529	365	Na_Si_W	0	0	0	0	1	0	1	0	0	0	0	0	1	0	0	0	0	0
1530	365	Na_Si_V_W	0	0	0	0	1	0	0	1	0	0	0	0	0	1	0	0	0	0
1531	365	Cr_Na_Si_W	0	0	0	0	1	0	1	1	0	0	0	0	0	1	0	0	0	0
1532	365	Mn_Na_Si_W	0	0	0	0	1	0	1	1	0	0	0	0	0	1	0	0	0	0
1533	365	Fe_Na_Si_W	0	0	0	0	1	0	1	1	0	0	0	0	0	1	0	0	0	0
1534	365	Co_Na_Si_W	0	0	0	0	1	0	1	1	0	0	0	0	0	1	0	0	0	0
1535	365	Na_Si_W_Zn	0	0	0	0	1	0	1	1	0	0	0	0	0	1	0	0	0	0
1536	366	Li_Mg	0	1	0	0	0	0	1	1	0	0	0	0	1	0	0	0	0	0
1537	366	Li_Y	0	1	0	0	0	0	1	1	0	0	0	0	1	0	0	0	0	0
1538	366	La_Li	0	1	0	0	0	0	1	1	0	0	0	0	1	0	0	0	0	0
1539	366	Li_Sm	0	1	0	0	0	0	1	1	0	0	0	0	1	0	0	0	0	0
1540	366	Ho_Li	0	1	0	0	0	0	1	1	0	0	0	0	1	0	0	0	0	0
1541	367	Al_La	1	0	0	0	0	0	1	0	0	0	0	0	1	0	0	0	0	0
1542	367	Al_La_Li	0	1	0	0	0	0	1	1	0	0	0	0	1	0	0	0	0	0
1543	367	Al_La_Mg	0	1	0	0	0	0	1	1	0	0	0	0	0	1	0	0	0	0
1544	367	Al_La_Na	0	1	0	0	0	0	1	1	0	0	0	0	1	0	0	0	0	0
1545	367	Al_K_La	0	1	0	0	0	0	1	1	0	0	0	0	1	0	0	0	0	0
1546	367	Al_Ca_La	0	1	0	0	0	0	1	1	0	0	0	0	0	1	0	0	0	0
1547	367	Al_Ba_La	0	1	0	0	0	0	1	1	0	0	0	0	1	0	0	0	0	0
1548	368	Sr	1	0	0	0	0	0	1	0	0	0	0	0	1	0	0	0	0	0
1549	368	Sr	1	0	0	0	0	0	1	0	0	0	0	0	1	0	0	0	0	0
1550	368	Pb_Sr	0	1	0	0	0	0	1	1	0	0	0	0	0	1	0	0	0	0
1551	368	Pb_Sr	0	1	0	0	0	0	1	1	0	0	0	0	0	1	0	0	0	0
1552	368	Sr_Zn	0	1	0	0	0	0	1	1	0	0	0	0	0	1	0	0	0	0
1553	368	Co_Sr	0	1	0	0	0	0	1	1	0	0	0	0	0	1	0	0	0	0
1554	368	Ni_Sr	0	1	0	0	0	0	1	1	0	0	0	0	0	1	0	0	0	0
1555	369	Na_Si_W	0	0	0	0	1	0	1	0	0	0	0	0	1	0	0	0	0	0
1556	369	Mn_Na_Si	0	0	0	0	1	0	1	1	0	0	0	0	1	0	0	0	0	0
1557	369	Mn_Si_W	0	0	0	0	1	0	0	1	0	0	0	0	0	0	0	0	0	0
1558	369	Mn_Na_Si_W	0	0	0	0	1	0	1	0	1	0	0	0	1	0	0	0	0	0
1559	370	Ni_Sb_Te	0	0	0	0	0	0	1	0	0	0	0	0	0	0	0	0	0	0
1560	371	Na_Si_W	0	0	0	0	1	0	1	0	0	0	0	0	1	0	0	0	0	0
1561	371	Mn_Na_Si_W	0	0	0	0	1	0	1	1	0	0	0	0	0	1	0	0	0	0
1562	372	Bi_Sm_Y	0	0	0	0	0	0	1	1	1	0	0	0	0	0	0	0	0	0
1563	373	Mn_Na_Si_W	0	0	0	0	1	0	1	0	1	0	0	0	1	0	0	0	0	0
1564	374	Ce	1	0	0	0	0	0	1	0	0	0	0	0	0	0	0	0	0	0
1565	374	Tb	1	0	0	0	0	0	1	0	0	0	0	0	0	0	0	0	0	0
1566	374	La	1	0	0	0	0	0	1	0	0	0	0	0	0	0	0	0	0	0
1567	374	Y	1	0	0	0	0	0	1	0	0	0	0	0	0	0	0	0	0	0
1568	374	Tm	1	0	0	0	0	0	1	0	0	0	0	0	0	0	0	0	0	0
1569	374	Sm	1	0	0	0	0	0	1	0	0	0	0	0	0	0	0	0	0	0
1570	374	Yb	1	0	0	0	0	0	1	0	0	0	0	0	0	0	0	0	0	0
1571	374	Eu	1	0	0	0	0	0	1	0	0	0	0	0	0	0	0	0	0	0
1572	374	La_Nd	1	0	0	0	0	0	1	1	0	0	0	0	0	0	0	0	0	0
1573	374	La_Nd_Pr	1	0	0	0	0	0	1	1	1	0	0	0	0	0	0	0	0	0
1574	374	Ce_La_Nd_Pr	0	0	0	1	0	0	1	1	1	1	0	0	0	0	0	0	0	0
1575	374	Ce_La_Nd_Pr	1	0	0	0	0	0	1	1	1	1	0	0	0	0	0	0	0	0
1576	374	Eu_Gd_Nd_Sm_Tb	0	0	0	0	0	0	1	1	1	1	1	0	0	0	0	0	0	0
1577	374	Eu_Gd_Sm_Tb_Y	0	0	0	0	1	0	1	1	1	1	1	0	0	0	0	0	0	0
1578	374	Ce_La_Li_Nd_Pr	0	0	0	0	1	0	1	1	1	1	1	0	0	0	0	0	0	0
1579	374	Ce_K_La_Nd_Pr	0	0	0	0	0	0	1	1	1	1	1	0	1	0	0	0	0	0
1580	375	Li_Mn_Si_W	0	0	0	0	1	0	1	0	1	0	0	0	1	0	0	0	0	0
1581	375	Mn_Na_Si_W	0	0	0	0	1	0	1	0	1	0	0	0	1	0	0	0	0	0
1582	375	K_Mn_Si_W	0	0	0	0	1	0	1	0	1	0	0	0	1	0	0	0	0	0
1583	375	Ba_Mn_Si_W	0	0	0	0	1	0	1	0	1	0	0	0	1	0	0	0	0	0
1584	375	Ca_Mn_Si_W	0	0	0	0	1	0	1	0	1	0	0	0	0	0	0	0	0	0
1585	375	Fe_Mn_Si_W	0	0	0	0	1	0	1	0	1	0	0	0	0	0	0	0	0	0
1586	375	Co_Mn_Si_W	0	0	0	0	1	0	1	0	1	0	0	0	0	0	0	0	0	0
1587	375	Mn_Ni_Si_W	0	0	0	0	1	0	1	0	1	0	0	0	0	0	0	0	0	0
1588	375	Al_Mn_Si_W	0	0	0	0	1	0	0	0	1	0	0	0	0	0	0	0	0	0
1589	376	Ba_Ti	1	0	0	0	0	0	1	0	0	0	0	0	1	0	0	0	0	0
1590	376	Ba_Ca_Ti	1	0	0	0	0	0	1	1	0	0	0	0	1	0	0	0	0	0
1591	376	Ba_Sr_Ti	0	0	0	0	0	0	1	1	0	0	0	0	1	0	0	0	0	0
1592	376	Ba_Ca_Mg_Ti	1	0	0	0	0	0	1	1	0	1	0	0	1	0	0	0	0	0
1593	376	Ba_Ca_Li_Ti	1	0	0	0	0	0	1	1	0	1	0	0	1	0	0	0	0	0
1594	376	Ba_Na_Ti	1	0	0	0	0	0	1	0	1	0	0	0	1	0	0	0	0	0
1595	376	Ba_Sn_Ti	0	0	0	0	0	0	1	0	0	0	0	0	1	0	0	0	0	0
1596	376	Ca_Na_Ti	0	1	0	0	0	0	1	0	1	0	0	0	0	0	1	0	0	0
1597	376	Ba_Ca_Ti	1	0	0	0	0	0	1	1	0	0	0	0	1	0	0	0	0	0
1598	377	Li_Mg	0	1	0	0	0	0	1	1	0	0	0	0	1	0	0	0	0	0
1599	377	Li_Mg	0	1	0	0	0	0	1	1	0	0	0	0	1	0	0	0	0	0
1600	377	Li_Mg	0	1	0	0	0	0	1	1	0	0	0	0	1	0	0	0	0	0
1601	377	Li_Mg	0	1	0	0	0	0	1	1	0	0	0	0	1	0	0	0	0	0
1602	378	Mn_Na_Nb_Si_W	0	0	0	0	1	0	0	1	1	0	0	0	0	0	1	0	0	0
1604	380	La_Sr	0	1	0	0	0	0	1	1	0	0	0	0	1	0	0	0	0	0
1605	380	La_Ni_Sr	0	0	1	0	0	0	1	1	1	0	0	0	0	1	0	0	0	0
1606	381	Mn_Si	0	0	0	0	1	0	1	0	0	0	0	0	0	0	0	0	0	0
1607	381	Mn_Na_Si_W	0	0	0	0	1	0	1	0	1	0	0	0	1	0	0	0	0	0
1608	381	Mn_Mo_Na_Si	0	0	0	0	1	0	1	0	1	0	0	0	1	0	0	0	0	0
1609	381	Mn_Na_Si	0	0	0	0	1	0	1	1	0	0	0	0	1	0	0	0	0	0
1610	381	Mn_Na_Si	0	0	0	0	1	0	1	1	0	0	0	0	1	0	0	0	0	0
1611	381	Mn_Na_Si	0	0	0	0	1	0	1	1	0	0	0	0	1	0	0	0	0	0
1612	381	Mn_Na_Si	0	0	0	0	1	0	1	1	0	0	0	0	1	0	0	0	0	0
1613	381	Mn_Na_Si	0	0	0	0	1	0	1	1	0	0	0	0	1	0	0	0	0	0
1614	381	Na_Si_W	0	0	0	0	1	0	1	0	0	0	0	0	1	0	0	0	0	0
1615	381	Mo_Na_Si	0	0	0	0	1	0	1	0	0	0	0	0	1	0	0	0	0	0
1616	381	Na_Si	0	0	0	0	1	0	1	0	0	0	0	0	1	0	0	0	0	0
1617	381	Na_Si	0	0	0	0	1	0	1	0	0	0	0	0	1	0	0	0	0	0
1618	381	Na_Si	0	0	0	0	1	0	1	0	0	0	0	0	1	0	0	0	0	0
1619	381	Na_Si	0	0	0	0	1	0	1	0	0	0	0	0	1	0	0	0	0	0
1620	381	Na_Si	0	0	0	0	1	0	1	0	0	0	0	0	1	0	0	0	0	0
1621	381	Mn_Si	0	0	0	0	1	0	1	0	0	0	0	0	0	0	0	0	0	0
1622	382	Ca	1	0	0	0	0	0	1	0	0	0	0	0	0	0	0	0	0	0
1623	382	Ca_La	0	1	0	0	0	0	1	1	0	0	0	0	0	0	0	0	0	0
1624	382	Ca_Ce	0	1	0	0	0	0	1	1	0	0	0	0	0	0	0	0	0	0
1625	382	Ca_Sm	0	1	0	0	0	0	1	1	0	0	0	0	0	0	0	0	0	0
1626	382	Ca_Nd	0	1	0	0	0	0	1	1	0	0	0	0	0	0	0	0	0	0
1627	382	Ca_Yb	0	1	0	0	0	0	1	1	0	0	0	0	0	0	0	0	0	0
1628	383	Mn_Na_Si_W	0	0	0	0	1	0	1	0	1	0	0	0	1	0	0	0	0	0
1629	383	Mn_Na_Si_W	0	0	0	0	1	0	1	0	1	0	0	0	1	0	0	0	0	0
1630	383	Mn_Na_Si_W	0	0	0	0	1	0	1	0	1	0	0	0	1	0	0	0	0	0
1631	384	La_Mn_Na_Si_W	0	0	0	0	1	0	1	1	0	1	0	0	0	1	0	0	0	0
1632	385	Li_Si_W	0	0	0	0	1	0	0	1	0	0	0	0	0	1	0	0	0	0
1633	385	Li_Mn_Si	0	0	0	0	1	0	1	1	0	0	0	0	0	1	0	0	0	0
1634	385	Mn_Si_W	0	0	0	0	1	0	1	0	0	0	0	0	0	0	0	0	0	0
1635	385	Li_Mn_Si_W	0	0	0	0	1	0	1	1	0	0	0	0	1	0	0	0	0	0
1636	386	Mn_Na_Si_W_Zr	0	0	0	0	1	0	1	0	1	1	0	0	1	0	0	0	0	0
1637	386	Mn_Na_Si_W_Zr	0	0	0	0	1	0	1	0	1	1	0	0	1	0	0	0	0	0
1638	386	Mn_Na_Si_W_Zr	0	0	0	0	1	0	1	0	1	1	0	0	1	0	0	0	0	0
1639	386	Mn_Na_Si_W_Zr	0	0	0	0	1	0	1	0	1	1	0	0	1	0	0	0	0	0
1640	387	Ca_La_Sr	0	0	1	0	0	0	1	1	1	0	0	0	0	1	0	0	0	0
1641	387	Ca_La	0	1	0	0	0	0	1	1	0	0	0	0	0	0	0	0	0	0
1642	387	La_Mg	0	1	0	0	0	0	1	1	0	0	0	0	0	0	0	0	0	0
1643	387	Li_Mg	0	1	0	0	0	0	1	1	0	0	0	0	1	0	0	0	0	0
1644	387	Li_Mg_Sn	0	0	1	0	0	0	0	1	1	0	0	0	0	1	0	0	0	0
1645	387	La_Ti	0	1	0	0	0	0	1	0	0	0	0	0	0	0	0	0	0	0
1646	387	Mg_W	0	0	0	0	0	0	1	0	0	0	0	0	0	0	0	0	0	0
1647	387	Co_Mg	0	1	0	0	0	0	1	1	0	0	0	0	0	0	0	0	0	0
1648	387	La_Mg	0	1	0	0	0	0	1	1	0	0	0	0	0	0	0	0	0	0
1649	387	La_Sr	0	1	0	0	0	0	1	1	0	0	0	0	1	0	0	0	0	0
1650	387	Mg_V	0	1	0	0	0	0	0	1	0	0	0	0	0	0	0	0	0	0
1651	387	Mg_Pd	0	1	0	0	0	0	0	1	0	0	0	0	0	0	0	0	0	0
1652	387	Mg_Pt	0	1	0	0	0	0	0	1	0	0	0	0	0	0	0	0	0	0
1653	387	Li_Mg_Pt_V	0	0	0	1	0	0	0	0	1	1	0	0	0	0	1	0	0	0
1654	387	La_Mg	1	0	0	0	0	0	1	1	0	0	0	0	0	0	0	0	0	0
1655	387	Li_Mg	0	1	0	0	0	0	1	1	0	0	0	0	1	0	0	0	0	0
1656	387	Cu_Si_Zn	0	0	0	0	1	0	1	1	0	0	0	0	0	0	0	0	0	0
1657	387	Li_Mg	0	1	0	0	0	0	1	1	0	0	0	0	1	0	0	0	0	0
1658	387	La_Mg	0	1	0	0	0	0	1	1	0	0	0	0	0	0	0	0	0	0
1659	387	Ce_Zn	0	1	0	0	0	0	1	1	0	0	0	0	0	0	0	0	0	0
1660	387	Nd_Ni	0	1	0	0	0	0	1	1	0	0	0	0	0	0	0	0	0	0
1661	387	Fe	1	0	0	0	0	0	1	0	0	0	0	0	0	0	0	0	0	0
1662	387	Fe	1	0	0	0	0	0	1	0	0	0	0	0	0	0	0	0	0	0
1663	387	Sn	1	0	0	0	0	0	0	0	0	0	0	0	0	0	0	0	0	0
1664	387	Ca_La_Sr	0	0	1	0	0	0	1	1	1	0	0	0	0	1	0	0	0	0
1665	388	Li_Sr_Ti	0	0	1	0	0	0	1	0	1	0	0	0	0	0	1	0	0	0
1666	388	Li_Sr_Ti	0	0	1	0	0	0	1	0	1	0	0	0	0	0	1	0	0	0
1667	389	Ca_Na	0	1	0	0	0	0	1	1	0	0	0	0	1	0	0	0	0	0
1668	389	Ca_Na	0	1	0	0	0	0	1	1	0	0	0	0	1	0	0	0	0	0
1669	389	Ca_Na	0	1	0	0	0	0	1	1	0	0	0	0	1	0	0	0	0	0
1670	390	Ba_Sr_Ti	1	0	0	0	0	0	1	1	0	0	0	0	1	0	0	0	0	0
1671	390	Ba_Li_Sr_Ti	0	1	0	0	0	0	1	1	1	0	0	0	0	1	0	0	0	0
1672	390	Ba_Mg_Sr_Ti	0	1	0	0	0	0	1	1	1	0	0	0	0	1	0	0	0	0
1673	390	Ba_Na_Sr_Ti	0	1	0	0	0	0	1	1	1	0	0	0	0	1	0	0	0	0
1674	391	Mn_Na_Si_W	0	0	0	0	1	0	1	0	1	0	0	0	1	0	0	0	0	0
1675	392	Ba	1	0	0	0	0	0	1	0	0	0	0	0	1	0	0	0	0	0
1676	392	Mg	1	0	0	0	0	0	1	0	0	0	0	0	0	0	0	0	0	0
1677	392	Li_Mg	0	1	0	0	0	0	1	1	0	0	0	0	1	0	0	0	0	0
1678	393	Ca	1	0	0	0	0	0	1	0	0	0	0	0	1	0	0	0	0	0
1679	393	Ca_Li	0	1	0	0	0	0	1	1	0	0	0	0	1	0	0	0	0	0
1680	393	Ca_Na	0	1	0	0	0	0	1	1	0	0	0	0	1	0	0	0	0	0
1681	393	Ca_K	0	1	0	0	0	0	1	1	0	0	0	0	1	0	0	0	0	0
1682	393	Ca_Rb	0	1	0	0	0	0	1	1	0	0	0	0	1	0	0	0	0	0
1683	393	Ca_Cs	0	1	0	0	0	0	1	1	0	0	0	0	1	0	0	0	0	0
1684	393	Ca_Li	0	1	0	0	0	0	1	1	0	0	0	0	1	0	0	0	0	0
1685	393	Ca_Na	0	1	0	0	0	0	1	1	0	0	0	0	1	0	0	0	0	0
1686	393	Ca_K	0	1	0	0	0	0	1	1	0	0	0	0	1	0	0	0	0	0
1687	393	Ca_Rb	0	1	0	0	0	0	1	1	0	0	0	0	1	0	0	0	0	0
1688	393	Ca_Cs	0	0	0	0	0	0	1	1	0	0	0	0	1	0	0	0	0	0
1689	394	Fe_Nd_Zn	0	1	0	0	0	0	1	1	1	0	0	0	0	0	0	0	0	0
1690	394	Fe_Nd_Zn	0	0	0	0	0	0	1	1	1	0	0	0	0	0	0	0	0	0
1691	394	Fe_Nd_Zn	0	0	1	0	0	0	1	1	1	0	0	0	0	0	0	0	0	0
1692	394	Nd_Zn	0	1	0	0	0	0	1	1	0	0	0	0	0	0	0	0	0	0
1693	395	Fe_La	0	1	0	0	0	0	1	1	0	0	0	0	0	1	0	0	0	0
1694	395	Fe_La_Na	0	0	1	0	0	0	1	1	1	0	0	0	1	0	0	0	0	0
1695	395	Fe_La_Na	0	0	1	0	0	0	1	1	1	0	0	0	1	0	0	0	0	0
1696	395	Fe_La_Na	0	0	1	0	0	0	1	1	1	0	0	0	1	0	0	0	0	0
1697	396	Zr	1	0	0	0	0	0	1	0	0	0	0	0	0	0	0	0	0	0
1698	396	Ba_Zr	0	1	0	0	0	0	1	1	0	0	0	0	1	0	0	0	0	0
1699	396	Ba	1	0	0	0	0	0	1	0	0	0	0	0	1	0	0	0	0	0
1715	398	La_Li	0	1	0	0	0	0	1	1	0	0	0	0	1	0	0	0	0	0
1716	399	Sm	1	0	0	0	0	0	1	0	0	0	0	0	0	0	0	0	0	0
1717	399	Dy	1	0	0	0	0	0	1	0	0	0	0	0	0	0	0	0	0	0
1718	399	Gd	1	0	0	0	0	0	1	0	0	0	0	0	0	0	0	0	0	0
1719	399	La	1	0	0	0	0	0	1	0	0	0	0	0	1	0	0	0	0	0
1720	399	Tb	1	0	0	0	0	0	1	0	0	0	0	0	0	0	0	0	0	0
1721	399	Li_Mg	0	1	0	0	0	0	1	1	0	0	0	0	1	0	0	0	0	0
1722	399	Ca_Sm	0	1	0	0	0	0	1	1	0	0	0	0	1	0	0	0	0	0
1723	399	Na_Sm	0	1	0	0	0	0	1	1	0	0	0	0	1	0	0	0	0	0
1724	400	Li_Mg	0	1	0	0	0	0	1	1	0	0	0	0	1	0	0	0	0	0
1725	401	Li_Ni	0	1	0	0	0	0	1	1	0	0	0	0	1	0	0	0	0	0
1726	402	Ca	1	0	0	0	0	0	1	0	0	0	0	0	0	0	0	0	0	0
1727	402	Ca_Na	0	1	0	0	0	0	1	1	0	0	0	0	1	0	0	0	0	0
1728	402	Ca_Pb	0	1	0	0	0	0	1	1	0	0	0	0	0	0	0	0	0	0
1729	402	Bi_Ca	0	1	0	0	0	0	1	1	0	0	0	0	0	0	0	0	0	0
1730	403	Ba_La	0	1	0	0	0	0	1	1	0	0	0	0	0	1	0	0	0	0
1731	403	Ba_La	0	1	0	0	0	0	1	1	0	0	0	0	0	1	0	0	0	0
1732	403	Ba_La	1	0	0	0	0	0	1	1	0	0	0	0	0	1	0	0	0	0
1733	403	Ba_La	1	0	0	0	0	0	1	1	0	0	0	0	0	1	0	0	0	0
1734	404	Sb_Si	0	0	0	0	1	0	0	0	0	0	0	0	0	0	0	0	0	0
1735	404	K_Sb_Si	0	0	0	0	1	0	1	0	0	0	0	0	1	0	0	0	0	0
1736	404	K_Sb_Si	0	0	0	0	1	0	1	0	0	0	0	0	1	0	0	0	0	0
1740	405	La	1	0	0	0	0	0	1	0	0	0	0	0	1	0	0	0	0	0
1741	405	K_La	0	1	0	0	0	0	1	1	0	0	0	0	1	0	0	0	0	0
1742	405	K_La	0	1	0	0	0	0	1	1	0	0	0	0	1	0	0	0	0	0
1743	405	K_La	0	1	0	0	0	0	1	1	0	0	0	0	1	0	0	0	0	0
1744	405	K	0	0	0	0	0	0	1	0	0	0	0	0	1	0	0	0	0	0
1745	406	Li_Mg	0	1	0	0	0	0	1	1	0	0	0	0	1	0	0	0	0	0
1746	406	Li_Zn	0	1	0	0	0	0	1	1	0	0	0	0	1	0	0	0	0	0
1747	406	Li_Mg_Mn	0	0	1	0	0	0	1	1	1	0	0	0	0	1	0	0	0	0
1748	406	Fe_Li_Mg	1	0	0	0	0	0	1	1	1	0	0	0	0	1	0	0	0	0
1749	406	Co_Li_Mg	0	0	1	0	0	0	1	1	1	0	0	0	0	1	0	0	0	0
1750	406	Li_Mg_Sn	1	0	0	0	0	0	0	1	1	0	0	0	0	1	0	0	0	0
1751	406	Li_Mg_W	0	0	1	0	0	0	0	1	1	0	0	0	0	1	0	0	0	0
1752	406	Ce_Li_Mg	0	0	0	0	0	0	1	1	1	0	0	0	0	1	0	0	0	0
1753	406	Ce_Li_Zn	1	0	0	0	0	0	1	1	1	0	0	0	0	1	0	0	0	0
1754	406	Li_Mg	0	1	0	0	0	0	1	1	0	0	0	0	1	0	0	0	0	0
1755	406	Li_Zn	0	1	0	0	0	0	1	1	0	0	0	0	1	0	0	0	0	0
1756	406	Li_Mg_Mn	0	0	1	0	0	0	1	1	1	0	0	0	0	1	0	0	0	0
1757	406	Fe_Li_Mg	1	0	0	0	0	0	1	1	1	0	0	0	0	1	0	0	0	0
1758	406	Co_Li_Mg	0	0	1	0	0	0	1	1	1	0	0	0	0	1	0	0	0	0
1759	406	Li_Mg_Sn	1	0	0	0	0	0	0	1	1	0	0	0	0	1	0	0	0	0
1760	406	Li_Mg_W	0	0	1	0	0	0	0	1	1	0	0	0	0	1	0	0	0	0
1761	406	Ce_Li_Mg	0	0	0	0	0	0	1	1	1	0	0	0	0	1	0	0	0	0
1762	406	Ce_Li_Zn	1	0	0	0	0	0	1	1	1	0	0	0	0	1	0	0	0	0
1763	406	Li_Mg	0	1	0	0	0	0	1	1	0	0	0	0	1	0	0	0	0	0
1764	406	Li_Zn	0	1	0	0	0	0	1	1	0	0	0	0	1	0	0	0	0	0
1765	406	Li_Mg_Mn	0	0	1	0	0	0	1	1	1	0	0	0	0	1	0	0	0	0
1766	406	Fe_Li_Mg	1	0	0	0	0	0	1	1	1	0	0	0	0	1	0	0	0	0
1767	406	Co_Li_Mg	0	0	1	0	0	0	1	1	1	0	0	0	0	1	0	0	0	0
1768	406	Li_Mg_Sn	1	0	0	0	0	0	0	1	1	0	0	0	0	1	0	0	0	0
1769	406	Li_Mg_W	0	0	1	0	0	0	0	1	1	0	0	0	0	1	0	0	0	0
1770	406	Ce_Li_Mg	0	0	0	0	0	0	1	1	1	0	0	0	0	1	0	0	0	0
1771	406	Ce_Li_Zn	1	0	0	0	0	0	1	1	1	0	0	0	0	1	0	0	0	0
1772	407	Mg	1	0	0	0	0	0	1	0	0	0	0	0	0	0	0	0	0	0
1773	407	Si	1	0	0	0	0	0	0	0	0	0	0	0	0	0	0	0	0	0
1774	407	Ca	1	0	0	0	0	0	1	0	0	0	0	0	0	0	0	0	0	0
1775	407	Al_Na	0	1	0	0	0	0	1	0	0	0	0	0	1	0	0	0	0	0
1776	407	Al_Li	0	1	0	0	0	0	1	0	0	0	0	0	1	0	0	0	0	0
1777	407	Sm	1	0	0	0	0	0	1	0	0	0	0	0	0	0	0	0	0	0
1778	407	Si_Sm	0	1	0	0	0	0	1	0	0	0	0	0	0	0	0	0	0	0
1779	407	Mg_Sm	0	1	0	0	0	0	1	1	0	0	0	0	0	0	0	0	0	0
1780	407	Ca_Sm	0	1	0	0	0	0	1	1	0	0	0	0	0	0	0	0	0	0
1781	407	Al_Na_Sm	0	0	0	0	0	0	1	1	0	0	0	0	0	1	0	0	0	0
1782	407	Al_Li_Sm	0	0	1	0	0	0	1	1	0	0	0	0	0	1	0	0	0	0
1783	408	Li_Mg	0	1	0	0	0	0	1	1	0	0	0	0	1	0	0	0	0	0
1784	408	Li_Zr	0	1	0	0	0	0	1	1	0	0	0	0	1	0	0	0	0	0
1785	408	Mg_Zr	0	1	0	0	0	0	1	1	0	0	0	0	0	0	0	0	0	0
1786	408	Li_Mg	0	1	0	0	0	0	1	1	0	0	0	0	1	0	0	0	0	0
1787	408	Li_Zr	0	1	0	0	0	0	1	1	0	0	0	0	1	0	0	0	0	0
1788	408	Mg_Zr	0	1	0	0	0	0	1	1	0	0	0	0	0	0	0	0	0	0
1789	408	Li_Mg	0	1	0	0	0	0	1	1	0	0	0	0	1	0	0	0	0	0
1790	408	Li_Zr	0	1	0	0	0	0	1	1	0	0	0	0	1	0	0	0	0	0
1791	408	Mg_Zr	0	1	0	0	0	0	1	1	0	0	0	0	0	0	0	0	0	0
1792	408	Li_Mg_Zr	0	0	1	0	0	0	1	1	1	0	0	0	1	0	0	0	0	0
1793	409	Ca_K_Ni	0	0	1	0	0	0	1	1	1	0	0	0	1	0	0	0	0	0
1794	409	K_Mg_Ni	0	0	1	0	0	0	1	1	1	0	0	0	1	0	0	0	0	0
1795	409	Mg_Na_Ni	0	0	1	0	0	0	1	1	1	0	0	0	1	0	0	0	0	0
1796	409	Li_Mg_Ni	0	0	1	0	0	0	1	1	1	0	0	0	1	0	0	0	0	0
1797	410	La_Sr	0	1	0	0	0	0	1	1	0	0	0	0	1	0	0	0	0	0
1798	410	La_Sr	0	1	0	0	0	0	1	1	0	0	0	0	1	0	0	0	0	0
1799	410	La_Sr	0	1	0	0	0	0	1	1	0	0	0	0	1	0	0	0	0	0
1800	411	Ca_Li	0	1	0	0	0	0	1	1	0	0	0	0	1	0	0	0	0	0
1801	412	Mn	1	0	0	0	0	0	1	0	0	0	0	0	0	0	0	0	0	0
1802	412	Mn_Na	0	1	0	0	0	0	1	1	0	0	0	0	1	0	0	0	0	0
1803	412	Nb	1	0	0	0	0	0	0	0	0	0	0	0	0	0	0	0	0	0
1804	412	Ca_Nb	0	1	0	0	0	0	1	0	0	0	0	0	1	0	0	0	0	0
1805	412	Ce	1	0	0	0	0	0	1	0	0	0	0	0	0	0	0	0	0	0
1806	412	La	1	0	0	0	0	0	1	0	0	0	0	0	1	0	0	0	0	0
1807	412	La_Na	0	1	0	0	0	0	1	1	0	0	0	0	1	0	0	0	0	0
1808	412	Zn	1	0	0	0	0	0	1	0	0	0	0	0	0	0	0	0	0	0
1809	412	La_Na	0	1	0	0	0	0	1	1	0	0	0	0	1	0	0	0	0	0
1810	412	La_Na	0	1	0	0	0	0	1	1	0	0	0	0	1	0	0	0	0	0
1811	412	La_Na	0	1	0	0	0	0	1	1	0	0	0	0	1	0	0	0	0	0
1812	412	La_Na	0	1	0	0	0	0	1	1	0	0	0	0	1	0	0	0	0	0
1813	412	La_Na	0	1	0	0	0	0	1	1	0	0	0	0	1	0	0	0	0	0
1814	413	Bi_Ge	0	0	0	0	0	0	1	0	0	0	0	0	0	0	0	0	0	0
1815	413	Bi_Ge	0	0	0	0	0	0	1	0	0	0	0	0	0	0	0	0	0	0
1816	414	Si_Sm	0	0	0	0	1	0	1	0	0	0	0	0	0	0	0	0	0	0
1817	414	Si_Sm	0	0	0	0	1	0	1	0	0	0	0	0	0	0	0	0	0	0
1818	414	Si_Sm	0	0	0	0	1	0	1	0	0	0	0	0	0	0	0	0	0	0
1819	414	Sm	1	0	0	0	0	0	1	0	0	0	0	0	0	0	0	0	0	0
1820	414	Sm_Zr	0	0	0	0	1	0	1	0	0	0	1	0	0	0	0	0	0	0
1821	414	Si_Sm	0	0	0	0	1	0	1	0	0	0	0	0	0	0	0	0	0	0
1822	415	Li_Ti	0	1	0	0	0	0	1	0	0	0	0	0	1	0	0	0	0	0
1823	415	Li_Zn	0	1	0	0	0	0	1	1	0	0	0	0	1	0	0	0	0	0
1824	416	Sm	1	0	0	0	0	0	1	0	0	0	0	0	0	0	0	0	0	0
1825	416	Nd	1	0	0	0	0	0	1	0	0	0	0	0	1	0	0	0	0	0
1826	416	La	1	0	0	0	0	0	1	0	0	0	0	0	1	0	0	0	0	0
1827	416	Li_Sm	1	0	0	0	0	0	1	1	0	0	0	0	0	1	0	0	0	0
1828	416	Li_Nd	1	0	0	0	0	0	1	1	0	0	0	0	0	1	0	0	0	0
1829	416	La_Li	1	0	0	0	0	0	1	1	0	0	0	0	0	1	0	0	0	0
1830	416	Na_Sm	1	0	0	0	0	0	1	1	0	0	0	0	0	1	0	0	0	0
1831	416	Na_Nd	1	0	0	0	0	0	1	1	0	0	0	0	0	1	0	0	0	0
1832	416	La_Na	1	0	0	0	0	0	1	1	0	0	0	0	0	1	0	0	0	0
1833	416	Sm	1	0	0	0	0	0	1	0	0	0	0	0	0	0	0	0	0	0
1834	416	Nd	1	0	0	0	0	0	1	0	0	0	0	0	1	0	0	0	0	0
1835	416	La	1	0	0	0	0	0	1	0	0	0	0	0	1	0	0	0	0	0
1836	416	Sm	1	0	0	0	0	0	1	0	0	0	0	0	0	0	0	0	0	0
1837	416	Nd	1	0	0	0	0	0	1	0	0	0	0	0	1	0	0	0	0	0
1838	416	La	1	0	0	0	0	0	1	0	0	0	0	0	1	0	0	0	0	0
1842	418	Sm	1	0	0	0	0	0	1	0	0	0	0	0	0	0	0	0	0	0
1843	418	Sm	1	0	0	0	0	0	1	0	0	0	0	0	0	0	0	0	0	0
1844	419	Al_La	0	1	0	0	0	0	0	1	0	0	0	0	0	1	0	0	0	0
1845	420	Sb	0	0	0	0	0	0	0	0	0	0	0	0	0	0	0	0	0	0
1846	420	K_Sb	0	0	0	0	0	0	1	0	0	0	0	0	1	0	0	0	0	0
1847	420	K_Sb	0	0	0	0	0	0	1	0	0	0	0	0	1	0	0	0	0	0
1848	420	K_Sb	0	0	0	0	0	0	1	0	0	0	0	0	1	0	0	0	0	0
1849	420	K_Sb	0	0	0	0	0	0	1	0	0	0	0	0	1	0	0	0	0	0
1850	420	K_Sb	0	0	0	0	0	0	1	0	0	0	0	0	1	0	0	0	0	0
1853	421	Pr	1	0	0	0	0	0	1	0	0	0	0	0	0	0	0	0	0	0
1854	421	Tb	1	0	0	0	0	0	1	0	0	0	0	0	0	0	0	0	0	0
1855	421	Ce	1	0	0	0	0	0	1	0	0	0	0	0	0	0	0	0	0	0
1856	421	Na_Pr	0	1	0	0	0	0	1	1	0	0	0	0	1	0	0	0	0	0
1857	421	Na_Tb	0	1	0	0	0	0	1	1	0	0	0	0	1	0	0	0	0	0
1858	421	Ce_Na	0	1	0	0	0	0	1	1	0	0	0	0	1	0	0	0	0	0
1859	421	K_Pr	0	1	0	0	0	0	1	1	0	0	0	0	1	0	0	0	0	0
1860	421	Li_Pr	0	1	0	0	0	0	1	1	0	0	0	0	1	0	0	0	0	0
1861	421	Ag_Pr	0	1	0	0	0	0	1	1	0	0	0	0	0	0	0	0	0	0
1862	421	Mg_Pr	0	1	0	0	0	0	1	1	0	0	0	0	0	0	0	0	0	0
1863	421	Ca_Pr	0	1	0	0	0	0	1	1	0	0	0	0	0	0	0	0	0	0
1864	421	Bi_Pr	0	1	0	0	0	0	1	1	0	0	0	0	0	0	0	0	0	0
1865	421	Pr_Sr	0	1	0	0	0	0	1	1	0	0	0	0	1	0	0	0	0	0
1866	421	In_Pr	0	1	0	0	0	0	0	1	0	0	0	0	0	0	0	0	0	0

## Sheet: descriptors_example_obs
num	publication	cation_support_combis	cation1_ is_ support	cation2_ is_ support	cation3_ is_ support	cation4_ is_ support	support1_ is_ support	support2_ is_ support	cation1_ is_ carbonate	cation2_ is_ carbonate	cation3_ is_ carbonate	cation4_ is_ carbonate	support1_ is_ carbonate	support2_ is_ carbonate	cation1_ is_ stabcarb	cation2_ is_ stabcarb	cation3_ is_ stabcarb	cation4_ is_ stabcarb	support1_ is_ stabcarb	support2_ is_ stabcarb
1353	330	Li_Mg	0	1	0	0	0	0	1	1	0	0	0	0	1	0	0	0	0	0
1532	365	Mn_Na_Si_W	0	0	0	0	1	0	1	1	0	0	0	0	0	1	0	0	0	0
1806	412	La	1	0	0	0	0	0	1	0	0	0	0	0	1	0	0	0	0	0
