# Supplementary material for: A meta-analysis of catalytic literature data reveals property-performance correlations for the OCM reaction
Source: Nat Commun. 2019 Jan 25;10:441. doi: 10.1038/s41467-019-08325-8 (PMC6347636; doi:10.1038/s41467-019-08325-8)
Supplement: Supplementary file 7 — Supplementary Data 5 [file 41467_2019_8325_MOESM7_ESM.xlsx]

## Sheet: group0-3b
group 0: All catalysts		group 1a: Cannot form a carbonate		group 1b: Can form a carbonate		group 2a: Unsupported		group 2b: Supported		group 2c: Self-supported		group 2d: Not assigned		group 3a: Carbonate supported		group 3b: Oxide supported
cation combination	number of obs.	cation combination	number of obs.	cation combination	number of obs.	cation combination	number of obs.	cation combination	number of obs.	cation combination	number of obs.	cation combination	number of obs.	cation combination	number of obs.	cation combination	number of obs.
Total	1802	Total	38	Total	1764	Total	197	Total	1257	Total	263	Total	47	Total	935	Total	322
Li_Mg	72	Si	12	Li_Mg	72	Al_Pb	8	Li_Mg	72	La	36	Al_La	4	Li_Mg	72	Mn_Na_Si_W	13
Ca_Na	39	Al	6	Ca_Na	39	Mo_Na	5	Ca_Na	39	Ca	35	Mg_Sn	4	Ca_Na	39	Mn_Na_Si	12
La	36	Si_V	3	La	36	Pb	5	La_Sr	30	Mg	27	Ba_Ti	3	La_Sr	30	Li_Ti	12
Ca	35	Si_W	3	Ca	35	Bi	5	Ca_Li	27	Ba	23	Ca_Si	2	Ca_Li	27	Na_Si_W	10
La_Sr	30	Nb	2	La_Sr	30	Na	5	Ba_La	22	Sr	18	Al_Ba	2	Ba_La	22	Al_Pb	9
Ca_Li	27	Sn	2	Ca_Li	27	K_Sb	5	Ca_Pb	20	Sm	18	Al_Zn	2	Ca_Pb	20	Al_Ba	9
Mg	27	Al_Mo	1	Mg	27	Bi_Ca_Li	4	Ca_K	19	Nd	12	Sr_Ti	2	Ca_K	19	Pb_Si	8
Ba	23	Al_Pt	1	Ba	23	Mg_Mn_Na	4	Mn_Na_Si	18	Zr	10	Eu_Sn	1	Mg_Pb	17	Al_Li	7
Ba_La	22	Al_Sb	1	Ba_La	22	Al_La_Si_Sr	3	Mg_Pb	17	Y	9	Ti_Y	1	Li_Zr	16	Na_Si	7
Ca_Pb	22	Al_Si	1	Ca_Pb	22	K	3	Li_Zr	16	Ce	9	Ba_Sn	1	La_Mg	14	Al_Sr	6
Ca_K	20	Al_Sn	1	Ca_K	20	K_Pb	3	La_Mg	14	Gd	7	Al_Sr	1	La_Na	14	Mn_Si	6
Mn_Na_Si	19	Al_Ti	1	Mn_Na_Si	19	Ce_Li_Mg	3	La_Na	14	Fe	7	Eu_Ti	1	Mg_Na	12	Si_Sm	5
Sm	18	Mo_Si_V_W	1	Sm	18	Bi_Ca_Na	2	Mn_Na_Si_W	13	Eu	6	Ba_V	1	Li_Zn	11	Ba_Ti	5
Sr	18	Sb	1	Sr	18	Na_Pb_Si	2	Mg_Na	12	Pr	6	Nd_Sn	1	Na_Zr	9	Al_Co_Sr	5
Al_Pb	17	Sb_Si	1	Al_Pb	17	K_La_Ti	2	Li_Ti	12	Li	5	In_Pr	1	Ca_La	8	Ag_Al_Ba	5
Mg_Pb	17	Ti	1	Mg_Pb	17	Bi_Mg	2	Li_Zn	11	Tb	5	Al_Rh_Sr	1	Li_Mg_Nd	8	K_Si	5
Li_Zr	16			Li_Zr	16	Li_Ni_Ti	2	Na_Si_W	10	Yb	5	Mg_Ti_V	1	Ba_Y	8	Li_Si	5
La_Mg	14			La_Mg	14	Al_Nd_Si_Sr	2	Al_Pb	9	Mn	4	Ca_V	1	Ba_Ce	8	Mn_Na_Si_W_Zr	4
La_Na	14			La_Na	14	Na_Ni_Ti	2	Al_Ba	9	Dy	3	Gd_Ti	1	Ca_Mg	8	Li_Ni_Ti	4
Mn_Na_Si_W	13			Mn_Na_Si_W	13	Bi_Sm_Y	2	Na_Zr	9	Zn	3	Mg_Pt	1	Li_Ni	8	Na_Pb_Si	4
Li_Ti	12			Li_Ti	12	Ag_Na	2	Ba_Y	8	Tm	3	Gd_Sn	1	Ba_Ca	7	K_Mn_Si	4
Mg_Na	12			Mg_Na	12	Ca_Pb	2	Li_Mg_Sn	8	Be	2	Ho_Ti	1	Li_Mg_Zn	7	Li_Mg_Sn	3
Nd	12			Nd	12	Na_Pb_Ti	2	Ca_Mg	8	Er	2	Ca_Ti_V	1	K_Zr	7	Li_Si_W	3
Si	12			Al_Ba	11	Bi_Ge	2	Pb_Si	8	Ho	2	Ho_Sn	1	Li_Mn	7	K_Ti	3
Al_Ba	11			Li_Zn	11	Pb_Si	2	Ba_Ce	8	Th	2	Al_Zr	1	La_Li	7	Al_Na_Pb	3
Li_Zn	11			Pb_Si	10	Cs	2	Li_Mg_Nd	8	Sc	1	La_Ti	1	Li_Mg_Mn	7	Al_Na	3
Na_Si_W	10			Na_Si_W	10	Bi_Sm	1	Ca_La	8	Cd	1	Sn_Sr	1	Ba_La_Mg	6	Co_Si	3
Pb_Si	10			Zr	10	Ba_Pb	1	Li_Ni	8	Ni	1	Sm_Sn	1	Nd_Sr	6	Na_Nb	3
Zr	10			Y	9	Ba_Ce_La	1	Li_Mg_Zn	7	Lu	1	Ca_Si_V	1	Ce_Li_Mg	6	Ag_Al	3
Ce	9			Ce	9	Mo_Pb_Si	1	La_Li	7			Al_Ca_V	1	Mn_Na_Si	6	Mn_Si_W	3
Ce_Li_Mg	9			Na_Zr	9	Li_Mn_Mo	1	Li_Mn	7			La_Sn	1	Mn_Na	6	Co_Mo_Si_W	3
Na_Zr	9			Ce_Li_Mg	9	Al_Bi	1	K_Zr	7			Mg_Pd	1	Ca_K_Ni	6	K_Si_W	2
Y	9			Li_Ni	8	Ca_Co_Fe	1	Al_Li	7			Mg_V	1	K_La	6	Al_Mg	2
Ba_Ce	8			Ba_Ti	8	Ca_K	1	Li_Mg_Mn	7			Sm_Ti	1	Li_Mg_Sn	5	Li_Mn_Si_W	2
Ba_Ti	8			Li_Mg_Nd	8	Li_Mo_Na	1	Na_Si	7			Si_Sr	1	Sr_Y	5	Al_Ca	2
Ba_Y	8			Ba_Ce	8	Al_Na_Pb_Si	1	Ba_Ca	7					Ca_La_Sr	5	Al_Ba_La	2
Ca_La	8			Li_Mg_Sn	8	Ba_Sn_Y	1	Ba_La_Mg	6					Cs_Mg	5	Co_Li_Na_Si	2
Ca_Mg	8			Ba_Y	8	Ca_Cs	1	Mn_Na	6					Al_Na_Zn	5	K_Sb_Si	2
Li_Mg_Nd	8			Ca_Mg	8	Ba_Mg_Zr	1	Ce_Li_Mg	6					Ca_Ce_Na	5	Ag_Al_K	2
Li_Mg_Sn	8			Ca_La	8	K_Mn_Mo	1	Nd_Sr	6					Cs_Zr	5	Na_Ni_Ti	2
Li_Ni	8			Al_Sr	7	Al_Na_Sm	1	Al_Li_Mg	6					Al_Li_Mg	5	Cs_Si	2
Al_Li	7			Fe	7	Cs_Mg_Na	1	Al_Co_Sr	6					Pr_Sr	5	K_Mo_Si_V_W	2
Al_Li_Mg	7			Ba_Ca	7	Al_K	1	Al_Sr	6					Rb_Zr	5	Al_Mn	2
Al_Sr	7			Gd	7	Ba_La_Mg	1	Mn_Si	6					Ba_Nd	5	Al_Co_Mo_Si_W	2
Ba_Ca	7			Ba_La_Mg	7	Ni_Sb_Te	1	K_La	6					Co_Li_Mg	5	Ba_Sn_Y	2
Ba_La_Mg	7			Li_Mn	7	Li_Sb_Te	1	Ca_K_Ni	6					Li_Sm	5	Al_La_Si_Sr	2
Fe	7			La_Li	7	K_La_Nb	1	Al_Na_Zn	5					Ba_Zr	5	Ag_Al_Pr	2
Gd	7			Na_Si	7	Bi_Li_Mo	1	Cs_Zr	5					Li_Mg_Ni	4	Ba_Si	2
K_Zr	7			Al_Li_Mg	7	Ba_Mg_Sm	1	Li_Sm	5					Sr_Th	4	Al_Li_Sm	1
La_Li	7			K_Zr	7	Mn_Na_Si	1	Sr_Y	5					La_Th	4	Li_Rb_Si	1
Li_Mg_Mn	7			Al_Li	7	Ba_Bi_Ru	1	Pr_Sr	5					Cs_Mg_Na	4	La_Mn_Na_Si_W	1
Li_Mg_Zn	7			Li_Mg_Zn	7	Ca_Co_K_La_Mn	1	Ca_Ce_Na	5					Cs_Li_Mg	4	Ni_Ti	1
Li_Mn	7			Li_Mg_Mn	7	Li_Mg_Ti	1	Ba_Zr	5					La_Y	4	Al_Nd_Si	1
Mg_Mn_Na	7			Mg_Mn_Na	7	Bi_Nb_Pb	1	Rb_Zr	5					Ca_Ce	4	Ba_Mg_Si	1
Na_Si	7			Mn_Si	6	Ba_Sr_Ti	1	Si_Sm	5					Li_Mg_Na	4	K_Mn_Si_W	1
Al	6			Eu	6	K_Mg_Mn	1	Ag_Al_Ba	5					Fe_Li_Mg	4	Mo_Na_Si_V	1
Al_Co_Sr	6			Li_Ni_Ti	6	Na_W	1	Ca_La_Sr	5					Mg_Nd	4	La_Mn_Ti	1
Ca_K_Ni	6			Ca_K_Ni	6	Fe_Nd_Zn	1	Ba_Nd	5					Na_Pr	4	Li_Sn	1
Cs_Mg	6			Pr	6	La_Sr_Y	1	Co_Li_Mg	5					Sr_Zr	4	Ag_Al_Bi	1
Eu	6			Na_Pb_Si	6	Bi_Pb	1	K_Si	5					K_Mg	4	Al_K_Mn	1
K_La	6			K_La	6	Ca_K_Na_Nb	1	Li_Si	5					Ba_Gd	4	Mg_Si_Sr	1
Li_Ni_Ti	6			Nd_Sr	6	Dy_K_Ti	1	Cs_Mg	5					Ca_La_Mg	4	Al_Ca_Mg_Na	1
Mn_Na	6			Al_Co_Sr	6	Ag_Cu_Na	1	Ba_Ti	5					Li_Sr_Ti	4	Li_Mn_Si	1
Mn_Si	6			Mn_Na	6	Ca_Li_Mn	1	Ba_Gd	4					Li_Pr	3	Sn_Sr	1
Na_Pb_Si	6			Cs_Mg	6	Al_K_Pb	1	La_Th	4					Ce_Na	3	Cu_Si_Zn	1
Nd_Sr	6			Al_La_Si_Sr	5	Ba_Y_Zr	1	K_Mn_Si	4					Ca_Sm	3	Mn_Mo_Na_Si	1
Pr	6			Co_Li_Mg	5	La_Rb_Zr	1	Sr_Zr	4					Fe_Na	3	Ca_Si_Sr	1
Ag_Al_Ba	5			Cs_Li_Mg	5	K_Pr_Ti	1	Ca_La_Mg	4					Li_Y	3	Cs_Na_Si	1
Al_La_Si_Sr	5			Na	5	Eu_Gd_Nd_Sm_Tb	1	Li_Sr_Ti	4					Fe_La_Na	3	In_Li	1
Al_Na_Zn	5			Bi	5	Ba_Ce_La_Li	1	Mg_Nd	4					Ca_Ce_Li	3	Ba_Si_Sr	1
Ba_Nd	5			Yb	5	Bi_Er	1	Cs_Li_Mg	4					Ce_Li_Zn	3	Co_Mn_Si_W	1
Ba_Zr	5			Ca_La_Sr	5	K_Li_Na_Pr	1	Mn_Na_Si_W_Zr	4					Sm_Sr	3	Li_Na_Si_Ti	1
Bi	5			Ag_Al_Ba	5	Ba_Cu_Y	1	Li_Mg_Ni	4					Na_Sm	3	Al_Cu_Sr	1
Ca_Ce_Na	5			Cs_Mg_Na	5	K_Nd_Ti	1	La_Y	4					Mg_Zr	3	Ca_Ti	1
Ca_La_Sr	5			Li_Sm	5	Ba_Bi_La_Sb	1	Na_Pb_Si	4					Li_Mg_W	3	Co_K_Mo_Si_W	1
Co_Li_Mg	5			Rb_Zr	5	Al_Ba_La_Si	1	Sr_Th	4					Ca_Y	3	Ag_Al_Ca	1
Cs_Li_Mg	5			K_Si	5	Bi_Y	1	Cs_Mg_Na	4					Ba_La_Na	3	Sn_Y	1
Cs_Mg_Na	5			Si_Sm	5	Al_Si_Sr_Yb	1	Fe_Li_Mg	4					La_Mg_Na	3	Li_Mg_Si	1
Cs_Zr	5			Sr_Y	5	Bi_Nb_Sr	1	Na_Pr	4					Ce_Sr_Yb	3	Li_Sb_Si	1
K_Sb	5			Mo_Na	5	Bi_W	1	Li_Mg_Na	4					Ba_Mg	3	Al_Co	1
K_Si	5			K_Sb	5	Ba_Bi_Ni_Sb	1	K_Mg	4					La_Mn_Na	3	Mg_Pb_Si	1
Li	5			Li_Mg_Na	5	Bi_Pb_Sb	1	Ca_Ce	4					La_Li_Mg	3	Al_Li_Pb	1
Li_Mg_Na	5			Tb	5	Ba_Bi	1	Li_Ni_Ti	4					Mg_Mn_Na	3	Ca_Mn_Si_W	1
Li_Si	5			Li	5	Ca_Co_La_Li_Mn	1	Li_Si_W	3					Mg_Sr_Zr	3	Mo_Na_Si	1
Li_Sm	5			Li_Si	5	Bi_Li_Mg	1	Al_Ba_La	3					Ca_Pr	2	Si_Zn	1
Mo_Na	5			Ba_Nd	5	Al_Li_Mg_Mn	1	Fe_La_Na	3					Li_Mg_Si	2	Al_Li_Na	1
Na	5			Pb	5	Mn_Mo	1	Mg_Sr_Zr	3					Ce_Li_Sr	2	Al_K_Zn	1
Pb	5			Ba_Zr	5	Al_Er_Si_Sr	1	Li_Mg_W	3					Fe_Nd_Zn	2	Al_Li_Mg_Ni	1
Pr_Sr	5			Pr_Sr	5	Al_Li_Mg	1	Mn_Na_Ti	3					Mn_Na_W	2	Mn_Ni_Si_W	1
Rb_Zr	5			Ca_Ce_Na	5	Ge_Li	1	Al_Na_Pb	3					La_Li_Ti	2	Na_Ti	1
Si_Sm	5			Al_Na_Zn	5	Ce_K_Ti	1	Ba_Mg	3					Ba_Li_Sb_Ta	2	Al_K_W	1
Sr_Y	5			Cs_Zr	5	Pb_Ti	1	Li_Mg_Si	3					La_Zr	2	Fe_Na_Si_W	1
Tb	5			K_Mn_Si	4	Ce_K_La_Nd_Pr	1	Ce_Na	3					Mg_Rb	2	Li_Si_Sr	1
Yb	5			Al_La	4	Gd_K_Ti	1	Ca_Li_Ti	3					Mg_Sr	2	Al_Pd_Sr	1
Al_La	4			La_Y	4	Ce_La_Re	1	Li_Pr	3					Ba_K	2	Fe_Mn_Na_Si	1
Ba_Gd	4			Mg_Sn	4	Li_Mg_Na	1	La_Mn_Na	3					Bi_La	2	Na_Rb_Si	1
Bi_Ca_Li	4			Na_Ni_Ti	4	Cs_Li_Mg	1	Mn_Si_W	3					Nd_Zr	2	Al_Si_Sr	1
Ca_Ce	4			La_Th	4	Ag	1	K_Ti	3					Co_Fe_Sr	2	Ba_Mn_Si_W	1
Ca_La_Mg	4			Sr_Zr	4	Ca_Co_La_Mn_Na	1	Na_Sm	3					Ca_Nd	2	Na_Si_Zn	1
Fe_Li_Mg	4			Na_Pr	4	Fe_La_Nb	1	La_Li_Mg	3					Al_Li_Mg_Zn	2	Al_Ce	1
K_Mg	4			Li_Mg_Si	4	Ca_Pb_Si	1	Co_Mo_Si_W	3					Ag_La	2	La_Ti	1
K_Mn_Si	4			Ca_La_Mg	4	Bi_Li	1	Sm_Sr	3					Pb_Sr	2	Li_Mn_Ti	1
La_Th	4			Mg_Nd	4	Ba_Bi_Nb	1	Fe_Na	3					Ca_Rb	2	Al_La_Si	1
La_Y	4			K_Mg	4	Ca_Co_La_Mn	1	Ce_Li_Zn	3					Ba_Ce_Li	2	Li_Na_Ta	1
Li_Mg_Ni	4			Ba_Gd	4	Ca_K_Nb	1	Mg_Zr	3					Li_Nd	2	Cs_K_Si	1
Li_Mg_Si	4			Li_Mg_Ni	4	Ca_V_Zr	1	Ce_Sr_Yb	3					K_Mg_Ni	2	Rb_Si	1
Li_Sr_Ti	4			Li_Sr_Ti	4	Bi_Na	1	Mg_Mn_Na	3					Sr_Yb	2	Ba_Ca_Si	1
Mg_Nd	4			Mn	4	Ca_Co_Cs_La_Mn	1	Ba_La_Na	3					Co_Mg	2	Li_Na_Si	1
Mg_Sn	4			Fe_Li_Mg	4	Cs_Mg	1	Na_Nb	3					Ba_Li_Nb_Sb	2	Ag_Al_Na	1
Mn	4			Ca_Ce	4	Al_Ce_Si_Sr	1	Al_Na	3					Ce_La	2	Co_Na_Si_W	1
Mn_Na_Si_W_Zr	4			Mn_Na_Si_W_Zr	4	Al_Si_Sm_Sr	1	Li_Y	3					Ba_Pr	2	Al_Bi_K	1
Na_Ni_Ti	4			Bi_Ca_Li	4	Ba_Bi_Pb	1	Ag_Al	3					Gd_Mn_Na	2	Rb_Si_W	1
Na_Pr	4			Sr_Th	4	Li_Mn_Ti	1	Ca_Y	3					Al_Ca_Li	2	Ca_Cs_Nb	1
Sr_Th	4			Ca_Li_Ti	3	Bi_Sn	1	Ca_Ce_Li	3					La_Na_Zn	2	Li_Na_Nb	1
Sr_Zr	4			Fe_Nd_Zn	3	Cs_Rb_Si	1	Ca_Sm	3					Ba_Ca_Ti	2	Fe_Si	1
Ag_Al	3			K_Ti	3	Ca_Co_Sr_Ti	1	La_Mg_Na	3					Mg_Na_Ni	2	Al_Ba_Co	1
Al_Ba_La	3			Dy	3	Bi_K	1	Co_Si	3					Eu_Mg	2	Ca_Na_Ti	1
Al_Na	3			Mn_Si_W	3	La_Rb_Ti	1	Eu_Sr	2					Ca_Th	2	K_Nb_Sr	1
Al_Na_Pb	3			Ce_La_Re	3	Ba_Sn_Ti	1	K_Si_W	2					Na_Sr	2	Mg_Si_W	1
Ba_La_Na	3			Ce_Li_Zn	3	Bi_Ca_Nb	1	Ca_Sr	2					Ba_Na_Sb_Ta	2	Si_Sr	1
Ba_Mg	3			Ca_Ce_Li	3	Ba_Bi_Ru_Sb	1	Mg_Mn	2					Ca_Li_Ti	2	Ca_Nb	1
Ba_Sn_Y	3			Li_Mg_W	3	Al_La_Mg_Si	1	Gd_Sr	2					Ca_Zn	2	Al_Rh_Sr	1
Ca_Ce_Li	3			Co_Si	3	Mg_W	1	Al_La_Si_Sr	2					Ca_Li_Pb	2	Na_Si_W_Zn	1
Ca_Li_Ti	3			La_Mg_Na	3	Fe_Mg	1	La_Na_Zn	2					Mn_Na_Sn	2	Al_Co_Li_Mg	1
Ca_Si	3			Mn_Na_Ti	3	Al_Cr_Fe	1	Ba_K	2					Ce_Mg	2	Ca_K_Ta	1
Ca_Sm	3			Ag_Al	3	K_Sm_Ti	1	Ag_Al_K	2					Mg_Mn_Na_W	2	K_Li_Si	1
Ca_Y	3			Ce_Sr_Yb	3	Na_Rb_Si_Ti	1	Dy_Sr	2					Mg_Yb	2	Cs_Li_Si	1
Ce_La_Re	3			Al_Na_Pb	3	Ba_Bi_Ta	1	Ag_La	2					Eu_Sr	2	Al_Ni_Sr	1
Ce_Li_Zn	3			Li_Pr	3	Li_Mg_Si	1	Ba_Na_Sb_Ta	2					Ce_La_Re	2	Mg_Si	1
Ce_Na	3			Fe_La_Na	3	Al_Li_Pb	1	Nd_Ni	2					Mg_Mn	2	K_Na_Nb	1
Ce_Sr_Yb	3			Li_Si_W	3	Bi_Lu	1	Ca_Nd	2					K_Mn	2	La_Li_Mn_Ti	1
Co_Mo_Si_W	3			Fe_Na	3	Al_Ca_La_Si	1	Ce_La_Nd_Pr	2					Ca_Sr	2	K_Na_Si	1
Co_Si	3			Ca_Y	3	Al_Gd_Si_Sr	1	Na_Y	2					Er_Sr	2	Li_Si_Ti	1
Dy	3			La_Mn_Na	3	Na_Nb_Sc	1	Na_Sr	2					Dy_Sr	2	Al_Cu	1
Fe_La_Na	3			Tm	3	Cu_Mg	1	Mg_Na_Ni	2					Ce_La_Nd_Pr	2	Ca_Si_W	1
Fe_Na	3			K_Pb	3	Ba_Bi_Sb	1	Ce_La	2					Gd_Sr	2	K_Nb	1
Fe_Nd_Zn	3			Zn	3	Ca_Co_La_Mn_Rb	1	Mg_Yb	2					La_Na_Nb	2	Cs_Si_W	1
K	3			Ce_Na	3	Al_Li_Mg_Ni	1	Al_Co_Mo_Si_W	2					Mn_Na_Ti	2	Al_Fe_Sr	1
K_Pb	3			Mg_Sr_Zr	3	Pb_Si_W	1	Mn_Na_W	2					Ba_Co_Fe	2	Mn_Na_Ti	1
K_Ti	3			La_Li_Mg	3	La_Sr_Zr	1	Ce_Mg	2					Nd_Ni	2	Mn_Na_Nb_Si_W	1
La_Li_Mg	3			Ca_Sm	3	Al_Pb_Si	1	Fe_Nd_Zn	2					Sm_Zr	2	Rb_Ti	1
La_Mg_Na	3			Ca_Si	3	Mn_Mo_Na	1	Na_Ni_Ti	2					Mn_Na_Ta	2	Ca_Li_Si	1
La_Mn_Na	3			Sm_Sr	3			Co_Fe_Sr	2					Na_Y	2	Ag_Al_Cs	1
Li_Mg_W	3			Ba_La_Na	3			Ce_La_Re	2					Co_Li	2	K_Ti_W	1
Li_Pr	3			Al_Na	3			Ba_Co_Fe	2					Fe_Li	2	Mn_Ti	1
Li_Si_W	3			Co_Mo_Si_W	3			La_Na_Nb	2					La_Ni_Sr	2	Ca_Mg_Ti	1
Li_Y	3			Ba_Sn_Y	3			Mg_Sm	2					Ca_Li_Pr	2	Na_Si_Zr	1
Mg_Sr_Zr	3			Na_Nb	3			Ca_Rb	2					Mg_Sm	2	Al_Mn_Si_W	1
Mg_Zr	3			Li_Y	3			Li_Mn_Si_W	2					Li_Sr	1	Fe_Mn_Si_W	1
Mn_Na_Ti	3			Mg_Zr	3			Nd_Zr	2					Ca_Co_K	1	Al_Li_Mg	1
Mn_Si_W	3			Na_Sm	3			Co_Li_Na_Si	2					Ba_Ca_Li_Ti	1	Co_Na_Si	1
Na_Nb	3			Al_Ba_La	3			Er_Sr	2					Fe_Mg_Sr	1	Ca_Mg_Si	1
Na_Sm	3			Ba_Mg	3			Al_Li_Mg_Zn	2					Ni_Sr	1	Ag_Al_Li	1
Si_V	3			K	3			Ca_Li_Pr	2					Y_Zr	1	K_Rb_Si	1
Si_W	3			Er	2			La_Ni_Sr	2					La_Na_Zr	1	Al_Ca_Pb	1
Sm_Sr	3			Bi_Y	2			K_Mn	2					Cr_K	1	Al_Bi	1
Tm	3			Ag_Al_Pr	2			Sr_Yb	2					Ba_Li_Mg	1	Ca_Si	1
Zn	3			Bi_La	2			Al_Ca	2					Co_K_Na_Zr	1	Ca_Li_Ti	1
Ag_Al_K	2			Mg_Rb	2			Bi_La	2					Ba_Na_Sr_Ti	1	Na_Si_V_W	1
Ag_Al_Pr	2			Al_Nd_Si_Sr	2			Ca_Th	2					Li_Mg_Zr	1	Al_Cd	1
Ag_La	2			Al_Bi	2			K_Mo_Si_V_W	2					Cs_Mg_Rb	1	Cr_Na_Si_W	1
Ag_Na	2			Mn_Na_Sn	2			Ce_Li_Sr	2					Ba_Rb	1
Al_Bi	2			Al_Li_Mg_Ni	2			Mn_Na_Ta	2					Ce_Na_W	1
Al_Ca	2			La_Zr	2			La_Li_Ti	2					Na_Tb_W	1
Al_Ca_Li	2			Cs	2			Mg_Rb	2					Be_Li	1
Al_Co_Mo_Si_W	2			Ca_Zn	2			Ba_Ca_Ti	2					Li_Mg_Y	1
Al_Li_Mg_Ni	2			Eu_Mg	2			Fe_Li	2					Ag_Pr	1
Al_Li_Mg_Zn	2			La_Na_Nb	2			Al_Mg	2					Ce_Ni	1
Al_Li_Pb	2			Ca_Rb	2			Pb_Sr	2					K_Mg_W	1
Al_Mg	2			Ce_Li_Sr	2			Ba_Li_Sb_Ta	2					Ba_Na	1
Al_Mn	2			Mg_Mn_Na_W	2			Al_Ni_Sr	2					La_Na_V	1
Al_Nd_Si_Sr	2			K_Mg_Ni	2			Co_Mg	2					Ba_Na_Pr	1
Al_Ni_Sr	2			K_Sb_Si	2			Al_Ca_Li	2					Ba_Th	1
Al_Rh_Sr	2			Mg_Sm	2			Ba_Pr	2					Mn_Na_Sm	1
Al_Zn	2			K_Si_W	2			Li_Nd	2					Ca_Pb_Si	1
Ba_Ca_Ti	2			La_Na_Zn	2			Ca_Pr	2					Li_Na_Pr	1
Ba_Ce_Li	2			Sn_Sr	2			Co_Li	2					Ba_Mg_Ti	1
Ba_Co_Fe	2			Ba_Na_Sb_Ta	2			Ba_Sn_Y	2					Li_Mg_Sm	1
Ba_K	2			Bi_Ge	2			Ba_Li_Nb_Sb	2					Cs_K_Mg	1
Ba_Li_Nb_Sb	2			Sm_Zr	2			K_Sb_Si	2					K_Mg_Rb	1
Ba_Li_Sb_Ta	2			Ho	2			Eu_Mg	2					Ba_Mg_Na	1
Ba_Mg_Zr	2			Ba_Sr_Ti	2			La_Zr	2					Ni_Sm	1
Ba_Na_Sb_Ta	2			Cs_Si	2			K_Mg_Ni	2					Ba_Tb	1
Ba_Pr	2			Ag_Na	2			Ca_Li_Pb	2					Nd_Zn	1
Ba_Si	2			Al_Ni_Sr	2			Gd_Mn_Na	2					Dy_Zr	1
Ba_Sr_Ti	2			Th	2			Ca_Zn	2					Ba_Li	1
Be	2			Mg_Mn	2			Sm_Zr	2					Na_Nb_Y	1
Bi_Ca_Na	2			La_Li_Ti	2			Al_Mn	2					Mg_Y	1
Bi_Ge	2			Ca_Th	2			Cs_Si	2					Fe_La	1
Bi_La	2			Li_Mn_Si_W	2			Ba_Ce_Li	2					Ba_Na_Ti	1
Bi_Mg	2			Be	2			Ba_Si	2					Eu_Zr	1
Bi_Sm_Y	2			Sr_Ti	2			Mg_Sr	2					Dy_Li_Mg	1
Bi_Y	2			Al_Li_Mg_Zn	2			Ag_Al_Pr	2					Fe_Zn	1
Ca_Cs	2			Na_Y	2			Mn_Na_Sn	2					Na_Nb_Sm	1
Ca_Li_Pb	2			Ag_Al_K	2			Mg_Mn_Na_W	2					Fe_Sr	1
Ca_Li_Pr	2			Fe_Li	2			Cs_Na_Si	1					K_Li_Mn_Na	1
Ca_Nd	2			Mg_Sr	2			Na_W_Yb	1					Ca_Na_Pr	1
Ca_Pb_Si	2			Ba_Li_Nb_Sb	2			Ca_Si_W	1					Al_La_Na	1
Ca_Pr	2			Nd_Zr	2			Ca_Mg_Si	1					La_Nd_Pr	1
Ca_Rb	2			Al_Li_Pb	2			Ba_Na_Nb_Sb	1					Li_Mg_Nd_Sr	1
Ca_Sr	2			Ca_Cs	2			Fe_Sr	1					K_Mg_Na	1
Ca_Th	2			Co_Li_Na_Si	2			Na_Nb_Sm	1					K_Zn	1
Ca_Zn	2			Mg_Yb	2			Li_Na_Si	1					Ca_K_Na_Sr	1
Ce_La	2			Nd_Ni	2			Mg_Si_W	1					Cs_Li_Zn	1
Ce_La_Nd_Pr	2			Dy_Sr	2			Ag_Al_Bi	1					Ca_Ce_Li_Mg	1
Ce_Li_Sr	2			Er_Sr	2			Al_Li_Sm	1					Ba_Nb_Ni_Sb	1
Ce_Mg	2			Sr_Yb	2			Li_Mg_Sm_Sr	1					Na_Tb	1
Co_Fe_Sr	2			Mg_Na_Ni	2			La_Na_Y	1					Al_Ba_Y	1
Co_Li	2			La_Ti	2			Ce_Li_Sr_Yb	1					Co_Sr	1
Co_Li_Na_Si	2			Ce_Mg	2			Co_Sr	1					Ca_Ni	1
Co_Mg	2			Ca_Sr	2			Mg_Mo_Sr	1					Ca_Cs	1
Cs	2			Ca_Li_Pb	2			K_Pr	1					La_Nd	1
Cs_Si	2			Ce_La_Nd_Pr	2			Al_Fe_Sr	1					Ca_Yb	1
Dy_Sr	2			La_Sr_Zr	2			Li_Mg_Sm	1					Ce_Li	1
Er	2			K_La_Ti	2			K_Mn_Si_W	1					Al_Co_Sr	1
Er_Sr	2			Pb_Sr	2			Cr_Na_Si_W	1					Li_Mg_Pt_V	1
Eu_Mg	2			Co_Fe_Sr	2			Ce_Sr	1					Mg_Mn_Na_Si	1
Eu_Sr	2			Li_Mn_Ti	2			Ho_Li	1					Al_Li_Zn	1
Fe_Li	2			Al_Ca	2			Ce_La_Li_Nd_Pr	1					La_Sr_Th	1
Gd_Mn_Na	2			Al_Rh_Sr	2			Co_K_Na_Zr	1					Li_Mg_Rb	1
Gd_Sr	2			Ba_Co_Fe	2			Ca_Si_Sr	1					Ce_La_Li_Nd_Pr	1
Ho	2			Mn_Na_W	2			Cu_La	1					Au_Ca_La	1
K_La_Ti	2			Na_Sr	2			Ag_Al_Cs	1					Al_La_Mg	1
K_Mg_Ni	2			Al_Co_Mo_Si_W	2			Al_La_Si	1					Ba_La_Li	1
K_Mn	2			Ca_Li_Pr	2			Al_Cd	1					Li_Mg_Sm_Sr	1
K_Mo_Si_V_W	2			Co_Mg	2			Mn_Ni_Si_W	1					Ba_Ga	1
K_Sb_Si	2			K_Mo_Si_V_W	2			K_Li_Mg	1					Ca_Zr	1
K_Si_W	2			Na_Pb_Ti	2			Li_Th	1					Eu_Gd_Sm_Tb_Y	1
La_Li_Ti	2			Ce_La	2			Al_Co	1					Mg_V_Zr	1
La_Na_Nb	2			Mn_Na_Ta	2			Al_Ba_Co	1					Sr_Tm	1
La_Na_Zn	2			Ba_K	2			Ce_Na_Nb	1					Ce_Zn	1
La_Ni_Sr	2			K_Mn	2			Al_K_W	1					La_Mn_Sr	1
La_Sr_Zr	2			Ba_Mg_Zr	2			Ba_Na	1					Al_K_La	1
La_Ti	2			Ba_Li_Sb_Ta	2			Li_Na_Ta	1					Ba_Cs_La	1
La_Zr	2			Ba_Ce_Li	2			Ce_Zn	1					Al_Mn_Na	1
Li_Mn_Si_W	2			Ca_Nd	2			Ca_Pb_Si	1					Na_Nd_W	1
Li_Mn_Ti	2			Al_Zn	2			Al_Bi_K	1					K_Pr	1
Li_Nd	2			Li_Nd	2			Cs_Si_W	1					Al_Mg_Sr	1
Mg_Mn	2			Ca_Pb_Si	2			Al_Bi	1					Ba_Ca_Li	1
Mg_Mn_Na_W	2			Al_Mg	2			Al_Si_Sr	1					Ba_Mg_Sr_Ti	1
Mg_Na_Ni	2			Eu_Sr	2			Na_Si_W_Zn	1					Sr_Zn	1
Mg_Rb	2			Co_Li	2			Na_Ti	1					Ag_Ba	1
Mg_Sm	2			La_Ni_Sr	2			Ca_Na_Ti	1					Li_Zn_Zr	1
Mg_Sr	2			Bi_Sm_Y	2			Na_Si_Zr	1					La_Na_Y	1
Mg_Yb	2			Si_Sr	2			Co_Fe	1					Na_Sm_W	1
Mn_Na_Sn	2			Ca_Pr	2			Ni_Ti	1					Al_Ba_La	1
Mn_Na_Ta	2			Al_Mn	2			Mg_Y	1					Ca_La_Pb	1
Mn_Na_W	2			Gd_Mn_Na	2			Cr_K	1					Ca_Mg_Zr	1
Na_Pb_Ti	2			Bi_Ca_Na	2			Al_Cu	1					La_Na_W	1
Na_Sr	2			Ba_Pr	2			Ce_Na_W	1					Na_W_Yb	1
Na_Y	2			Gd_Sr	2			Na_Rb_Si	1					Co_Fe	1
Nb	2			Ag_La	2			K_Sr	1					Li_Mg_Sr	1
Nd_Ni	2			Bi_Mg	2			La_Na_Ti	1					Ho_Sr	1
Nd_Zr	2			Al_Ca_Li	2			Cd_Li_Mg	1					Na_Nd	1
Pb_Sr	2			Ba_Ca_Ti	2			La_Li_Mg_Sr	1					Ba_Cu_La	1
Si_Sr	2			Ba_Si	2			Bi_Ca	1					Na_Pb_Si_Zn	1
Sm_Zr	2			Na_Si_Zn	1			Na_Pr_W	1					Ca_K_Pb	1
Sn	2			Li_Na_Nb	1			Dy_Li_Mg	1					Al_Ni_Sr	1
Sn_Sr	2			Al_Ca_Pb	1			Ba_Sr_Ti	1					Ce_Sr	1
Sr_Ti	2			Al_Co	1			La_Sr_Th	1					Ce_Li_Sr_Yb	1
Sr_Yb	2			Ca_Co_Cs_La_Mn	1			Fe_Zn	1					Li_Th	1
Th	2			Ba_Bi_Ru	1			Na_Tb_W	1					Ba_Ca_K_Ni	1
Ag	1			Bi_Sn	1			Ba_Nb_Ni_Sb	1					Ba_Li_Sr_Ti	1
Ag_Al_Bi	1			Al_Ca_La_Si	1			Al_Cu_Sr	1					Ho_Li	1
Ag_Al_Ca	1			Bi_Pb_Sb	1			Dy_Na_W	1					Mn_Nd	1
Ag_Al_Cs	1			Ca_Nb	1			Mo_Na_Si_V	1					Mg_Na_Sr	1
Ag_Al_Li	1			Mg_Si_W	1			Li_Sb_Si	1					Mg_Pr	1
Ag_Al_Na	1			Ca_Co_Fe	1			Ba_Na_Ti	1					Bi_Pr	1
Ag_Ba	1			K_Nb	1			Ba_Mn_Si_W	1					K_La_Sr_Zr	1
Ag_Cu_Na	1			Ca_Ti_V	1			Ba_La_Li	1					Mg_Mo_Sr	1
Ag_Mn	1			Cr_K	1			Ba_Mg_Zr	1					Ce_Na_Nb	1
Ag_Pr	1			Li_Na_Ta	1			Ba_Rb	1					Na_Yb	1
Al_Ba_Co	1			Ca_Co_La_Mn_Na	1			Ca_Na_Pr	1					La_Ni	1
Al_Ba_La_Si	1			Al_Ba_Y	1			Ba_Mg_Si	1					Ba_Zn	1
Al_Ba_Y	1			Mn_Ni_Si_W	1			Al_La_Mg	1					La_Li_Mg_Sr	1
Al_Bi_K	1			Ag_Al_Li	1			Ba_Li	1					Gd_K	1
Al_Ca_La	1			Ca_Co_La_Li_Mn	1			Li_Na_Nb	1					Al_Ca_La	1
Al_Ca_La_Si	1			Ca_Co_K	1			Ca_Li_Si	1					Ag_Mn	1
Al_Ca_Mg_Na	1			Sn_Y	1			Ba_K_Ni	1					La_Sr_Zr	1
Al_Ca_Pb	1			Bi_Pb	1			Cs_Li_Si	1					Na_Pr_W	1
Al_Ca_V	1			Li_Rb_Si	1			Li_Mg_Y	1					Gd_Zr	1
Al_Cd	1			Ba_Zn	1			Co_Na_Si_W	1					K_La_Zr	1
Al_Ce	1			Ca_Mg_Zr	1			Bi_Y	1					Cd_Li_Mg	1
Al_Ce_Si_Sr	1			Ca_Si_Sr	1			Rb_Si_W	1					Ba_Ca_Mg_Ti	1
Al_Co	1			Ce_K_La_Nd_Pr	1			Cs_K_Mg	1					Ba_Na_Nb_Sb	1
Al_Co_Li_Mg	1			Al_Na_Sm	1			Fe_Mn_Na_Si	1					Mg_Nb_Sr	1
Al_Cr_Fe	1			Al_K	1			Mn_Mo_Na_Si	1					Ba_Ni_Sb_Ta	1
Al_Cu	1			Ca_Zr	1			Ba_Cs_La	1					Bi_Y	1
Al_Cu_Sr	1			Cs_Rb_Si	1			Li_Si_Sr	1					Mg_Na_Rb	1
Al_Er_Si_Sr	1			Li_Mg_Zr	1			K_Na_Si	1					Dy_Na_W	1
Al_Fe_Sr	1			Ho_Sn	1			Ce_Ni	1					Ba_K_Ni	1
Al_Gd_Si_Sr	1			Li_Sb_Te	1			Fe_Mn_Si_W	1					Cu_La	1
Al_K	1			Ba_Ca_K_Ni	1			Ce_Li	1					Ba_Mg_Zr	1
Al_K_La	1			Al_Bi_K	1			Ca_Cs_Nb	1					K_Li_Mg	1
Al_K_Mn	1			Eu_Ti	1			Cu_Si_Zn	1					La_Mg_Sr	1
Al_K_Pb	1			K_Mg_W	1			Ba_Ca_Li	1					Ba_Fe_La_Li	1
Al_K_W	1			Na_W_Yb	1			Ca_K_Na_Sr	1					Ba_Sr_Ti	1
Al_K_Zn	1			Fe_La_Nb	1			Gd_Zr	1					K_Sr	1
Al_La_Li	1			Al_La_Na	1			Al_K_La	1					La_Na_Ti	1
Al_La_Mg	1			Ce_Li_Sr_Yb	1			Ba_Na_Sr_Ti	1					La_Zn	1
Al_La_Mg_Si	1			Al_Ca_La	1			Na_Sm_W	1					Al_La_Li	1
Al_La_Na	1			Cu_Si_Zn	1			Ca_La_Pb	1					La_Na_Ta	1
Al_La_Si	1			Ag_Mn	1			Rb_Si	1					Bi_Ca	1
Al_Li_Mg_Mn	1			Bi_Li	1			Ag_Al_Li	1					La_Pb	1
Al_Li_Na	1			Na_Nb_Sm	1			La_Ni	1
Al_Li_Sm	1			K_Na_Si	1			Al_Ce	1
Al_Li_Zn	1			Sm_Sn	1			K_Li_Si	1
Al_Mg_Sr	1			Li_Sr	1			Al_La_Na	1
Al_Mn_Na	1			Na_Si_V_W	1			Ca_Si	1
Al_Mn_Si_W	1			Bi_K	1			Na_Nd_W	1
Al_Mo	1			Ba_Si_Sr	1			Eu_Gd_Sm_Tb_Y	1
Al_Na_Pb_Si	1			Co_Na_Si_W	1			Ca_Nb	1
Al_Na_Sm	1			Ba_Ni_Sb_Ta	1			Mn_Na_Nb_Si_W	1
Al_Nd_Si	1			Be_Li	1			Li_Na_Si_Ti	1
Al_Pb_Si	1			Na_W	1			Ca_Ni	1
Al_Pd_Sr	1			Ca_K_Ta	1			Al_K_Mn	1
Al_Pt	1			Mg_V	1			Cs_Li_Zn	1
Al_Sb	1			Al_K_W	1			Al_Nd_Si	1
Al_Si	1			Mg_Si_Sr	1			La_Nd	1
Al_Si_Sm_Sr	1			Ca_Si_V	1			Li_Mg_Zr	1
Al_Si_Sr	1			Ba_Th	1			Ag_Al_Ca	1
Al_Si_Sr_Yb	1			Ba_Tb	1			Ba_Zn	1
Al_Sn	1			Nd_Zn	1			Sn_Sr	1
Al_Ti	1			Dy_Na_W	1			Ca_Mn_Si_W	1
Al_Zr	1			Ba_Na	1			Au_Ca_La	1
Au_Ca_La	1			Ba_Ca_Mg_Ti	1			Mg_Na_Sr	1
Ba_Bi	1			Ba_Sn	1			Al_Ca_La	1
Ba_Bi_La_Sb	1			Gd_Ti	1			Al_Rh_Sr	1
Ba_Bi_Nb	1			Al_Ba_La_Si	1			K_Na_Nb	1
Ba_Bi_Ni_Sb	1			Cd	1			Cs_Mg_Rb	1
Ba_Bi_Pb	1			Ce_La_Li_Nd_Pr	1			Ba_Ca_Mg_Ti	1
Ba_Bi_Ru	1			Cs_Mg_Rb	1			Gd_K	1
Ba_Bi_Ru_Sb	1			K_La_Zr	1			Li_Rb_Si	1
Ba_Bi_Sb	1			Bi_Ca_Nb	1			Mg_Pb_Si	1
Ba_Bi_Ta	1			Dy_Li_Mg	1			Ni_Sr	1
Ba_Ca_K_Ni	1			Li_Sb_Si	1			Ba_Mg_Ti	1
Ba_Ca_Li	1			Ba_Li_Sr_Ti	1			K_La_Zr	1
Ba_Ca_Li_Ti	1			Ca_Mn_Si_W	1			La_Mg_Sr	1
Ba_Ca_Mg_Ti	1			Ca_Yb	1			Ag_Pr	1
Ba_Ca_Si	1			Ba_Sn_Ti	1			Ho_Sr	1
Ba_Ce_La	1			Ba_Pb	1			Mg_Nb_Sr	1
Ba_Ce_La_Li	1			Ba_Li	1			Ag_Mn	1
Ba_Cs_La	1			Co_K_Na_Zr	1			Ba_Mg_Sr_Ti	1
Ba_Cu_La	1			Ba_Mn_Si_W	1			K_Nb	1
Ba_Cu_Y	1			Li_Si_Sr	1			La_Na_W	1
Ba_Fe_La_Li	1			Ba_K_Ni	1			Al_Mg_Sr	1
Ba_Ga	1			Li_Mg_Rb	1			Li_Zn_Zr	1
Ba_K_Ni	1			Mg_Na_Rb	1			Ba_Tb	1
Ba_La_Li	1			Li_Mg_Ti	1			Co_Mn_Si_W	1
Ba_Li	1			Mg_Pr	1			Cs_K_Si	1
Ba_Li_Mg	1			Ca_Mg_Si	1			Li_Mg_Rb	1
Ba_Li_Sr_Ti	1			Mn_Ti	1			Sr_Tm	1
Ba_Mg_Na	1			Ba_Bi_La_Sb	1			La_Mn_Ti	1
Ba_Mg_Si	1			La_Na_Ta	1			Ba_Fe_La_Li	1
Ba_Mg_Sm	1			Fe_Sr	1			Ca_Mg_Ti	1
Ba_Mg_Sr_Ti	1			Co_Fe	1			Fe_Na_Si_W	1
Ba_Mg_Ti	1			Ba_Ce_La	1			Li_Mg_Pt_V	1
Ba_Mn_Si_W	1			Na_Pb_Si_Zn	1			K_Rb_Si	1
Ba_Na	1			Ca_Na_Ti	1			Na_Nd	1
Ba_Na_Nb_Sb	1			K_Mg_Mn	1			Ca_Mg_Zr	1
Ba_Na_Pr	1			Fe_Mg	1			Al_Li_Na	1
Ba_Na_Sr_Ti	1			Mg_Nb_Sr	1			La_Li_Mn_Ti	1
Ba_Na_Ti	1			Al_Zr	1			Ba_Th	1
Ba_Nb_Ni_Sb	1			Ag_Al_Cs	1			Ca_K_Pb	1
Ba_Ni_Sb_Ta	1			Al_K_La	1			Sn_Y	1
Ba_Pb	1			Li_Mg_Sm_Sr	1			Li_Mg_Sr	1
Ba_Rb	1			Al_Pb_Si	1			Bi_Pr	1
Ba_Si_Sr	1			Al_K_Mn	1			Ba_Ni_Sb_Ta	1
Ba_Sn	1			Ca_Mg_Ti	1			K_Ti_W	1
Ba_Sn_Ti	1			Ba_Bi	1			Na_Si_Zn	1
Ba_Tb	1			Fe_Mn_Si_W	1			Ca_K_Ta	1
Ba_Th	1			Bi_Pr	1			Li_Mg_Nd_Sr	1
Ba_V	1			Ba_Cu_Y	1			Li_Sr	1
Ba_Y_Zr	1			Bi_Li_Mg	1			Ca_Co_K	1
Ba_Zn	1			Bi_Nb_Sr	1			Ca_Ce_Li_Mg	1
Be_Li	1			Al_Si_Sr_Yb	1			Li_Mn_Ti	1
Bi_Ca	1			Al_Si_Sr	1			La_Na_Zr	1
Bi_Ca_Nb	1			K_Mg_Rb	1			La_Ti	1
Bi_Er	1			Mg_Mn_Na_Si	1			Al_Ba_Y	1
Bi_K	1			Ho_Ti	1			K_Mg_W	1
Bi_Li	1			Al_Cu	1			Ba_Ca_K_Ni	1
Bi_Li_Mg	1			Cu_Mg	1			Li_Si_Ti	1
Bi_Li_Mo	1			Cs_Na_Si	1			K_Mg_Rb	1
Bi_Lu	1			Al_La_Si	1			Mg_V_Zr	1
Bi_Na	1			Mn_Nd	1			K_La_Sr_Zr	1
Bi_Nb_Pb	1			Al_Na_Pb_Si	1			Dy_Zr	1
Bi_Nb_Sr	1			Ba_Na_Sr_Ti	1			In_Li	1
Bi_Pb	1			Ca_Co_La_Mn	1			Na_Si_V_W	1
Bi_Pb_Sb	1			Ce_Na_Nb	1			La_Nd_Pr	1
Bi_Pr	1			Al_Mg_Sr	1			Na_Nb_Y	1
Bi_Sm	1			Fe_Mg_Sr	1			K_Zn	1
Bi_Sn	1			Al_Li_Sm	1			Mg_Na_Rb	1
Bi_W	1			Ca_K_Pb	1			Ca_Yb	1
Ca_Ce_Li_Mg	1			La_Na_Zr	1			Al_Li_Pb	1
Ca_Co_Cs_La_Mn	1			Cu_La	1			La_Na_V	1
Ca_Co_Fe	1			Al_Mn_Si_W	1			Na_Tb	1
Ca_Co_K	1			Gd_Sn	1			Mg_Si_Sr	1
Ca_Co_K_La_Mn	1			Mg_Si	1			Al_Mn_Na	1
Ca_Co_La_Li_Mn	1			Li_Th	1			La_Mn_Sr	1
Ca_Co_La_Mn	1			Al_Ce_Si_Sr	1			La_Mn_Na_Si_W	1
Ca_Co_La_Mn_Na	1			Al_Li_Zn	1			Ba_Si_Sr	1
Ca_Co_La_Mn_Rb	1			Ag	1			Mo_Na_Si	1
Ca_Co_Sr_Ti	1			Na_Ti	1			Fe_Mg_Sr	1
Ca_Cs_Nb	1			Sc	1			Li_Mn_Si	1
Ca_K_Na_Nb	1			Ca_Co_K_La_Mn	1			Ca_Cs	1
Ca_K_Na_Sr	1			Ba_Li_Mg	1			Al_Ca_Pb	1
Ca_K_Nb	1			Mn_Na_Sm	1			Fe_Si	1
Ca_K_Pb	1			Na_Nd	1			Mn_Na_Sm	1
Ca_K_Ta	1			K_La_Nb	1			Be_Li	1
Ca_La_Pb	1			Bi_Li_Mo	1			Al_La_Li	1
Ca_Li_Mn	1			Ba_V	1			La_Zn	1
Ca_Li_Si	1			Al_K_Pb	1			Si_Sr	1
Ca_Mg_Si	1			Na_Sm_W	1			Mn_Nd	1
Ca_Mg_Ti	1			Ni_Ti	1			Ca_Ti	1
Ca_Mg_Zr	1			Mg_W	1			Si_Zn	1
Ca_Mn_Si_W	1			Al_K_Zn	1			Co_K_Mo_Si_W	1
Ca_Na_Pr	1			Nd_Sn	1			Al_Mn_Si_W	1
Ca_Na_Ti	1			Bi_Lu	1			Mg_Si	1
Ca_Nb	1			Ag_Pr	1			Ba_Ca_Li_Ti	1
Ca_Ni	1			Bi_Na	1			Ag_Ba	1
Ca_Si_Sr	1			Li_Na_Si	1			Ba_Li_Mg	1
Ca_Si_V	1			Ca_Ti	1			Al_Li_Zn	1
Ca_Si_W	1			K_Sm_Ti	1			Fe_La	1
Ca_Ti	1			Na_Nb_Sc	1			La_Pb	1
Ca_Ti_V	1			Cs_Li_Zn	1			K_Mg_Na	1
Ca_V	1			Na_Tb	1			Eu_Zr	1
Ca_V_Zr	1			Ca_Si_W	1			Y_Zr	1
Ca_Yb	1			Ba_Na_Ti	1			Na_Yb	1
Ca_Zr	1			Na_Si_W_Zn	1			Al_Ca_Mg_Na	1
Cd	1			Ba_Mg_Si	1			Na_Pb_Si_Zn	1
Cd_Li_Mg	1			Mg_Ti_V	1			Ca_Zr	1
Ce_K_La_Nd_Pr	1			Na_Nd_W	1			Ba_Ga	1
Ce_K_Ti	1			Ba_Y_Zr	1			Mg_Pr	1
Ce_La_Li_Nd_Pr	1			Na_Pr_W	1			Al_Pd_Sr	1
Ce_Li	1			Ce_Zn	1			Ba_Ca_Si	1
Ce_Li_Sr_Yb	1			Li_Mn_Mo	1			Mn_Ti	1
Ce_Na_Nb	1			Al_Cr_Fe	1			Ba_Cu_La	1
Ce_Na_W	1			K_Pr_Ti	1			Li_Sn	1
Ce_Ni	1			La_Na_W	1			Mg_Mn_Na_Si	1
Ce_Sr	1			Al_La_Mg_Si	1			Al_K_Zn	1
Ce_Zn	1			Al_Cu_Sr	1			Ba_Na_Pr	1
Co_Fe	1			Ag_Al_Bi	1			La_Sr_Zr	1
Co_K_Mo_Si_W	1			Eu_Zr	1			K_Li_Mn_Na	1
Co_K_Na_Zr	1			Y_Zr	1			Al_Co_Li_Mg	1
Co_Mn_Si_W	1			La_Li_Mn_Ti	1			Nd_Zn	1
Co_Na_Si	1			Sr_Tm	1			Sr_Zn	1
Co_Na_Si_W	1			Ba_Bi_Nb	1			Co_Na_Si	1
Co_Sr	1			Ni_Sr	1			La_Na_Ta	1
Cr_K	1			Ba_Na_Nb_Sb	1			Ba_Li_Sr_Ti	1
Cr_Na_Si_W	1			Ca_V	1			Ni_Sm	1
Cs_K_Mg	1			Mn_Mo_Na	1			K_Nb_Sr	1
Cs_K_Si	1			Ca_K_Na_Sr	1			Ba_Mg_Na	1
Cs_Li_Si	1			Al_Co_Li_Mg	1			Ag_Al_Na	1
Cs_Li_Zn	1			Mo_Pb_Si	1			Rb_Ti	1
Cs_Mg_Rb	1			K_Li_Mg	1			Al_Li_Mg_Ni	1
Cs_Na_Si	1			Al_Ca_Mg_Na	1			Li_Na_Pr	1
Cs_Rb_Si	1			Ba_Cu_La	1
Cs_Si_W	1			Ni	1
Cu_La	1			Al_Gd_Si_Sr	1
Cu_Mg	1			Cs_K_Si	1
Cu_Si_Zn	1			K_Sr	1
Dy_K_Ti	1			Mg_Pb_Si	1
Dy_Li_Mg	1			Mo_Na_Si_V	1
Dy_Na_W	1			Al_Ca_V	1
Dy_Zr	1			Al_La_Li	1
Eu_Gd_Nd_Sm_Tb	1			Ca_Co_Sr_Ti	1
Eu_Gd_Sm_Tb_Y	1			Mn_Mo	1
Eu_Sn	1			Bi_W	1
Eu_Ti	1			Ag_Al_Ca	1
Eu_Zr	1			Ca_Co_La_Mn_Rb	1
Fe_La	1			Lu	1
Fe_La_Nb	1			Si_Zn	1
Fe_Mg	1			Li_Mg_Pt_V	1
Fe_Mg_Sr	1			K_Li_Na_Pr	1
Fe_Mn_Na_Si	1			K_Li_Mn_Na	1
Fe_Mn_Si_W	1			Ho_Li	1
Fe_Na_Si_W	1			La_Na_V	1
Fe_Si	1			Bi_Er	1
Fe_Sr	1			Fe_Zn	1
Fe_Zn	1			Cs_K_Mg	1
Gd_K	1			Li_Na_Pr	1
Gd_K_Ti	1			Bi_Nb_Pb	1
Gd_Sn	1			Ba_Ca_Li	1
Gd_Ti	1			Ba_Ga	1
Gd_Zr	1			K_Ti_W	1
Ge_Li	1			Ba_Mg_Sr_Ti	1
Ho_Li	1			Li_Mn_Si	1
Ho_Sn	1			In_Pr	1
Ho_Sr	1			La_Zn	1
Ho_Ti	1			Ni_Sm	1
In_Li	1			Bi_Sm	1
In_Pr	1			Rb_Si_W	1
K_La_Nb	1			Rb_Si	1
K_La_Sr_Zr	1			Mg_Mo_Sr	1
K_La_Zr	1			Al_Pd_Sr	1
K_Li_Mg	1			Li_Si_Ti	1
K_Li_Mn_Na	1			Al_Ce	1
K_Li_Na_Pr	1			Mg_Na_Sr	1
K_Li_Si	1			Cs_Si_W	1
K_Mg_Mn	1			Ca_Ce_Li_Mg	1
K_Mg_Na	1			Ba_La_Li	1
K_Mg_Rb	1			La_Nd	1
K_Mg_W	1			La_Rb_Ti	1
K_Mn_Mo	1			Mg_Pd	1
K_Mn_Si_W	1			Al_Fe_Sr	1
K_Na_Nb	1			Ca_K_Na_Nb	1
K_Na_Si	1			La_Mn_Na_Si_W	1
K_Nb	1			La_Sr_Th	1
K_Nb_Sr	1			Cs_Li_Si	1
K_Nd_Ti	1			La_Sn	1
K_Pr	1			Ba_Ca_Li_Ti	1
K_Pr_Ti	1			Na_Nb_Y	1
K_Rb_Si	1			Ba_Nb_Ni_Sb	1
K_Sm_Ti	1			Ca_V_Zr	1
K_Sr	1			Co_Sr	1
K_Ti_W	1			Gd_Zr	1
K_Zn	1			Ni_Sb_Te	1
La_Li_Mg_Sr	1			La_Na_Y	1
La_Li_Mn_Ti	1			La_Na_Ti	1
La_Mg_Sr	1			Eu_Sn	1
La_Mn_Na_Si_W	1			Ba_Ca_Si	1
La_Mn_Sr	1			Ba_Mg_Ti	1
La_Mn_Ti	1			La_Mn_Ti	1
La_Na_Ta	1			Rb_Ti	1
La_Na_Ti	1			Mg_Y	1
La_Na_V	1			Ca_K_Nb	1
La_Na_W	1			La_Mg_Sr	1
La_Na_Y	1			Sr_Zn	1
La_Na_Zr	1			Ce_Na_W	1
La_Nd	1			Co_K_Mo_Si_W	1
La_Nd_Pr	1			Ca_Cs_Nb	1
La_Ni	1			Li_Mo_Na	1
La_Pb	1			K_Zn	1
La_Rb_Ti	1			Ca_La_Pb	1
La_Rb_Zr	1			Eu_Gd_Nd_Sm_Tb	1
La_Sn	1			Ba_Ce_La_Li	1
La_Sr_Th	1			K_Nd_Ti	1
La_Sr_Y	1			Au_Ca_La	1
La_Zn	1			Ba_Cs_La	1
Li_Mg_Nd_Sr	1			Al_Mn_Na	1
Li_Mg_Pt_V	1			Mn_Na_Nb_Si_W	1
Li_Mg_Rb	1			Gd_K	1
Li_Mg_Sm	1			Ca_Na_Pr	1
Li_Mg_Sm_Sr	1			K_Mn_Mo	1
Li_Mg_Sr	1			Ba_Bi_Sb	1
Li_Mg_Ti	1			K_Rb_Si	1
Li_Mg_Y	1			Al_Cd	1
Li_Mg_Zr	1			Ba_Mg_Na	1
Li_Mn_Mo	1			La_Li_Mg_Sr	1
Li_Mn_Si	1			Ca_Li_Si	1
Li_Mo_Na	1			La_Pb	1
Li_Na_Nb	1			Al_Li_Na	1
Li_Na_Pr	1			Al_Li_Mg_Mn	1
Li_Na_Si	1			Co_Mn_Si_W	1
Li_Na_Si_Ti	1			Mn_Mo_Na_Si	1
Li_Na_Ta	1			Na_Yb	1
Li_Rb_Si	1			Li_Zn_Zr	1
Li_Sb_Si	1			K_Nb_Sr	1
Li_Sb_Te	1			Ba_Bi_Ru_Sb	1
Li_Si_Sr	1			Ce_K_Ti	1
Li_Si_Ti	1			Dy_K_Ti	1
Li_Sn	1			Li_Mg_Sr	1
Li_Sr	1			Al_Nd_Si	1
Li_Th	1			Eu_Gd_Sm_Tb_Y	1
Li_Zn_Zr	1			Li_Mg_Sm	1
Lu	1			Ca_Li_Mn	1
Mg_Mn_Na_Si	1			Fe_Si	1
Mg_Mo_Sr	1			Fe_Na_Si_W	1
Mg_Na_Rb	1			Na_Si_Zr	1
Mg_Na_Sr	1			Li_Mg_Y	1
Mg_Nb_Sr	1			Fe_Mn_Na_Si	1
Mg_Pb_Si	1			Ba_Bi_Pb	1
Mg_Pd	1			Ba_Na_Pr	1
Mg_Pr	1			La_Sr_Y	1
Mg_Pt	1			K_Na_Nb	1
Mg_Si	1			In_Li	1
Mg_Si_Sr	1			La_Nd_Pr	1
Mg_Si_W	1			Ba_Fe_La_Li	1
Mg_Ti_V	1			Sm_Ti	1
Mg_V	1			Ba_Mg_Sm	1
Mg_V_Zr	1			K_Pr	1
Mg_W	1			Ba_Bi_Ta	1
Mg_Y	1			Pb_Si_W	1
Mn_Mo	1			Gd_K_Ti	1
Mn_Mo_Na	1			Ag_Al_Na	1
Mn_Mo_Na_Si	1			Bi_Ca	1
Mn_Na_Nb_Si_W	1			Ti_Y	1
Mn_Na_Sm	1			Ag_Cu_Na	1
Mn_Nd	1			Co_Na_Si	1
Mn_Ni_Si_W	1			Mg_Pt	1
Mn_Ti	1			Cr_Na_Si_W	1
Mo_Na_Si	1			Dy_Zr	1
Mo_Na_Si_V	1			Al_Ba_Co	1
Mo_Pb_Si	1			K_Mg_Na	1
Mo_Si_V_W	1			Al_Er_Si_Sr	1
Na_Nb_Sc	1			Li_Sn	1
Na_Nb_Sm	1			Ge_Li	1
Na_Nb_Y	1			La_Ni	1
Na_Nd	1			Mo_Na_Si	1
Na_Nd_W	1			Al_La_Mg	1
Na_Pb_Si_Zn	1			Ba_Bi_Ni_Sb	1
Na_Pr_W	1			Li_Na_Si_Ti	1
Na_Rb_Si	1			Ce_Ni	1
Na_Rb_Si_Ti	1			La_Rb_Zr	1
Na_Si_V_W	1			Mg_V_Zr	1
Na_Si_W_Zn	1			Ho_Sr	1
Na_Si_Zn	1			Na_Rb_Si_Ti	1
Na_Si_Zr	1			La_Mn_Sr	1
Na_Sm_W	1			K_Li_Si	1
Na_Tb	1			Al_Si_Sm_Sr	1
Na_Tb_W	1			Pb_Ti	1
Na_Ti	1			K_Mn_Si_W	1
Na_W	1			Na_Tb_W	1
Na_W_Yb	1			Cd_Li_Mg	1
Na_Yb	1			K_La_Sr_Zr	1
Nd_Sn	1			Ag_Ba	1
Nd_Zn	1			Ca_Ni	1
Ni	1			Ce_Li	1
Ni_Sb_Te	1			Na_Rb_Si	1
Ni_Sm	1			Fe_La	1
Ni_Sr	1			Li_Mg_Nd_Sr	1
Ni_Ti	1			Ba_Rb	1
Pb_Si_W	1			Ce_Sr	1
Pb_Ti	1
Rb_Si	1
Rb_Si_W	1
Rb_Ti	1
Sb	1
Sb_Si	1
Sc	1
Si_Zn	1
Sm_Sn	1
Sm_Ti	1
Sn_Y	1
Sr_Tm	1
Sr_Zn	1
Ti	1
Ti_Y	1
Y_Zr	1

## Sheet: group4a-4h
group 4a		group 4b		group 4c		group 4d		group 4e		group 4f		group 4g		group 4h
cation combination	number of obs.	cation combination	number of obs.	cation combination	number of obs.	cation combination	number of obs.	cation combination	number of obs.	cation combination	number of obs.	cation combination	number of obs.	cation combination	number of obs.
Total	57	Total	140	Total	134	Total	801	Total	86	Total	236	Total	173	Total	90
Al_Pb	8	Mo_Na	5	Mg_Pb	17	Li_Mg	67	Al_Pb	9	Mn_Na_Si_W	13	Mg	27	Ba	23
Bi	5	K_Sb	5	Ca_Pb	11	Ca_Na	39	Pb_Si	8	Mn_Na_Si	12	Ca	18	La	22
Pb	5	Na	5	La_Mg	10	La_Sr	30	Mn_Si	6	Li_Ti	10	Sm	17	Sr	18
Ca_Pb	2	Mg_Mn_Na	4	Li_Mg_Nd	7	Ca_Li	27	Si_Sm	5	Na_Si_W	10	La	14	Ca	17
Pb_Si	2	Bi_Ca_Li	4	Ca_La	5	Ba_La	22	Co_Mo_Si_W	3	Al_Ba	9	Zr	10	Li	5
Bi_Ge	2	K_Pb	3	Li_Mg	5	Ca_K	19	Mn_Si_W	3	Na_Si	7	Nd	9	Nd	3
Bi_Mg	2	Al_La_Si_Sr	3	Mg_Nd	4	Li_Zr	16	Ag_Al	3	Al_Li	6	Y	9	Sm	1
Bi_Sm_Y	2	Ce_Li_Mg	3	Ca_La_Mg	4	La_Na	14	Co_Si	3	Al_Sr	6	Ce	8	Ce	1
Fe_Nd_Zn	1	K	3	Mg_Zr	3	Mg_Na	12	Li_Ti	2	K_Si	5	Fe	7
Fe_Mg	1	Na_Ni_Ti	2	Ca_Ce	3	Li_Zn	11	Li_Si	2	Al_Co_Sr	5	Gd	7
Pb_Ti	1	Na_Pb_Ti	2	Mg_Yb	2	Ca_Pb	9	Al_Mg	2	Ba_Ti	5	Pr	6
Ni_Sb_Te	1	Li_Ni_Ti	2	Ce_Mg	2	Na_Zr	9	Al_Co_Mo_Si_W	2	Ag_Al_Ba	5	Eu	6
Bi_Nb_Pb	1	Bi_Ca_Na	2	Co_Mg	2	Ba_Y	8	Al_Mn	2	K_Mn_Si	4	Yb	5
Cu_Mg	1	K_La_Ti	2	Eu_Mg	2	Li_Ni	8	Ag_Al_Pr	2	Na_Pb_Si	4	Tb	5
Al_Cr_Fe	1	Ag_Na	2	Mg_Sm	2	Ba_Ce	8	Fe_Mn_Si_W	1	Mn_Na_Si_W_Zr	4	Mn	4
Pb_Si_W	1	Na_Pb_Si	2	Ca_Sm	2	Li_Mn	7	Al_Cu	1	Na_Nb	3	Dy	3
Bi_Pb	1	Al_Nd_Si_Sr	2	Ca_Th	2	Li_Mg_Zn	7	Al_Ca	1	Li_Si	3	Tm	3
Mo_Pb_Si	1	Cs	2	Mg_Mn	2	K_Zr	7	La_Mn_Ti	1	Li_Mg_Sn	3	Zn	3
Bi_Er	1	Li_Mn_Mo	1	Ce_La_Nd_Pr	2	Ba_Ca	7	Ca_Ti	1	Li_Ni_Ti	3	Th	2
Ca_V_Zr	1	K_Mn_Mo	1	La_Y	2	La_Li	7	Al_Co	1	K_Ti	3	Be	2
Bi_W	1	Al_Na_Pb_Si	1	La_Th	2	Ca_Mg	7	Si_Zn	1	Al_Na_Pb	3	Ho	2
Bi_Y	1	Ce_La_Re	1	Fe_Nd_Zn	2	K_La	6	Al_Nd_Si	1	Al_Na	3	Er	2
Bi_Sm	1	Ca_K	1	Ag_La	2	Mn_Na_Si	6	Ag_Al_Bi	1	Li_Mn_Si_W	2	Cd	1
Fe_La_Nb	1	Ba_Sr_Ti	1	Ca_Y	2	Ba_La_Mg	6	Li_Mg_Si	1	Li_Si_W	2	Sc	1
Mg_W	1	Ca_Co_La_Mn_Rb	1	Sm_Zr	2	Nd_Sr	6	Mg_Si	1	K_Si_W	2	Ni	1
Mn_Mo	1	Bi_Li_Mg	1	Ca_Zn	1	Mn_Na	6	Mn_Ni_Si_W	1	K_Sb_Si	2	Lu	1
Al_La_Mg_Si	1	Ba_Ce_La_Li	1	Ce_Ni	1	Ce_Li_Mg	6	Li_Si_W	1	Ag_Al_K	2
Eu_Gd_Nd_Sm_Tb	1	Li_Mg_Si	1	Eu_Gd_Sm_Tb_Y	1	Li_Mg_Mn	6	Al_Bi	1	Cs_Si	2
Bi_Sn	1	Cs_Mg	1	Nd_Zn	1	Ca_K_Ni	6	Ca_Si	1	Co_Li_Na_Si	2
Al_Pb_Si	1	Ba_La_Mg	1	Bi_Ca	1	Li_Sm	5	Li_Ni_Ti	1	Na_Ni_Ti	2
Al_Bi	1	Bi_Na	1	Au_Ca_La	1	Cs_Mg	5	Al_La_Si	1	Al_Ba_La	2
Bi_Lu	1	Ca_K_Nb	1	Eu_Zr	1	Ca_Ce_Na	5	Al_Ce	1	Ba_Sn_Y	2
Ge_Li	1	Ca_Co_La_Mn_Na	1	Bi_Y	1	Ca_La_Sr	5	Ca_Mn_Si_W	1	K_Mo_Si_V_W	2
Al_Li_Mg_Mn	1	Ba_Bi_Nb	1	La_Nd	1	Al_Li_Mg	5	Al_Cd	1	Al_La_Si_Sr	2
Bi_Pb_Sb	1	Bi_K	1	Ca_Pb_Si	1	Co_Li_Mg	5	Al_Mn_Si_W	1	Ba_Si	2
Al_Ca_La_Si	1	Li_Mo_Na	1	Mn_Nd	1	Sr_Y	5	Mg_Pb_Si	1	Ag_Al_Cs	1
Ag	1	Bi_Ca_Nb	1	Dy_Zr	1	Rb_Zr	5	Ni_Ti	1	K_Rb_Si	1
		Ba_Mg_Zr	1	Ce_La_Li_Nd_Pr	1	Ba_Nd	5	La_Ti	1	Al_Rh_Sr	1
		Na_Nb_Sc	1	Ca_Pr	1	Ba_Zr	5	Mg_Si_W	1	Ca_Li_Ti	1
		K_Nd_Ti	1	Mg_V_Zr	1	Cs_Zr	5	Ca_Mg_Ti	1	Rb_Ti	1
		Ca_Co_Fe	1	Nd_Ni	1	Al_Na_Zn	5	Sn_Y	1	Li_Mn_Ti	1
		Ce_K_La_Nd_Pr	1	La_Nd_Pr	1	Pr_Sr	5	Cu_Si_Zn	1	Al_Li_Pb	1
		Ca_Co_La_Li_Mn	1	Ca_Yb	1	Li_Mg_Sn	5	Ca_Si_W	1	La_Mn_Na_Si_W	1
		Ca_Co_Cs_La_Mn	1	Mg_Y	1	La_Mg	4	Fe_Si	1	Cr_Na_Si_W	1
		Li_Mg_Ti	1	Fe_Zn	1	K_Mg	4	Mn_Ti	1	Al_Li_Mg_Ni	1
		La_Sr_Y	1	Gd_Zr	1	Ba_Gd	4	Ca_Mg_Si	1	Li_Si_Sr	1
		Ba_Cu_Y	1	Bi_Pr	1	Na_Pr	4	Co_Mn_Si_W	1	Al_Ca_Pb	1
		Ba_Bi_Sb	1	Ca_Nd	1	Li_Sr_Ti	4	Al_Li	1	Mn_Na_Ti	1
		Bi_Li_Mo	1	La_Zn	1	Sr_Th	4			Cs_Li_Si	1
		Ba_Ce_La	1	Li_Mg_Mn	1	Li_Mg_Ni	4			Al_K_W	1
		Li_Sb_Te	1	Ag_Mn	1	Sr_Zr	4			Fe_Na_Si_W	1
		Al_Li_Mg_Ni	1	Li_Mg_Si	1	Li_Mg_Na	4			Mo_Na_Si_V	1
		La_Rb_Zr	1	Ce_Zn	1	Fe_Li_Mg	4			Li_Na_Si_Ti	1
		Bi_Li	1	Ag_Pr	1	Cs_Li_Mg	4			Li_Rb_Si	1
		Ba_Pb	1	Nd_Zr	1	Cs_Mg_Na	4			Mn_Mo_Na_Si	1
		Na_Rb_Si_Ti	1	Co_Fe	1	Sm_Sr	3			K_Na_Si	1
		Al_Na_Sm	1	Ca_Mg	1	Ca_La	3			Ba_Ca_Si	1
		Ba_Bi_Pb	1	Y_Zr	1	La_Mn_Na	3			Mn_Na_Nb_Si_W	1
		K_Sm_Ti	1	La_Li_Mg	1	Ce_Li_Zn	3			Al_Ca	1
		K_Li_Na_Pr	1	Mg_Pr	1	Li_Y	3			Na_Si_W_Zn	1
		Na_W	1			Li_Mg_W	3			K_Nb	1
		Ba_Bi_Ru	1			Ce_Sr_Yb	3			K_Na_Nb	1
		Ba_Bi_Ta	1			Mg_Mn_Na	3			Mo_Na_Si	1
		Al_Er_Si_Sr	1			Li_Pr	3			Mg_Si_Sr	1
		Al_Li_Pb	1			Ce_Na	3			In_Li	1
		Gd_K_Ti	1			Ba_La_Na	3			K_Ti_W	1
		Li_Mg_Na	1			Na_Sm	3			Al_Cu_Sr	1
		Ca_Pb_Si	1			La_Mg_Na	3			Al_Li_Na	1
		Al_Si_Sr_Yb	1			Ca_Ce_Li	3			K_Mn_Si_W	1
		Ca_Co_Sr_Ti	1			Fe_La_Na	3			Li_Mn_Si	1
		Ba_Bi_La_Sb	1			Fe_Na	3			Rb_Si	1
		Al_Ba_La_Si	1			Mg_Sr_Zr	3			Li_Na_Ta	1
		Ca_K_Na_Nb	1			Ba_Mg	3			Al_Ca_Mg_Na	1
		Ba_Mg_Sm	1			Gd_Sr	2			Na_Rb_Si	1
		Ba_Bi_Ni_Sb	1			Ba_Li_Nb_Sb	2			Cs_K_Si	1
		Bi_Nb_Sr	1			Bi_La	2			Ca_Na_Ti	1
		Al_Ce_Si_Sr	1			Mg_Na_Ni	2			Ca_Nb	1
		Al_Si_Sm_Sr	1			Na_Y	2			Na_Si_V_W	1
		Cs_Mg_Na	1			Li_Nd	2			Al_K_Zn	1
		Ca_Co_K_La_Mn	1			Ba_Li_Sb_Ta	2			Cs_Na_Si	1
		Li_Mn_Ti	1			Ca_Rb	2			Al_Li_Mg	1
		Dy_K_Ti	1			Mg_Sr	2			Ag_Al_Li	1
		Ba_Sn_Ti	1			Ca_Sr	2			Co_Na_Si_W	1
		Al_K	1			La_Ni_Sr	2			Ca_Li_Si	1
		Al_K_Pb	1			Mg_Mn_Na_W	2			Ba_Mg_Si	1
		Ba_Sn_Y	1			Ca_Li_Ti	2			Ba_Mn_Si_W	1
		Ba_Bi	1			Al_Li_Mg_Zn	2			La_Li_Mn_Ti	1
		Ca_Li_Mn	1			Mn_Na_Ti	2			Al_Fe_Sr	1
		Cs_Rb_Si	1			La_Th	2			Sn_Sr	1
		Ba_Bi_Ru_Sb	1			Pb_Sr	2			Ca_Si_Sr	1
		La_Rb_Ti	1			Na_Sr	2			Al_Bi_K	1
		K_La_Nb	1			K_Mn	2			Al_Co_Li_Mg	1
		K_Pr_Ti	1			Ce_La_Re	2			Ba_Si_Sr	1
		Mn_Mo_Na	1			Mn_Na_Sn	2			Ca_Cs_Nb	1
		Al_Li_Mg	1			La_Zr	2			Al_Si_Sr	1
		Ca_Co_La_Mn	1			Ca_Li_Pb	2			Li_Si_Ti	1
		Mn_Na_Si	1			La_Na_Zn	2			Li_Sn	1
		K_Mg_Mn	1			La_Li_Mg	2			Co_Na_Si	1
		Ca_Cs	1			Ba_Ce_Li	2			Al_Ni_Sr	1
		Al_Gd_Si_Sr	1			Ba_Ca_Ti	2			Al_K_Mn	1
		Ag_Cu_Na	1			Dy_Sr	2			Ag_Al_Ca	1
		Ce_K_Ti	1			Co_Li	2			Na_Si_Zn	1
		Cs_Li_Mg	1			Ba_Pr	2			Al_Li_Sm	1
		Ba_Y_Zr	1			Mg_Rb	2			Si_Sr	1
		La_Sr_Zr	1			Mn_Na_W	2			Co_K_Mo_Si_W	1
						Co_Fe_Sr	2			Na_Ti	1
						Al_Ca_Li	2			Fe_Mn_Na_Si	1
						Ba_Co_Fe	2			Al_Ba_Co	1
						Er_Sr	2			K_Li_Si	1
						La_Li_Ti	2			Ca_K_Ta	1
						La_Na_Nb	2			Al_Pd_Sr	1
						Ba_K	2			Rb_Si_W	1
						Eu_Sr	2			Cs_Si_W	1
						Mn_Na_Ta	2			K_Nb_Sr	1
						K_Mg_Ni	2			Ag_Al_Na	1
						Ba_Na_Sb_Ta	2			Li_Sb_Si	1
						Ce_Li_Sr	2			Na_Si_Zr	1
						Sr_Yb	2			Li_Na_Si	1
						Gd_Mn_Na	2			Li_Na_Nb	1
						La_Y	2
						Ce_La	2
						Fe_Li	2
						Ca_Li_Pr	2
						Cd_Li_Mg	1
						Mg_Na_Rb	1
						Be_Li	1
						Li_Mg_Sm	1
						Mn_Na_Sm	1
						Ba_Zn	1
						Ca_Ce_Li_Mg	1
						Al_Co_Sr	1
						Ba_Fe_La_Li	1
						K_Li_Mn_Na	1
						Ba_Th	1
						Fe_La	1
						K_Mg_Rb	1
						Ba_Sr_Ti	1
						Ce_Li	1
						Al_La_Li	1
						La_Na_W	1
						Ba_Tb	1
						Ho_Sr	1
						Fe_Mg_Sr	1
						Al_Ca_La	1
						Na_W_Yb	1
						La_Li_Mg_Sr	1
						Li_Mg_Si	1
						Dy_Li_Mg	1
						Ba_Cs_La	1
						Al_Ba_Y	1
						Na_Yb	1
						K_Pr	1
						Ba_Mg_Sr_Ti	1
						Ba_La_Li	1
						Ca_Ni	1
						Al_La_Na	1
						La_Sr_Th	1
						Mg_Nb_Sr	1
						Dy_Na_W	1
						Ca_Ce	1
						Ca_Na_Pr	1
						Ca_K_Na_Sr	1
						Ba_Mg_Ti	1
						Ba_Ga	1
						Ba_Na	1
						Cs_K_Mg	1
						K_Mg_Na	1
						Ba_Mg_Na	1
						Ba_Ni_Sb_Ta	1
						Ca_Mg_Zr	1
						Na_Tb_W	1
						Ca_Sm	1
						Na_Tb	1
						Li_Th	1
						Sr_Tm	1
						Ca_Nd	1
						Ca_Zr	1
						Ce_Sr	1
						Mg_Mo_Sr	1
						Ca_Y	1
						Ce_Li_Sr_Yb	1
						Sr_Zn	1
						Ca_La_Pb	1
						Na_Nd	1
						Ba_Ca_Li	1
						Al_Ni_Sr	1
						Ca_Co_K	1
						K_Mg_W	1
						Ba_Ca_Mg_Ti	1
						Ba_Na_Ti	1
						Ce_Na_W	1
						La_Na_V	1
						Na_Nd_W	1
						K_La_Sr_Zr	1
						Ba_Mg_Zr	1
						La_Na_Ta	1
						Na_Pr_W	1
						K_Li_Mg	1
						Ba_Li_Mg	1
						Na_Sm_W	1
						Cs_Li_Zn	1
						Ba_Na_Pr	1
						Cr_K	1
						Ba_Na_Nb_Sb	1
						Ba_Na_Sr_Ti	1
						Al_Mn_Na	1
						Ba_Li_Sr_Ti	1
						Li_Mg_Y	1
						Co_K_Na_Zr	1
						Ba_Cu_La	1
						Ca_Cs	1
						Al_K_La	1
						Ag_Ba	1
						Fe_Sr	1
						Li_Mg_Sr	1
						Ni_Sm	1
						Ba_Ca_K_Ni	1
						La_Na_Zr	1
						Al_La_Mg	1
						La_Mg_Sr	1
						Li_Mg_Nd	1
						Cu_La	1
						K_Zn	1
						K_Sr	1
						Na_Pb_Si_Zn	1
						Al_Mg_Sr	1
						Gd_K	1
						Ba_Nb_Ni_Sb	1
						Li_Na_Pr	1
						La_Mn_Sr	1
						Li_Mg_Pt_V	1
						Mg_Mn_Na_Si	1
						Ca_Zn	1
						Ba_Ca_Li_Ti	1
						Ba_Li	1
						Ni_Sr	1
						Mg_Na_Sr	1
						Na_Nb_Sm	1
						Ca_Pr	1
						Li_Sr	1
						Cs_Mg_Rb	1
						La_Na_Ti	1
						Li_Mg_Rb	1
						La_Sr_Zr	1
						Li_Mg_Zr	1
						Co_Sr	1
						Na_Nb_Y	1
						La_Na_Y	1
						Al_Ba_La	1
						Ba_K_Ni	1
						Ba_Rb	1
						Ca_K_Pb	1
						Li_Zn_Zr	1
						K_La_Zr	1
						La_Pb	1
						Li_Mg_Sm_Sr	1
						Ho_Li	1
						Al_Li_Zn	1
						La_Ni	1
						Ce_Na_Nb	1
						Nd_Zr	1
						Nd_Ni	1
						Li_Mg_Nd_Sr	1

## Sheet: group0
cation combination	number of observations
Total	1802
Li_Mg	72
Ca_Na	39
La	36
Ca	35
La_Sr	30
Ca_Li	27
Mg	27
Ba	23
Ba_La	22
Ca_Pb	22
Ca_K	20
Mn_Na_Si	19
Sm	18
Sr	18
Al_Pb	17
Mg_Pb	17
Li_Zr	16
La_Mg	14
La_Na	14
Mn_Na_Si_W	13
Li_Ti	12
Mg_Na	12
Nd	12
Si	12
Al_Ba	11
Li_Zn	11
Na_Si_W	10
Pb_Si	10
Zr	10
Ce	9
Ce_Li_Mg	9
Na_Zr	9
Y	9
Ba_Ce	8
Ba_Ti	8
Ba_Y	8
Ca_La	8
Ca_Mg	8
Li_Mg_Nd	8
Li_Mg_Sn	8
Li_Ni	8
Al_Li	7
Al_Li_Mg	7
Al_Sr	7
Ba_Ca	7
Ba_La_Mg	7
Fe	7
Gd	7
K_Zr	7
La_Li	7
Li_Mg_Mn	7
Li_Mg_Zn	7
Li_Mn	7
Mg_Mn_Na	7
Na_Si	7
Al	6
Al_Co_Sr	6
Ca_K_Ni	6
Cs_Mg	6
Eu	6
K_La	6
Li_Ni_Ti	6
Mn_Na	6
Mn_Si	6
Na_Pb_Si	6
Nd_Sr	6
Pr	6
Ag_Al_Ba	5
Al_La_Si_Sr	5
Al_Na_Zn	5
Ba_Nd	5
Ba_Zr	5
Bi	5
Ca_Ce_Na	5
Ca_La_Sr	5
Co_Li_Mg	5
Cs_Li_Mg	5
Cs_Mg_Na	5
Cs_Zr	5
K_Sb	5
K_Si	5
Li	5
Li_Mg_Na	5
Li_Si	5
Li_Sm	5
Mo_Na	5
Na	5
Pb	5
Pr_Sr	5
Rb_Zr	5
Si_Sm	5
Sr_Y	5
Tb	5
Yb	5
Al_La	4
Ba_Gd	4
Bi_Ca_Li	4
Ca_Ce	4
Ca_La_Mg	4
Fe_Li_Mg	4
K_Mg	4
K_Mn_Si	4
La_Th	4
La_Y	4
Li_Mg_Ni	4
Li_Mg_Si	4
Li_Sr_Ti	4
Mg_Nd	4
Mg_Sn	4
Mn	4
Mn_Na_Si_W_Zr	4
Na_Ni_Ti	4
Na_Pr	4
Sr_Th	4
Sr_Zr	4
Ag_Al	3
Al_Ba_La	3
Al_Na	3
Al_Na_Pb	3
Ba_La_Na	3
Ba_Mg	3
Ba_Sn_Y	3
Ca_Ce_Li	3
Ca_Li_Ti	3
Ca_Si	3
Ca_Sm	3
Ca_Y	3
Ce_La_Re	3
Ce_Li_Zn	3
Ce_Na	3
Ce_Sr_Yb	3
Co_Mo_Si_W	3
Co_Si	3
Dy	3
Fe_La_Na	3
Fe_Na	3
Fe_Nd_Zn	3
K	3
K_Pb	3
K_Ti	3
La_Li_Mg	3
La_Mg_Na	3
La_Mn_Na	3
Li_Mg_W	3
Li_Pr	3
Li_Si_W	3
Li_Y	3
Mg_Sr_Zr	3
Mg_Zr	3
Mn_Na_Ti	3
Mn_Si_W	3
Na_Nb	3
Na_Sm	3
Si_V	3
Si_W	3
Sm_Sr	3
Tm	3
Zn	3
Ag_Al_K	2
Ag_Al_Pr	2
Ag_La	2
Ag_Na	2
Al_Bi	2
Al_Ca	2
Al_Ca_Li	2
Al_Co_Mo_Si_W	2
Al_Li_Mg_Ni	2
Al_Li_Mg_Zn	2
Al_Li_Pb	2
Al_Mg	2
Al_Mn	2
Al_Nd_Si_Sr	2
Al_Ni_Sr	2
Al_Rh_Sr	2
Al_Zn	2
Ba_Ca_Ti	2
Ba_Ce_Li	2
Ba_Co_Fe	2
Ba_K	2
Ba_Li_Nb_Sb	2
Ba_Li_Sb_Ta	2
Ba_Mg_Zr	2
Ba_Na_Sb_Ta	2
Ba_Pr	2
Ba_Si	2
Ba_Sr_Ti	2
Be	2
Bi_Ca_Na	2
Bi_Ge	2
Bi_La	2
Bi_Mg	2
Bi_Sm_Y	2
Bi_Y	2
Ca_Cs	2
Ca_Li_Pb	2
Ca_Li_Pr	2
Ca_Nd	2
Ca_Pb_Si	2
Ca_Pr	2
Ca_Rb	2
Ca_Sr	2
Ca_Th	2
Ca_Zn	2
Ce_La	2
Ce_La_Nd_Pr	2
Ce_Li_Sr	2
Ce_Mg	2
Co_Fe_Sr	2
Co_Li	2
Co_Li_Na_Si	2
Co_Mg	2
Cs	2
Cs_Si	2
Dy_Sr	2
Er	2
Er_Sr	2
Eu_Mg	2
Eu_Sr	2
Fe_Li	2
Gd_Mn_Na	2
Gd_Sr	2
Ho	2
K_La_Ti	2
K_Mg_Ni	2
K_Mn	2
K_Mo_Si_V_W	2
K_Sb_Si	2
K_Si_W	2
La_Li_Ti	2
La_Na_Nb	2
La_Na_Zn	2
La_Ni_Sr	2
La_Sr_Zr	2
La_Ti	2
La_Zr	2
Li_Mn_Si_W	2
Li_Mn_Ti	2
Li_Nd	2
Mg_Mn	2
Mg_Mn_Na_W	2
Mg_Na_Ni	2
Mg_Rb	2
Mg_Sm	2
Mg_Sr	2
Mg_Yb	2
Mn_Na_Sn	2
Mn_Na_Ta	2
Mn_Na_W	2
Na_Pb_Ti	2
Na_Sr	2
Na_Y	2
Nb	2
Nd_Ni	2
Nd_Zr	2
Pb_Sr	2
Si_Sr	2
Sm_Zr	2
Sn	2
Sn_Sr	2
Sr_Ti	2
Sr_Yb	2
Th	2
Ag	1
Ag_Al_Bi	1
Ag_Al_Ca	1
Ag_Al_Cs	1
Ag_Al_Li	1
Ag_Al_Na	1
Ag_Ba	1
Ag_Cu_Na	1
Ag_Mn	1
Ag_Pr	1
Al_Ba_Co	1
Al_Ba_La_Si	1
Al_Ba_Y	1
Al_Bi_K	1
Al_Ca_La	1
Al_Ca_La_Si	1
Al_Ca_Mg_Na	1
Al_Ca_Pb	1
Al_Ca_V	1
Al_Cd	1
Al_Ce	1
Al_Ce_Si_Sr	1
Al_Co	1
Al_Co_Li_Mg	1
Al_Cr_Fe	1
Al_Cu	1
Al_Cu_Sr	1
Al_Er_Si_Sr	1
Al_Fe_Sr	1
Al_Gd_Si_Sr	1
Al_K	1
Al_K_La	1
Al_K_Mn	1
Al_K_Pb	1
Al_K_W	1
Al_K_Zn	1
Al_La_Li	1
Al_La_Mg	1
Al_La_Mg_Si	1
Al_La_Na	1
Al_La_Si	1
Al_Li_Mg_Mn	1
Al_Li_Na	1
Al_Li_Sm	1
Al_Li_Zn	1
Al_Mg_Sr	1
Al_Mn_Na	1
Al_Mn_Si_W	1
Al_Mo	1
Al_Na_Pb_Si	1
Al_Na_Sm	1
Al_Nd_Si	1
Al_Pb_Si	1
Al_Pd_Sr	1
Al_Pt	1
Al_Sb	1
Al_Si	1
Al_Si_Sm_Sr	1
Al_Si_Sr	1
Al_Si_Sr_Yb	1
Al_Sn	1
Al_Ti	1
Al_Zr	1
Au_Ca_La	1
Ba_Bi	1
Ba_Bi_La_Sb	1
Ba_Bi_Nb	1
Ba_Bi_Ni_Sb	1
Ba_Bi_Pb	1
Ba_Bi_Ru	1
Ba_Bi_Ru_Sb	1
Ba_Bi_Sb	1
Ba_Bi_Ta	1
Ba_Ca_K_Ni	1
Ba_Ca_Li	1
Ba_Ca_Li_Ti	1
Ba_Ca_Mg_Ti	1
Ba_Ca_Si	1
Ba_Ce_La	1
Ba_Ce_La_Li	1
Ba_Cs_La	1
Ba_Cu_La	1
Ba_Cu_Y	1
Ba_Fe_La_Li	1
Ba_Ga	1
Ba_K_Ni	1
Ba_La_Li	1
Ba_Li	1
Ba_Li_Mg	1
Ba_Li_Sr_Ti	1
Ba_Mg_Na	1
Ba_Mg_Si	1
Ba_Mg_Sm	1
Ba_Mg_Sr_Ti	1
Ba_Mg_Ti	1
Ba_Mn_Si_W	1
Ba_Na	1
Ba_Na_Nb_Sb	1
Ba_Na_Pr	1
Ba_Na_Sr_Ti	1
Ba_Na_Ti	1
Ba_Nb_Ni_Sb	1
Ba_Ni_Sb_Ta	1
Ba_Pb	1
Ba_Rb	1
Ba_Si_Sr	1
Ba_Sn	1
Ba_Sn_Ti	1
Ba_Tb	1
Ba_Th	1
Ba_V	1
Ba_Y_Zr	1
Ba_Zn	1
Be_Li	1
Bi_Ca	1
Bi_Ca_Nb	1
Bi_Er	1
Bi_K	1
Bi_Li	1
Bi_Li_Mg	1
Bi_Li_Mo	1
Bi_Lu	1
Bi_Na	1
Bi_Nb_Pb	1
Bi_Nb_Sr	1
Bi_Pb	1
Bi_Pb_Sb	1
Bi_Pr	1
Bi_Sm	1
Bi_Sn	1
Bi_W	1
Ca_Ce_Li_Mg	1
Ca_Co_Cs_La_Mn	1
Ca_Co_Fe	1
Ca_Co_K	1
Ca_Co_K_La_Mn	1
Ca_Co_La_Li_Mn	1
Ca_Co_La_Mn	1
Ca_Co_La_Mn_Na	1
Ca_Co_La_Mn_Rb	1
Ca_Co_Sr_Ti	1
Ca_Cs_Nb	1
Ca_K_Na_Nb	1
Ca_K_Na_Sr	1
Ca_K_Nb	1
Ca_K_Pb	1
Ca_K_Ta	1
Ca_La_Pb	1
Ca_Li_Mn	1
Ca_Li_Si	1
Ca_Mg_Si	1
Ca_Mg_Ti	1
Ca_Mg_Zr	1
Ca_Mn_Si_W	1
Ca_Na_Pr	1
Ca_Na_Ti	1
Ca_Nb	1
Ca_Ni	1
Ca_Si_Sr	1
Ca_Si_V	1
Ca_Si_W	1
Ca_Ti	1
Ca_Ti_V	1
Ca_V	1
Ca_V_Zr	1
Ca_Yb	1
Ca_Zr	1
Cd	1
Cd_Li_Mg	1
Ce_K_La_Nd_Pr	1
Ce_K_Ti	1
Ce_La_Li_Nd_Pr	1
Ce_Li	1
Ce_Li_Sr_Yb	1
Ce_Na_Nb	1
Ce_Na_W	1
Ce_Ni	1
Ce_Sr	1
Ce_Zn	1
Co_Fe	1
Co_K_Mo_Si_W	1
Co_K_Na_Zr	1
Co_Mn_Si_W	1
Co_Na_Si	1
Co_Na_Si_W	1
Co_Sr	1
Cr_K	1
Cr_Na_Si_W	1
Cs_K_Mg	1
Cs_K_Si	1
Cs_Li_Si	1
Cs_Li_Zn	1
Cs_Mg_Rb	1
Cs_Na_Si	1
Cs_Rb_Si	1
Cs_Si_W	1
Cu_La	1
Cu_Mg	1
Cu_Si_Zn	1
Dy_K_Ti	1
Dy_Li_Mg	1
Dy_Na_W	1
Dy_Zr	1
Eu_Gd_Nd_Sm_Tb	1
Eu_Gd_Sm_Tb_Y	1
Eu_Sn	1
Eu_Ti	1
Eu_Zr	1
Fe_La	1
Fe_La_Nb	1
Fe_Mg	1
Fe_Mg_Sr	1
Fe_Mn_Na_Si	1
Fe_Mn_Si_W	1
Fe_Na_Si_W	1
Fe_Si	1
Fe_Sr	1
Fe_Zn	1
Gd_K	1
Gd_K_Ti	1
Gd_Sn	1
Gd_Ti	1
Gd_Zr	1
Ge_Li	1
Ho_Li	1
Ho_Sn	1
Ho_Sr	1
Ho_Ti	1
In_Li	1
In_Pr	1
K_La_Nb	1
K_La_Sr_Zr	1
K_La_Zr	1
K_Li_Mg	1
K_Li_Mn_Na	1
K_Li_Na_Pr	1
K_Li_Si	1
K_Mg_Mn	1
K_Mg_Na	1
K_Mg_Rb	1
K_Mg_W	1
K_Mn_Mo	1
K_Mn_Si_W	1
K_Na_Nb	1
K_Na_Si	1
K_Nb	1
K_Nb_Sr	1
K_Nd_Ti	1
K_Pr	1
K_Pr_Ti	1
K_Rb_Si	1
K_Sm_Ti	1
K_Sr	1
K_Ti_W	1
K_Zn	1
La_Li_Mg_Sr	1
La_Li_Mn_Ti	1
La_Mg_Sr	1
La_Mn_Na_Si_W	1
La_Mn_Sr	1
La_Mn_Ti	1
La_Na_Ta	1
La_Na_Ti	1
La_Na_V	1
La_Na_W	1
La_Na_Y	1
La_Na_Zr	1
La_Nd	1
La_Nd_Pr	1
La_Ni	1
La_Pb	1
La_Rb_Ti	1
La_Rb_Zr	1
La_Sn	1
La_Sr_Th	1
La_Sr_Y	1
La_Zn	1
Li_Mg_Nd_Sr	1
Li_Mg_Pt_V	1
Li_Mg_Rb	1
Li_Mg_Sm	1
Li_Mg_Sm_Sr	1
Li_Mg_Sr	1
Li_Mg_Ti	1
Li_Mg_Y	1
Li_Mg_Zr	1
Li_Mn_Mo	1
Li_Mn_Si	1
Li_Mo_Na	1
Li_Na_Nb	1
Li_Na_Pr	1
Li_Na_Si	1
Li_Na_Si_Ti	1
Li_Na_Ta	1
Li_Rb_Si	1
Li_Sb_Si	1
Li_Sb_Te	1
Li_Si_Sr	1
Li_Si_Ti	1
Li_Sn	1
Li_Sr	1
Li_Th	1
Li_Zn_Zr	1
Lu	1
Mg_Mn_Na_Si	1
Mg_Mo_Sr	1
Mg_Na_Rb	1
Mg_Na_Sr	1
Mg_Nb_Sr	1
Mg_Pb_Si	1
Mg_Pd	1
Mg_Pr	1
Mg_Pt	1
Mg_Si	1
Mg_Si_Sr	1
Mg_Si_W	1
Mg_Ti_V	1
Mg_V	1
Mg_V_Zr	1
Mg_W	1
Mg_Y	1
Mn_Mo	1
Mn_Mo_Na	1
Mn_Mo_Na_Si	1
Mn_Na_Nb_Si_W	1
Mn_Na_Sm	1
Mn_Nd	1
Mn_Ni_Si_W	1
Mn_Ti	1
Mo_Na_Si	1
Mo_Na_Si_V	1
Mo_Pb_Si	1
Mo_Si_V_W	1
Na_Nb_Sc	1
Na_Nb_Sm	1
Na_Nb_Y	1
Na_Nd	1
Na_Nd_W	1
Na_Pb_Si_Zn	1
Na_Pr_W	1
Na_Rb_Si	1
Na_Rb_Si_Ti	1
Na_Si_V_W	1
Na_Si_W_Zn	1
Na_Si_Zn	1
Na_Si_Zr	1
Na_Sm_W	1
Na_Tb	1
Na_Tb_W	1
Na_Ti	1
Na_W	1
Na_W_Yb	1
Na_Yb	1
Nd_Sn	1
Nd_Zn	1
Ni	1
Ni_Sb_Te	1
Ni_Sm	1
Ni_Sr	1
Ni_Ti	1
Pb_Si_W	1
Pb_Ti	1
Rb_Si	1
Rb_Si_W	1
Rb_Ti	1
Sb	1
Sb_Si	1
Sc	1
Si_Zn	1
Sm_Sn	1
Sm_Ti	1
Sn_Y	1
Sr_Tm	1
Sr_Zn	1
Ti	1
Ti_Y	1
Y_Zr	1

## Sheet: group1a
cation combination	number of observations
Total	38
Si	12
Al	6
Si_V	3
Si_W	3
Nb	2
Sn	2
Al_Mo	1
Al_Pt	1
Al_Sb	1
Al_Si	1
Al_Sn	1
Al_Ti	1
Mo_Si_V_W	1
Sb	1
Sb_Si	1
Ti	1

## Sheet: group1b
cation combination	number of observations
Total	1764
Li_Mg	72
Ca_Na	39
La	36
Ca	35
La_Sr	30
Ca_Li	27
Mg	27
Ba	23
Ba_La	22
Ca_Pb	22
Ca_K	20
Mn_Na_Si	19
Sm	18
Sr	18
Al_Pb	17
Mg_Pb	17
Li_Zr	16
La_Mg	14
La_Na	14
Mn_Na_Si_W	13
Li_Ti	12
Mg_Na	12
Nd	12
Al_Ba	11
Li_Zn	11
Pb_Si	10
Na_Si_W	10
Zr	10
Y	9
Ce	9
Na_Zr	9
Ce_Li_Mg	9
Li_Ni	8
Ba_Ti	8
Li_Mg_Nd	8
Ba_Ce	8
Li_Mg_Sn	8
Ba_Y	8
Ca_Mg	8
Ca_La	8
Al_Sr	7
Fe	7
Ba_Ca	7
Gd	7
Ba_La_Mg	7
Li_Mn	7
La_Li	7
Na_Si	7
Al_Li_Mg	7
K_Zr	7
Al_Li	7
Li_Mg_Zn	7
Li_Mg_Mn	7
Mg_Mn_Na	7
Mn_Si	6
Eu	6
Li_Ni_Ti	6
Ca_K_Ni	6
Pr	6
Na_Pb_Si	6
K_La	6
Nd_Sr	6
Al_Co_Sr	6
Mn_Na	6
Cs_Mg	6
Al_La_Si_Sr	5
Co_Li_Mg	5
Cs_Li_Mg	5
Na	5
Bi	5
Yb	5
Ca_La_Sr	5
Ag_Al_Ba	5
Cs_Mg_Na	5
Li_Sm	5
Rb_Zr	5
K_Si	5
Si_Sm	5
Sr_Y	5
Mo_Na	5
K_Sb	5
Li_Mg_Na	5
Tb	5
Li	5
Li_Si	5
Ba_Nd	5
Pb	5
Ba_Zr	5
Pr_Sr	5
Ca_Ce_Na	5
Al_Na_Zn	5
Cs_Zr	5
K_Mn_Si	4
Al_La	4
La_Y	4
Mg_Sn	4
Na_Ni_Ti	4
La_Th	4
Sr_Zr	4
Na_Pr	4
Li_Mg_Si	4
Ca_La_Mg	4
Mg_Nd	4
K_Mg	4
Ba_Gd	4
Li_Mg_Ni	4
Li_Sr_Ti	4
Mn	4
Fe_Li_Mg	4
Ca_Ce	4
Mn_Na_Si_W_Zr	4
Bi_Ca_Li	4
Sr_Th	4
Ca_Li_Ti	3
Fe_Nd_Zn	3
K_Ti	3
Dy	3
Mn_Si_W	3
Ce_La_Re	3
Ce_Li_Zn	3
Ca_Ce_Li	3
Li_Mg_W	3
Co_Si	3
La_Mg_Na	3
Mn_Na_Ti	3
Ag_Al	3
Ce_Sr_Yb	3
Al_Na_Pb	3
Li_Pr	3
Fe_La_Na	3
Li_Si_W	3
Fe_Na	3
Ca_Y	3
La_Mn_Na	3
Tm	3
K_Pb	3
Zn	3
Ce_Na	3
Mg_Sr_Zr	3
La_Li_Mg	3
Ca_Sm	3
Ca_Si	3
Sm_Sr	3
Ba_La_Na	3
Al_Na	3
Co_Mo_Si_W	3
Ba_Sn_Y	3
Na_Nb	3
Li_Y	3
Mg_Zr	3
Na_Sm	3
Al_Ba_La	3
Ba_Mg	3
K	3
Er	2
Bi_Y	2
Ag_Al_Pr	2
Bi_La	2
Mg_Rb	2
Al_Nd_Si_Sr	2
Al_Bi	2
Mn_Na_Sn	2
Al_Li_Mg_Ni	2
La_Zr	2
Cs	2
Ca_Zn	2
Eu_Mg	2
La_Na_Nb	2
Ca_Rb	2
Ce_Li_Sr	2
Mg_Mn_Na_W	2
K_Mg_Ni	2
K_Sb_Si	2
Mg_Sm	2
K_Si_W	2
La_Na_Zn	2
Sn_Sr	2
Ba_Na_Sb_Ta	2
Bi_Ge	2
Sm_Zr	2
Ho	2
Ba_Sr_Ti	2
Cs_Si	2
Ag_Na	2
Al_Ni_Sr	2
Th	2
Mg_Mn	2
La_Li_Ti	2
Ca_Th	2
Li_Mn_Si_W	2
Be	2
Sr_Ti	2
Al_Li_Mg_Zn	2
Na_Y	2
Ag_Al_K	2
Fe_Li	2
Mg_Sr	2
Ba_Li_Nb_Sb	2
Nd_Zr	2
Al_Li_Pb	2
Ca_Cs	2
Co_Li_Na_Si	2
Mg_Yb	2
Nd_Ni	2
Dy_Sr	2
Er_Sr	2
Sr_Yb	2
Mg_Na_Ni	2
La_Ti	2
Ce_Mg	2
Ca_Sr	2
Ca_Li_Pb	2
Ce_La_Nd_Pr	2
La_Sr_Zr	2
K_La_Ti	2
Pb_Sr	2
Co_Fe_Sr	2
Li_Mn_Ti	2
Al_Ca	2
Al_Rh_Sr	2
Ba_Co_Fe	2
Mn_Na_W	2
Na_Sr	2
Al_Co_Mo_Si_W	2
Ca_Li_Pr	2
Co_Mg	2
K_Mo_Si_V_W	2
Na_Pb_Ti	2
Ce_La	2
Mn_Na_Ta	2
Ba_K	2
K_Mn	2
Ba_Mg_Zr	2
Ba_Li_Sb_Ta	2
Ba_Ce_Li	2
Ca_Nd	2
Al_Zn	2
Li_Nd	2
Ca_Pb_Si	2
Al_Mg	2
Eu_Sr	2
Co_Li	2
La_Ni_Sr	2
Bi_Sm_Y	2
Si_Sr	2
Ca_Pr	2
Al_Mn	2
Gd_Mn_Na	2
Bi_Ca_Na	2
Ba_Pr	2
Gd_Sr	2
Ag_La	2
Bi_Mg	2
Al_Ca_Li	2
Ba_Ca_Ti	2
Ba_Si	2
Na_Si_Zn	1
Li_Na_Nb	1
Al_Ca_Pb	1
Al_Co	1
Ca_Co_Cs_La_Mn	1
Ba_Bi_Ru	1
Bi_Sn	1
Al_Ca_La_Si	1
Bi_Pb_Sb	1
Ca_Nb	1
Mg_Si_W	1
Ca_Co_Fe	1
K_Nb	1
Ca_Ti_V	1
Cr_K	1
Li_Na_Ta	1
Ca_Co_La_Mn_Na	1
Al_Ba_Y	1
Mn_Ni_Si_W	1
Ag_Al_Li	1
Ca_Co_La_Li_Mn	1
Ca_Co_K	1
Sn_Y	1
Bi_Pb	1
Li_Rb_Si	1
Ba_Zn	1
Ca_Mg_Zr	1
Ca_Si_Sr	1
Ce_K_La_Nd_Pr	1
Al_Na_Sm	1
Al_K	1
Ca_Zr	1
Cs_Rb_Si	1
Li_Mg_Zr	1
Ho_Sn	1
Li_Sb_Te	1
Ba_Ca_K_Ni	1
Al_Bi_K	1
Eu_Ti	1
K_Mg_W	1
Na_W_Yb	1
Fe_La_Nb	1
Al_La_Na	1
Ce_Li_Sr_Yb	1
Al_Ca_La	1
Cu_Si_Zn	1
Ag_Mn	1
Bi_Li	1
Na_Nb_Sm	1
K_Na_Si	1
Sm_Sn	1
Li_Sr	1
Na_Si_V_W	1
Bi_K	1
Ba_Si_Sr	1
Co_Na_Si_W	1
Ba_Ni_Sb_Ta	1
Be_Li	1
Na_W	1
Ca_K_Ta	1
Mg_V	1
Al_K_W	1
Mg_Si_Sr	1
Ca_Si_V	1
Ba_Th	1
Ba_Tb	1
Nd_Zn	1
Dy_Na_W	1
Ba_Na	1
Ba_Ca_Mg_Ti	1
Ba_Sn	1
Gd_Ti	1
Al_Ba_La_Si	1
Cd	1
Ce_La_Li_Nd_Pr	1
Cs_Mg_Rb	1
K_La_Zr	1
Bi_Ca_Nb	1
Dy_Li_Mg	1
Li_Sb_Si	1
Ba_Li_Sr_Ti	1
Ca_Mn_Si_W	1
Ca_Yb	1
Ba_Sn_Ti	1
Ba_Pb	1
Ba_Li	1
Co_K_Na_Zr	1
Ba_Mn_Si_W	1
Li_Si_Sr	1
Ba_K_Ni	1
Li_Mg_Rb	1
Mg_Na_Rb	1
Li_Mg_Ti	1
Mg_Pr	1
Ca_Mg_Si	1
Mn_Ti	1
Ba_Bi_La_Sb	1
La_Na_Ta	1
Fe_Sr	1
Co_Fe	1
Ba_Ce_La	1
Na_Pb_Si_Zn	1
Ca_Na_Ti	1
K_Mg_Mn	1
Fe_Mg	1
Mg_Nb_Sr	1
Al_Zr	1
Ag_Al_Cs	1
Al_K_La	1
Li_Mg_Sm_Sr	1
Al_Pb_Si	1
Al_K_Mn	1
Ca_Mg_Ti	1
Ba_Bi	1
Fe_Mn_Si_W	1
Bi_Pr	1
Ba_Cu_Y	1
Bi_Li_Mg	1
Bi_Nb_Sr	1
Al_Si_Sr_Yb	1
Al_Si_Sr	1
K_Mg_Rb	1
Mg_Mn_Na_Si	1
Ho_Ti	1
Al_Cu	1
Cu_Mg	1
Cs_Na_Si	1
Al_La_Si	1
Mn_Nd	1
Al_Na_Pb_Si	1
Ba_Na_Sr_Ti	1
Ca_Co_La_Mn	1
Ce_Na_Nb	1
Al_Mg_Sr	1
Fe_Mg_Sr	1
Al_Li_Sm	1
Ca_K_Pb	1
La_Na_Zr	1
Cu_La	1
Al_Mn_Si_W	1
Gd_Sn	1
Mg_Si	1
Li_Th	1
Al_Ce_Si_Sr	1
Al_Li_Zn	1
Ag	1
Na_Ti	1
Sc	1
Ca_Co_K_La_Mn	1
Ba_Li_Mg	1
Mn_Na_Sm	1
Na_Nd	1
K_La_Nb	1
Bi_Li_Mo	1
Ba_V	1
Al_K_Pb	1
Na_Sm_W	1
Ni_Ti	1
Mg_W	1
Al_K_Zn	1
Nd_Sn	1
Bi_Lu	1
Ag_Pr	1
Bi_Na	1
Li_Na_Si	1
Ca_Ti	1
K_Sm_Ti	1
Na_Nb_Sc	1
Cs_Li_Zn	1
Na_Tb	1
Ca_Si_W	1
Ba_Na_Ti	1
Na_Si_W_Zn	1
Ba_Mg_Si	1
Mg_Ti_V	1
Na_Nd_W	1
Ba_Y_Zr	1
Na_Pr_W	1
Ce_Zn	1
Li_Mn_Mo	1
Al_Cr_Fe	1
K_Pr_Ti	1
La_Na_W	1
Al_La_Mg_Si	1
Al_Cu_Sr	1
Ag_Al_Bi	1
Eu_Zr	1
Y_Zr	1
La_Li_Mn_Ti	1
Sr_Tm	1
Ba_Bi_Nb	1
Ni_Sr	1
Ba_Na_Nb_Sb	1
Ca_V	1
Mn_Mo_Na	1
Ca_K_Na_Sr	1
Al_Co_Li_Mg	1
Mo_Pb_Si	1
K_Li_Mg	1
Al_Ca_Mg_Na	1
Ba_Cu_La	1
Ni	1
Al_Gd_Si_Sr	1
Cs_K_Si	1
K_Sr	1
Mg_Pb_Si	1
Mo_Na_Si_V	1
Al_Ca_V	1
Al_La_Li	1
Ca_Co_Sr_Ti	1
Mn_Mo	1
Bi_W	1
Ag_Al_Ca	1
Ca_Co_La_Mn_Rb	1
Lu	1
Si_Zn	1
Li_Mg_Pt_V	1
K_Li_Na_Pr	1
K_Li_Mn_Na	1
Ho_Li	1
La_Na_V	1
Bi_Er	1
Fe_Zn	1
Cs_K_Mg	1
Li_Na_Pr	1
Bi_Nb_Pb	1
Ba_Ca_Li	1
Ba_Ga	1
K_Ti_W	1
Ba_Mg_Sr_Ti	1
Li_Mn_Si	1
In_Pr	1
La_Zn	1
Ni_Sm	1
Bi_Sm	1
Rb_Si_W	1
Rb_Si	1
Mg_Mo_Sr	1
Al_Pd_Sr	1
Li_Si_Ti	1
Al_Ce	1
Mg_Na_Sr	1
Cs_Si_W	1
Ca_Ce_Li_Mg	1
Ba_La_Li	1
La_Nd	1
La_Rb_Ti	1
Mg_Pd	1
Al_Fe_Sr	1
Ca_K_Na_Nb	1
La_Mn_Na_Si_W	1
La_Sr_Th	1
Cs_Li_Si	1
La_Sn	1
Ba_Ca_Li_Ti	1
Na_Nb_Y	1
Ba_Nb_Ni_Sb	1
Ca_V_Zr	1
Co_Sr	1
Gd_Zr	1
Ni_Sb_Te	1
La_Na_Y	1
La_Na_Ti	1
Eu_Sn	1
Ba_Ca_Si	1
Ba_Mg_Ti	1
La_Mn_Ti	1
Rb_Ti	1
Mg_Y	1
Ca_K_Nb	1
La_Mg_Sr	1
Sr_Zn	1
Ce_Na_W	1
Co_K_Mo_Si_W	1
Ca_Cs_Nb	1
Li_Mo_Na	1
K_Zn	1
Ca_La_Pb	1
Eu_Gd_Nd_Sm_Tb	1
Ba_Ce_La_Li	1
K_Nd_Ti	1
Au_Ca_La	1
Ba_Cs_La	1
Al_Mn_Na	1
Mn_Na_Nb_Si_W	1
Gd_K	1
Ca_Na_Pr	1
K_Mn_Mo	1
Ba_Bi_Sb	1
K_Rb_Si	1
Al_Cd	1
Ba_Mg_Na	1
La_Li_Mg_Sr	1
Ca_Li_Si	1
La_Pb	1
Al_Li_Na	1
Al_Li_Mg_Mn	1
Co_Mn_Si_W	1
Mn_Mo_Na_Si	1
Na_Yb	1
Li_Zn_Zr	1
K_Nb_Sr	1
Ba_Bi_Ru_Sb	1
Ce_K_Ti	1
Dy_K_Ti	1
Li_Mg_Sr	1
Al_Nd_Si	1
Eu_Gd_Sm_Tb_Y	1
Li_Mg_Sm	1
Ca_Li_Mn	1
Fe_Si	1
Fe_Na_Si_W	1
Na_Si_Zr	1
Li_Mg_Y	1
Fe_Mn_Na_Si	1
Ba_Bi_Pb	1
Ba_Na_Pr	1
La_Sr_Y	1
K_Na_Nb	1
In_Li	1
La_Nd_Pr	1
Ba_Fe_La_Li	1
Sm_Ti	1
Ba_Mg_Sm	1
K_Pr	1
Ba_Bi_Ta	1
Pb_Si_W	1
Gd_K_Ti	1
Ag_Al_Na	1
Bi_Ca	1
Ti_Y	1
Ag_Cu_Na	1
Co_Na_Si	1
Mg_Pt	1
Cr_Na_Si_W	1
Dy_Zr	1
Al_Ba_Co	1
K_Mg_Na	1
Al_Er_Si_Sr	1
Li_Sn	1
Ge_Li	1
La_Ni	1
Mo_Na_Si	1
Al_La_Mg	1
Ba_Bi_Ni_Sb	1
Li_Na_Si_Ti	1
Ce_Ni	1
La_Rb_Zr	1
Mg_V_Zr	1
Ho_Sr	1
Na_Rb_Si_Ti	1
La_Mn_Sr	1
K_Li_Si	1
Al_Si_Sm_Sr	1
Pb_Ti	1
K_Mn_Si_W	1
Na_Tb_W	1
Cd_Li_Mg	1
K_La_Sr_Zr	1
Ag_Ba	1
Ca_Ni	1
Ce_Li	1
Na_Rb_Si	1
Fe_La	1
Li_Mg_Nd_Sr	1
Ba_Rb	1
Ce_Sr	1

## Sheet: group2a
cation combination	number of observations
Total	197
Al_Pb	8
Mo_Na	5
Pb	5
Bi	5
Na	5
K_Sb	5
Bi_Ca_Li	4
Mg_Mn_Na	4
Al_La_Si_Sr	3
K	3
K_Pb	3
Ce_Li_Mg	3
Bi_Ca_Na	2
Na_Pb_Si	2
K_La_Ti	2
Bi_Mg	2
Li_Ni_Ti	2
Al_Nd_Si_Sr	2
Na_Ni_Ti	2
Bi_Sm_Y	2
Ag_Na	2
Ca_Pb	2
Na_Pb_Ti	2
Bi_Ge	2
Pb_Si	2
Cs	2
Bi_Sm	1
Ba_Pb	1
Ba_Ce_La	1
Mo_Pb_Si	1
Li_Mn_Mo	1
Al_Bi	1
Ca_Co_Fe	1
Ca_K	1
Li_Mo_Na	1
Al_Na_Pb_Si	1
Ba_Sn_Y	1
Ca_Cs	1
Ba_Mg_Zr	1
K_Mn_Mo	1
Al_Na_Sm	1
Cs_Mg_Na	1
Al_K	1
Ba_La_Mg	1
Ni_Sb_Te	1
Li_Sb_Te	1
K_La_Nb	1
Bi_Li_Mo	1
Ba_Mg_Sm	1
Mn_Na_Si	1
Ba_Bi_Ru	1
Ca_Co_K_La_Mn	1
Li_Mg_Ti	1
Bi_Nb_Pb	1
Ba_Sr_Ti	1
K_Mg_Mn	1
Na_W	1
Fe_Nd_Zn	1
La_Sr_Y	1
Bi_Pb	1
Ca_K_Na_Nb	1
Dy_K_Ti	1
Ag_Cu_Na	1
Ca_Li_Mn	1
Al_K_Pb	1
Ba_Y_Zr	1
La_Rb_Zr	1
K_Pr_Ti	1
Eu_Gd_Nd_Sm_Tb	1
Ba_Ce_La_Li	1
Bi_Er	1
K_Li_Na_Pr	1
Ba_Cu_Y	1
K_Nd_Ti	1
Ba_Bi_La_Sb	1
Al_Ba_La_Si	1
Bi_Y	1
Al_Si_Sr_Yb	1
Bi_Nb_Sr	1
Bi_W	1
Ba_Bi_Ni_Sb	1
Bi_Pb_Sb	1
Ba_Bi	1
Ca_Co_La_Li_Mn	1
Bi_Li_Mg	1
Al_Li_Mg_Mn	1
Mn_Mo	1
Al_Er_Si_Sr	1
Al_Li_Mg	1
Ge_Li	1
Ce_K_Ti	1
Pb_Ti	1
Ce_K_La_Nd_Pr	1
Gd_K_Ti	1
Ce_La_Re	1
Li_Mg_Na	1
Cs_Li_Mg	1
Ag	1
Ca_Co_La_Mn_Na	1
Fe_La_Nb	1
Ca_Pb_Si	1
Bi_Li	1
Ba_Bi_Nb	1
Ca_Co_La_Mn	1
Ca_K_Nb	1
Ca_V_Zr	1
Bi_Na	1
Ca_Co_Cs_La_Mn	1
Cs_Mg	1
Al_Ce_Si_Sr	1
Al_Si_Sm_Sr	1
Ba_Bi_Pb	1
Li_Mn_Ti	1
Bi_Sn	1
Cs_Rb_Si	1
Ca_Co_Sr_Ti	1
Bi_K	1
La_Rb_Ti	1
Ba_Sn_Ti	1
Bi_Ca_Nb	1
Ba_Bi_Ru_Sb	1
Al_La_Mg_Si	1
Mg_W	1
Fe_Mg	1
Al_Cr_Fe	1
K_Sm_Ti	1
Na_Rb_Si_Ti	1
Ba_Bi_Ta	1
Li_Mg_Si	1
Al_Li_Pb	1
Bi_Lu	1
Al_Ca_La_Si	1
Al_Gd_Si_Sr	1
Na_Nb_Sc	1
Cu_Mg	1
Ba_Bi_Sb	1
Ca_Co_La_Mn_Rb	1
Al_Li_Mg_Ni	1
Pb_Si_W	1
La_Sr_Zr	1
Al_Pb_Si	1
Mn_Mo_Na	1

## Sheet: group2b
cation combination	number of observations
Total	1257
Li_Mg	72
Ca_Na	39
La_Sr	30
Ca_Li	27
Ba_La	22
Ca_Pb	20
Ca_K	19
Mn_Na_Si	18
Mg_Pb	17
Li_Zr	16
La_Mg	14
La_Na	14
Mn_Na_Si_W	13
Mg_Na	12
Li_Ti	12
Li_Zn	11
Na_Si_W	10
Al_Pb	9
Al_Ba	9
Na_Zr	9
Ba_Y	8
Li_Mg_Sn	8
Ca_Mg	8
Pb_Si	8
Ba_Ce	8
Li_Mg_Nd	8
Ca_La	8
Li_Ni	8
Li_Mg_Zn	7
La_Li	7
Li_Mn	7
K_Zr	7
Al_Li	7
Li_Mg_Mn	7
Na_Si	7
Ba_Ca	7
Ba_La_Mg	6
Mn_Na	6
Ce_Li_Mg	6
Nd_Sr	6
Al_Li_Mg	6
Al_Co_Sr	6
Al_Sr	6
Mn_Si	6
K_La	6
Ca_K_Ni	6
Al_Na_Zn	5
Cs_Zr	5
Li_Sm	5
Sr_Y	5
Pr_Sr	5
Ca_Ce_Na	5
Ba_Zr	5
Rb_Zr	5
Si_Sm	5
Ag_Al_Ba	5
Ca_La_Sr	5
Ba_Nd	5
Co_Li_Mg	5
K_Si	5
Li_Si	5
Cs_Mg	5
Ba_Ti	5
Ba_Gd	4
La_Th	4
K_Mn_Si	4
Sr_Zr	4
Ca_La_Mg	4
Li_Sr_Ti	4
Mg_Nd	4
Cs_Li_Mg	4
Mn_Na_Si_W_Zr	4
Li_Mg_Ni	4
La_Y	4
Na_Pb_Si	4
Sr_Th	4
Cs_Mg_Na	4
Fe_Li_Mg	4
Na_Pr	4
Li_Mg_Na	4
K_Mg	4
Ca_Ce	4
Li_Ni_Ti	4
Li_Si_W	3
Al_Ba_La	3
Fe_La_Na	3
Mg_Sr_Zr	3
Li_Mg_W	3
Mn_Na_Ti	3
Al_Na_Pb	3
Ba_Mg	3
Li_Mg_Si	3
Ce_Na	3
Ca_Li_Ti	3
Li_Pr	3
La_Mn_Na	3
Mn_Si_W	3
K_Ti	3
Na_Sm	3
La_Li_Mg	3
Co_Mo_Si_W	3
Sm_Sr	3
Fe_Na	3
Ce_Li_Zn	3
Mg_Zr	3
Ce_Sr_Yb	3
Mg_Mn_Na	3
Ba_La_Na	3
Na_Nb	3
Al_Na	3
Li_Y	3
Ag_Al	3
Ca_Y	3
Ca_Ce_Li	3
Ca_Sm	3
La_Mg_Na	3
Co_Si	3
Eu_Sr	2
K_Si_W	2
Ca_Sr	2
Mg_Mn	2
Gd_Sr	2
Al_La_Si_Sr	2
La_Na_Zn	2
Ba_K	2
Ag_Al_K	2
Dy_Sr	2
Ag_La	2
Ba_Na_Sb_Ta	2
Nd_Ni	2
Ca_Nd	2
Ce_La_Nd_Pr	2
Na_Y	2
Na_Sr	2
Mg_Na_Ni	2
Ce_La	2
Mg_Yb	2
Al_Co_Mo_Si_W	2
Mn_Na_W	2
Ce_Mg	2
Fe_Nd_Zn	2
Na_Ni_Ti	2
Co_Fe_Sr	2
Ce_La_Re	2
Ba_Co_Fe	2
La_Na_Nb	2
Mg_Sm	2
Ca_Rb	2
Li_Mn_Si_W	2
Nd_Zr	2
Co_Li_Na_Si	2
Er_Sr	2
Al_Li_Mg_Zn	2
Ca_Li_Pr	2
La_Ni_Sr	2
K_Mn	2
Sr_Yb	2
Al_Ca	2
Bi_La	2
Ca_Th	2
K_Mo_Si_V_W	2
Ce_Li_Sr	2
Mn_Na_Ta	2
La_Li_Ti	2
Mg_Rb	2
Ba_Ca_Ti	2
Fe_Li	2
Al_Mg	2
Pb_Sr	2
Ba_Li_Sb_Ta	2
Al_Ni_Sr	2
Co_Mg	2
Al_Ca_Li	2
Ba_Pr	2
Li_Nd	2
Ca_Pr	2
Co_Li	2
Ba_Sn_Y	2
Ba_Li_Nb_Sb	2
K_Sb_Si	2
Eu_Mg	2
La_Zr	2
K_Mg_Ni	2
Ca_Li_Pb	2
Gd_Mn_Na	2
Ca_Zn	2
Sm_Zr	2
Al_Mn	2
Cs_Si	2
Ba_Ce_Li	2
Ba_Si	2
Mg_Sr	2
Ag_Al_Pr	2
Mn_Na_Sn	2
Mg_Mn_Na_W	2
Cs_Na_Si	1
Na_W_Yb	1
Ca_Si_W	1
Ca_Mg_Si	1
Ba_Na_Nb_Sb	1
Fe_Sr	1
Na_Nb_Sm	1
Li_Na_Si	1
Mg_Si_W	1
Ag_Al_Bi	1
Al_Li_Sm	1
Li_Mg_Sm_Sr	1
La_Na_Y	1
Ce_Li_Sr_Yb	1
Co_Sr	1
Mg_Mo_Sr	1
K_Pr	1
Al_Fe_Sr	1
Li_Mg_Sm	1
K_Mn_Si_W	1
Cr_Na_Si_W	1
Ce_Sr	1
Ho_Li	1
Ce_La_Li_Nd_Pr	1
Co_K_Na_Zr	1
Ca_Si_Sr	1
Cu_La	1
Ag_Al_Cs	1
Al_La_Si	1
Al_Cd	1
Mn_Ni_Si_W	1
K_Li_Mg	1
Li_Th	1
Al_Co	1
Al_Ba_Co	1
Ce_Na_Nb	1
Al_K_W	1
Ba_Na	1
Li_Na_Ta	1
Ce_Zn	1
Ca_Pb_Si	1
Al_Bi_K	1
Cs_Si_W	1
Al_Bi	1
Al_Si_Sr	1
Na_Si_W_Zn	1
Na_Ti	1
Ca_Na_Ti	1
Na_Si_Zr	1
Co_Fe	1
Ni_Ti	1
Mg_Y	1
Cr_K	1
Al_Cu	1
Ce_Na_W	1
Na_Rb_Si	1
K_Sr	1
La_Na_Ti	1
Cd_Li_Mg	1
La_Li_Mg_Sr	1
Bi_Ca	1
Na_Pr_W	1
Dy_Li_Mg	1
Ba_Sr_Ti	1
La_Sr_Th	1
Fe_Zn	1
Na_Tb_W	1
Ba_Nb_Ni_Sb	1
Al_Cu_Sr	1
Dy_Na_W	1
Mo_Na_Si_V	1
Li_Sb_Si	1
Ba_Na_Ti	1
Ba_Mn_Si_W	1
Ba_La_Li	1
Ba_Mg_Zr	1
Ba_Rb	1
Ca_Na_Pr	1
Ba_Mg_Si	1
Al_La_Mg	1
Ba_Li	1
Li_Na_Nb	1
Ca_Li_Si	1
Ba_K_Ni	1
Cs_Li_Si	1
Li_Mg_Y	1
Co_Na_Si_W	1
Bi_Y	1
Rb_Si_W	1
Cs_K_Mg	1
Fe_Mn_Na_Si	1
Mn_Mo_Na_Si	1
Ba_Cs_La	1
Li_Si_Sr	1
K_Na_Si	1
Ce_Ni	1
Fe_Mn_Si_W	1
Ce_Li	1
Ca_Cs_Nb	1
Cu_Si_Zn	1
Ba_Ca_Li	1
Ca_K_Na_Sr	1
Gd_Zr	1
Al_K_La	1
Ba_Na_Sr_Ti	1
Na_Sm_W	1
Ca_La_Pb	1
Rb_Si	1
Ag_Al_Li	1
La_Ni	1
Al_Ce	1
K_Li_Si	1
Al_La_Na	1
Ca_Si	1
Na_Nd_W	1
Eu_Gd_Sm_Tb_Y	1
Ca_Nb	1
Mn_Na_Nb_Si_W	1
Li_Na_Si_Ti	1
Ca_Ni	1
Al_K_Mn	1
Cs_Li_Zn	1
Al_Nd_Si	1
La_Nd	1
Li_Mg_Zr	1
Ag_Al_Ca	1
Ba_Zn	1
Sn_Sr	1
Ca_Mn_Si_W	1
Au_Ca_La	1
Mg_Na_Sr	1
Al_Ca_La	1
Al_Rh_Sr	1
K_Na_Nb	1
Cs_Mg_Rb	1
Ba_Ca_Mg_Ti	1
Gd_K	1
Li_Rb_Si	1
Mg_Pb_Si	1
Ni_Sr	1
Ba_Mg_Ti	1
K_La_Zr	1
La_Mg_Sr	1
Ag_Pr	1
Ho_Sr	1
Mg_Nb_Sr	1
Ag_Mn	1
Ba_Mg_Sr_Ti	1
K_Nb	1
La_Na_W	1
Al_Mg_Sr	1
Li_Zn_Zr	1
Ba_Tb	1
Co_Mn_Si_W	1
Cs_K_Si	1
Li_Mg_Rb	1
Sr_Tm	1
La_Mn_Ti	1
Ba_Fe_La_Li	1
Ca_Mg_Ti	1
Fe_Na_Si_W	1
Li_Mg_Pt_V	1
K_Rb_Si	1
Na_Nd	1
Ca_Mg_Zr	1
Al_Li_Na	1
La_Li_Mn_Ti	1
Ba_Th	1
Ca_K_Pb	1
Sn_Y	1
Li_Mg_Sr	1
Bi_Pr	1
Ba_Ni_Sb_Ta	1
K_Ti_W	1
Na_Si_Zn	1
Ca_K_Ta	1
Li_Mg_Nd_Sr	1
Li_Sr	1
Ca_Co_K	1
Ca_Ce_Li_Mg	1
Li_Mn_Ti	1
La_Na_Zr	1
La_Ti	1
Al_Ba_Y	1
K_Mg_W	1
Ba_Ca_K_Ni	1
Li_Si_Ti	1
K_Mg_Rb	1
Mg_V_Zr	1
K_La_Sr_Zr	1
Dy_Zr	1
In_Li	1
Na_Si_V_W	1
La_Nd_Pr	1
Na_Nb_Y	1
K_Zn	1
Mg_Na_Rb	1
Ca_Yb	1
Al_Li_Pb	1
La_Na_V	1
Na_Tb	1
Mg_Si_Sr	1
Al_Mn_Na	1
La_Mn_Sr	1
La_Mn_Na_Si_W	1
Ba_Si_Sr	1
Mo_Na_Si	1
Fe_Mg_Sr	1
Li_Mn_Si	1
Ca_Cs	1
Al_Ca_Pb	1
Fe_Si	1
Mn_Na_Sm	1
Be_Li	1
Al_La_Li	1
La_Zn	1
Si_Sr	1
Mn_Nd	1
Ca_Ti	1
Si_Zn	1
Co_K_Mo_Si_W	1
Al_Mn_Si_W	1
Mg_Si	1
Ba_Ca_Li_Ti	1
Ag_Ba	1
Ba_Li_Mg	1
Al_Li_Zn	1
Fe_La	1
La_Pb	1
K_Mg_Na	1
Eu_Zr	1
Y_Zr	1
Na_Yb	1
Al_Ca_Mg_Na	1
Na_Pb_Si_Zn	1
Ca_Zr	1
Ba_Ga	1
Mg_Pr	1
Al_Pd_Sr	1
Ba_Ca_Si	1
Mn_Ti	1
Ba_Cu_La	1
Li_Sn	1
Mg_Mn_Na_Si	1
Al_K_Zn	1
Ba_Na_Pr	1
La_Sr_Zr	1
K_Li_Mn_Na	1
Al_Co_Li_Mg	1
Nd_Zn	1
Sr_Zn	1
Co_Na_Si	1
La_Na_Ta	1
Ba_Li_Sr_Ti	1
Ni_Sm	1
K_Nb_Sr	1
Ba_Mg_Na	1
Ag_Al_Na	1
Rb_Ti	1
Al_Li_Mg_Ni	1
Li_Na_Pr	1

## Sheet: group2c
cation combination	number of observations
Total	263
La	36
Ca	35
Mg	27
Ba	23
Sr	18
Sm	18
Nd	12
Zr	10
Y	9
Ce	9
Gd	7
Fe	7
Eu	6
Pr	6
Li	5
Tb	5
Yb	5
Mn	4
Dy	3
Zn	3
Tm	3
Be	2
Er	2
Ho	2
Th	2
Sc	1
Cd	1
Ni	1
Lu	1

## Sheet: group2d
cation combination	number of observations
Total	47
Al_La	4
Mg_Sn	4
Ba_Ti	3
Ca_Si	2
Al_Ba	2
Al_Zn	2
Sr_Ti	2
Eu_Sn	1
Ti_Y	1
Ba_Sn	1
Al_Sr	1
Eu_Ti	1
Ba_V	1
Nd_Sn	1
In_Pr	1
Al_Rh_Sr	1
Mg_Ti_V	1
Ca_V	1
Gd_Ti	1
Mg_Pt	1
Gd_Sn	1
Ho_Ti	1
Ca_Ti_V	1
Ho_Sn	1
Al_Zr	1
La_Ti	1
Sn_Sr	1
Sm_Sn	1
Ca_Si_V	1
Al_Ca_V	1
La_Sn	1
Mg_Pd	1
Mg_V	1
Sm_Ti	1
Si_Sr	1

## Sheet: group3a
cation combination	number of observations
Total	935
Li_Mg	72
Ca_Na	39
La_Sr	30
Ca_Li	27
Ba_La	22
Ca_Pb	20
Ca_K	19
Mg_Pb	17
Li_Zr	16
La_Mg	14
La_Na	14
Mg_Na	12
Li_Zn	11
Na_Zr	9
Ca_La	8
Li_Mg_Nd	8
Ba_Y	8
Ba_Ce	8
Ca_Mg	8
Li_Ni	8
Ba_Ca	7
Li_Mg_Zn	7
K_Zr	7
Li_Mn	7
La_Li	7
Li_Mg_Mn	7
Ba_La_Mg	6
Nd_Sr	6
Ce_Li_Mg	6
Mn_Na_Si	6
Mn_Na	6
Ca_K_Ni	6
K_La	6
Li_Mg_Sn	5
Sr_Y	5
Ca_La_Sr	5
Cs_Mg	5
Al_Na_Zn	5
Ca_Ce_Na	5
Cs_Zr	5
Al_Li_Mg	5
Pr_Sr	5
Rb_Zr	5
Ba_Nd	5
Co_Li_Mg	5
Li_Sm	5
Ba_Zr	5
Li_Mg_Ni	4
Sr_Th	4
La_Th	4
Cs_Mg_Na	4
Cs_Li_Mg	4
La_Y	4
Ca_Ce	4
Li_Mg_Na	4
Fe_Li_Mg	4
Mg_Nd	4
Na_Pr	4
Sr_Zr	4
K_Mg	4
Ba_Gd	4
Ca_La_Mg	4
Li_Sr_Ti	4
Li_Pr	3
Ce_Na	3
Ca_Sm	3
Fe_Na	3
Li_Y	3
Fe_La_Na	3
Ca_Ce_Li	3
Ce_Li_Zn	3
Sm_Sr	3
Na_Sm	3
Mg_Zr	3
Li_Mg_W	3
Ca_Y	3
Ba_La_Na	3
La_Mg_Na	3
Ce_Sr_Yb	3
Ba_Mg	3
La_Mn_Na	3
La_Li_Mg	3
Mg_Mn_Na	3
Mg_Sr_Zr	3
Ca_Pr	2
Li_Mg_Si	2
Ce_Li_Sr	2
Fe_Nd_Zn	2
Mn_Na_W	2
La_Li_Ti	2
Ba_Li_Sb_Ta	2
La_Zr	2
Mg_Rb	2
Mg_Sr	2
Ba_K	2
Bi_La	2
Nd_Zr	2
Co_Fe_Sr	2
Ca_Nd	2
Al_Li_Mg_Zn	2
Ag_La	2
Pb_Sr	2
Ca_Rb	2
Ba_Ce_Li	2
Li_Nd	2
K_Mg_Ni	2
Sr_Yb	2
Co_Mg	2
Ba_Li_Nb_Sb	2
Ce_La	2
Ba_Pr	2
Gd_Mn_Na	2
Al_Ca_Li	2
La_Na_Zn	2
Ba_Ca_Ti	2
Mg_Na_Ni	2
Eu_Mg	2
Ca_Th	2
Na_Sr	2
Ba_Na_Sb_Ta	2
Ca_Li_Ti	2
Ca_Zn	2
Ca_Li_Pb	2
Mn_Na_Sn	2
Ce_Mg	2
Mg_Mn_Na_W	2
Mg_Yb	2
Eu_Sr	2
Ce_La_Re	2
Mg_Mn	2
K_Mn	2
Ca_Sr	2
Er_Sr	2
Dy_Sr	2
Ce_La_Nd_Pr	2
Gd_Sr	2
La_Na_Nb	2
Mn_Na_Ti	2
Ba_Co_Fe	2
Nd_Ni	2
Sm_Zr	2
Mn_Na_Ta	2
Na_Y	2
Co_Li	2
Fe_Li	2
La_Ni_Sr	2
Ca_Li_Pr	2
Mg_Sm	2
Li_Sr	1
Ca_Co_K	1
Ba_Ca_Li_Ti	1
Fe_Mg_Sr	1
Ni_Sr	1
Y_Zr	1
La_Na_Zr	1
Cr_K	1
Ba_Li_Mg	1
Co_K_Na_Zr	1
Ba_Na_Sr_Ti	1
Li_Mg_Zr	1
Cs_Mg_Rb	1
Ba_Rb	1
Ce_Na_W	1
Na_Tb_W	1
Be_Li	1
Li_Mg_Y	1
Ag_Pr	1
Ce_Ni	1
K_Mg_W	1
Ba_Na	1
La_Na_V	1
Ba_Na_Pr	1
Ba_Th	1
Mn_Na_Sm	1
Ca_Pb_Si	1
Li_Na_Pr	1
Ba_Mg_Ti	1
Li_Mg_Sm	1
Cs_K_Mg	1
K_Mg_Rb	1
Ba_Mg_Na	1
Ni_Sm	1
Ba_Tb	1
Nd_Zn	1
Dy_Zr	1
Ba_Li	1
Na_Nb_Y	1
Mg_Y	1
Fe_La	1
Ba_Na_Ti	1
Eu_Zr	1
Dy_Li_Mg	1
Fe_Zn	1
Na_Nb_Sm	1
Fe_Sr	1
K_Li_Mn_Na	1
Ca_Na_Pr	1
Al_La_Na	1
La_Nd_Pr	1
Li_Mg_Nd_Sr	1
K_Mg_Na	1
K_Zn	1
Ca_K_Na_Sr	1
Cs_Li_Zn	1
Ca_Ce_Li_Mg	1
Ba_Nb_Ni_Sb	1
Na_Tb	1
Al_Ba_Y	1
Co_Sr	1
Ca_Ni	1
Ca_Cs	1
La_Nd	1
Ca_Yb	1
Ce_Li	1
Al_Co_Sr	1
Li_Mg_Pt_V	1
Mg_Mn_Na_Si	1
Al_Li_Zn	1
La_Sr_Th	1
Li_Mg_Rb	1
Ce_La_Li_Nd_Pr	1
Au_Ca_La	1
Al_La_Mg	1
Ba_La_Li	1
Li_Mg_Sm_Sr	1
Ba_Ga	1
Ca_Zr	1
Eu_Gd_Sm_Tb_Y	1
Mg_V_Zr	1
Sr_Tm	1
Ce_Zn	1
La_Mn_Sr	1
Al_K_La	1
Ba_Cs_La	1
Al_Mn_Na	1
Na_Nd_W	1
K_Pr	1
Al_Mg_Sr	1
Ba_Ca_Li	1
Ba_Mg_Sr_Ti	1
Sr_Zn	1
Ag_Ba	1
Li_Zn_Zr	1
La_Na_Y	1
Na_Sm_W	1
Al_Ba_La	1
Ca_La_Pb	1
Ca_Mg_Zr	1
La_Na_W	1
Na_W_Yb	1
Co_Fe	1
Li_Mg_Sr	1
Ho_Sr	1
Na_Nd	1
Ba_Cu_La	1
Na_Pb_Si_Zn	1
Ca_K_Pb	1
Al_Ni_Sr	1
Ce_Sr	1
Ce_Li_Sr_Yb	1
Li_Th	1
Ba_Ca_K_Ni	1
Ba_Li_Sr_Ti	1
Ho_Li	1
Mn_Nd	1
Mg_Na_Sr	1
Mg_Pr	1
Bi_Pr	1
K_La_Sr_Zr	1
Mg_Mo_Sr	1
Ce_Na_Nb	1
Na_Yb	1
La_Ni	1
Ba_Zn	1
La_Li_Mg_Sr	1
Gd_K	1
Al_Ca_La	1
Ag_Mn	1
La_Sr_Zr	1
Na_Pr_W	1
Gd_Zr	1
K_La_Zr	1
Cd_Li_Mg	1
Ba_Ca_Mg_Ti	1
Ba_Na_Nb_Sb	1
Mg_Nb_Sr	1
Ba_Ni_Sb_Ta	1
Bi_Y	1
Mg_Na_Rb	1
Dy_Na_W	1
Ba_K_Ni	1
Cu_La	1
Ba_Mg_Zr	1
K_Li_Mg	1
La_Mg_Sr	1
Ba_Fe_La_Li	1
Ba_Sr_Ti	1
K_Sr	1
La_Na_Ti	1
La_Zn	1
Al_La_Li	1
La_Na_Ta	1
Bi_Ca	1
La_Pb	1

[truncated: 9 more sheets: group3b, group4a, group4b, group4c, group4d, group4e, group4f, group4g, group4h]
